# Supplementary material for: Leptin alters energy intake and fat mass but not energy expenditure in lean subjects
Source: Nat Commun. 2020 Oct 13;11:5145. doi: 10.1038/s41467-020-18885-9 (PMC7553922; doi:10.1038/s41467-020-18885-9)
Supplement: Supplementary file 4 — Supplementary Data 1 [file 41467_2020_18885_MOESM4_ESM.xlsx]

## Sheet: Table
Supplementary Data: Serum concentrations of lipoproteins, lipids and metabolites in study 1 (72h-fed untreated or fasting treated with leptin or placebo)
Metabolites			Fed								Fasting + Placebo								Fasting + Leptin								P-values
			Day 0		Day 1		Day 2		Day 3		Day 0		Day 1		Day 2		Day 3		Day 0		Day 1		Day 2		Day 3		Group	Time	Group by Time
			Mean	SE	Mean	SE	Mean	SE	Mean	SE	Mean	SE	Mean	SE	Mean	SE	Mean	SE	Mean	SE	Mean	SE	Mean	SE	Mean	SE
VLDLs
VLDL-D	Mean diameter for VLDL particles	nm	36.4185	0.162184	36.3267	0.245504	36.72	0.081335	36.61	0.201364	36.425	0.259114	35.9	0.11547	37.2667	0.116342	37.5875	0.220743	36.2615	0.212898	36.4182	0.191082	37.4077	0.16812	37.0083	0.218278	0.021b	<0.001	0.0448744
XXL-VLDL-P	Concentration of chylomicrons and extremely large VLDL particles	mol/l	9.22e-11	1.45596e-11	1.00427e-10	2.09193e-11	7.87608e-11	1.20732e-11	7.54915e-11	1.91844e-11	9.72917e-11	1.60816e-11	9.05367e-11	4.09304e-11	1.61134e-10	1.96067e-11	1.93937e-10	2.55651e-11	9.21638e-11	1.53791e-11	1.19547e-10	2.06639e-11	2.06538e-10	1.96637e-11	1.99684e-10	3.64903e-11	<0.001a, b	<0.001	<0.001
XXL-VLDL-L	Total lipids in chylomicrons and extremely large VLDL	mmol/l	0.019148	0.00305331	0.0211172	0.00435901	0.016133	0.00248728	0.0157349	0.00398829	0.0200667	0.0034018	0.0189308	0.00844317	0.033191	0.00406049	0.039975	0.00537174	0.0191913	0.00321281	0.0248532	0.00431157	0.0426538	0.0041029	0.0415744	0.00761223	<0.001a, b	<0.001	<0.001
XXL-VLDL-PL	Phospholipids in chylomicrons and extremely large VLDL	mmol/l	0.00144721	0.000328641	0.00199484	0.000532018	0.00117241	0.000285045	0.00129866	0.000502556	0.00163567	0.000411935	0.00185443	0.00100953	0.00356277	0.000536344	0.00447375	0.000686175	0.00167337	0.000353352	0.00240278	0.000497661	0.00484769	0.000553384	0.00466944	0.000940255	<0.001a, b	<0.001	<0.001
XXL-VLDL-C	Total cholesterol in chylomicrons and extremely large VLDL	mmol/l	0.00279505	0.000530889	0.0033222	0.000741093	0.00163304	0.000333764	0.00217302	0.000521687	0.00245692	0.000550597	0.00267163	0.00124353	0.00308191	0.000455252	0.003679	0.000740621	0.00265298	0.000564543	0.00316998	0.000690239	0.00407377	0.000528527	0.00494958	0.00102119	<0.001a, b	0.0261644	0.00995056
XXL-VLDL-CE	Cholesterol esters in chylomicrons and extremely large VLDL	mmol/l	0.00134444	0.000279854	0.00151182	0.000373941	0.00102362	0.000206323	0.00102695	0.00032188	0.00136394	0.000302153	0.00136083	0.000715428	0.00260263	0.000314898	0.00307813	0.000407376	0.00141518	0.000277008	0.00186864	0.000369221	0.00325585	0.000302655	0.00311454	0.000578676	<0.001a, b	<0.001	<0.001
XXL-VLDL-FC	Free cholesterol in chylomicrons and extremely large VLDL	mmol/l	0.000696822	0.000169116	0.000971733	0.000259143	0.000502455	0.00012943	0.000627731	0.000227501	0.000712192	0.000201629	0.000775733	0.0004028	0.0014171	0.000222138	0.00180413	0.000308297	0.000798354	0.000175641	0.0010804	0.000238586	0.00195269	0.000239	0.0020476	0.000406898	<0.001a, b	<0.001	0.001
XXL-VLDL-TG	Triglycerides in chylomicrons and extremely large VLDL	mmol/l	0.0148296	0.00229936	0.0155818	0.00335503	0.0131777	0.00199529	0.012037	0.00309382	0.0159642	0.00248671	0.0140643	0.00659413	0.0264577	0.00318199	0.0318	0.00400723	0.0146407	0.00242201	0.0191169	0.00328489	0.0337462	0.00312739	0.0318911	0.00573351	<0.001a, b	<0.001	<0.001
XL-VLDL-P	Concentration of very large VLDL particles	mol/l	2.64429e-10	5.52989e-11	3.37399e-10	8.1035e-11	1.87659e-10	4.17681e-11	2.30621e-10	6.22773e-11	2.4981e-10	6.36361e-11	2.34715e-10	9.54725e-11	3.70274e-10	5.61257e-11	4.78143e-10	8.60545e-11	2.93275e-10	5.53893e-11	3.4013e-10	7.32205e-11	5.14308e-10	6.02951e-11	5.71012e-10	1.02593e-10	<0.001b	0.002	0.006
XL-VLDL-L	Total lipids in very large VLDL	mmol/l	0.0250277	0.00583495	0.03255	0.00833906	0.0164162	0.00448494	0.0214235	0.00634345	0.0229908	0.00667003	0.022255	0.0106815	0.0351275	0.00576335	0.0457331	0.00876795	0.0276046	0.00588303	0.0323995	0.00762068	0.0496231	0.00597045	0.0554971	0.0103982	<0.001b	0.00254647	0.0058312
XL-VLDL-PL	Phospholipids in very large VLDL	mmol/l	0.00327125	0.000848149	0.00484178	0.00132186	0.00153307	0.000522976	0.0025438	0.000934616	0.00286258	0.00102531	0.00392267	0.00187169	0.00445217	0.000926764	0.006131	0.00143212	0.00359	0.000915381	0.00466673	0.00124055	0.00686046	0.00120636	0.008324	0.00194897	0.001a, b	0.00965873	0.0163991
XL-VLDL-C	Total cholesterol in very large VLDL	mmol/l	0.00698392	0.00156433	0.00846222	0.00205552	0.00396131	0.00107395	0.00562515	0.00145245	0.00580008	0.00165756	0.0058195	0.00269205	0.00746392	0.00118206	0.00953356	0.0020247	0.00695877	0.00150327	0.00777595	0.00184775	0.0100246	0.0013356	0.0124415	0.00254491	0.002b	0.0255922	0.0205369
XL-VLDL-CE	Cholesterol esters in very large VLDL	mmol/l	0.00496	0.00106509	0.00562933	0.00136648	0.00303277	0.000811649	0.00416931	0.000975011	0.00412008	0.00109961	0.0034695	0.00167001	0.00493308	0.000726748	0.00607481	0.00120423	0.00486646	0.000995809	0.00502232	0.00114937	0.00629462	0.000689571	0.00767071	0.00139566	0.004b	0.0409502	0.033717
XL-VLDL-FC	Free cholesterol in very large VLDL	mmol/l	0.00196331	0.000542631	0.00278872	0.000774733	0.000836738	0.000319581	0.00139517	0.00055059	0.00161153	0.000624348	0.00228395	0.00112534	0.00249197	0.00051803	0.00342623	0.000873174	0.00203118	0.000557831	0.00269732	0.000751126	0.00372469	0.000668556	0.00475657	0.00117318	0.001a, b	0.0159681	0.0188931
XL-VLDL-TG	Triglycerides in very large VLDL	mmol/l	0.0146992	0.00351728	0.0191929	0.00508748	0.0108137	0.002996	0.0131825	0.00406445	0.0142315	0.00412234	0.0124543	0.00627555	0.0231855	0.0037476	0.0300454	0.00544933	0.0169732	0.00355759	0.0198717	0.00464221	0.0327385	0.00356943	0.0347302	0.00597735	<0.001a, b	<0.001	0.00338412
L-VLDL-P	Concentration of large VLDL particles	mol/l	2.16438e-09	2.55685e-10	2.40644e-09	5.04365e-10	1.8075e-09	2.11008e-10	2.1695e-09	2.70522e-10	1.92117e-09	3.21961e-10	1.72117e-09	5.28833e-10	2.38363e-09	2.24709e-10	2.78044e-09	3.90745e-10	2.22081e-09	2.98473e-10	2.43668e-09	3.591e-10	2.89769e-09	2.46496e-10	3.40833e-09	3.96123e-10	0.002b	0.000590611	0.0403911
L-VLDL-L	Total lipids in large VLDL	mmol/l	0.123893	0.0149156	0.138907	0.0294502	0.10151	0.0120512	0.123719	0.0156403	0.109388	0.0185558	0.0992217	0.0307837	0.134114	0.013018	0.157208	0.0225276	0.127092	0.017383	0.139042	0.021038	0.163531	0.0145962	0.194708	0.0234322	0.003b	0.0008466	0.0461815
L-VLDL-PL	Phospholipids in large VLDL	mmol/l	0.0201108	0.00269157	0.0236867	0.00532788	0.0150708	0.0020266	0.0199115	0.00269128	0.01715	0.003208	0.0176667	0.0061507	0.020275	0.00237111	0.0243375	0.00385153	0.0206923	0.00314898	0.0228364	0.00385353	0.0255923	0.00282499	0.0323167	0.00425182	0.006b	0.0016141	0.0761018
L-VLDL-C	Total cholesterol in large VLDL	mmol/l	0.0316085	0.00447606	0.0356667	0.00824466	0.0219115	0.00334181	0.0306746	0.00407651	0.025675	0.00522349	0.0248667	0.00963351	0.027775	0.00342977	0.0333125	0.00595475	0.0308231	0.00501595	0.0332727	0.0059214	0.0343	0.00414025	0.0455167	0.00684949	0.032b	0.00390273	0.184509
L-VLDL-CE	Cholesterol esters in large VLDL	mmol/l	0.0244677	0.00306121	0.0254644	0.0052576	0.0176869	0.00237584	0.0236038	0.00251212	0.01964	0.00360093	0.01809	0.00666592	0.0203725	0.00210725	0.0229838	0.00380678	0.0227854	0.00332914	0.0242064	0.00360878	0.0235846	0.00241276	0.0306617	0.00421961	0.0625137	0.00654752	0.316379
L-VLDL-FC	Free cholesterol in large VLDL	mmol/l	0.00706492	0.00152466	0.0100959	0.00316996	0.00411296	0.0010964	0.00703512	0.00168824	0.00587267	0.0017486	0.00663183	0.00314876	0.00736804	0.00149038	0.0102732	0.00233201	0.00793512	0.00180365	0.00901668	0.00237965	0.0107162	0.00189278	0.0148558	0.0027103	0.013b	0.00232379	0.0783617
L-VLDL-TG	Triglycerides in large VLDL	mmol/l	0.07129	0.00837821	0.0782578	0.0166094	0.0632008	0.00743723	0.0726962	0.0093556	0.064535	0.0109274	0.0549933	0.0172058	0.08534	0.00778619	0.0988225	0.0135838	0.0740877	0.00986656	0.0824891	0.0117371	0.103608	0.00804403	0.116792	0.0124575	0.001b	<0.001	0.0235277
M-VLDL-P	Concentration of medium VLDL particles	mol/l	1.10202e-08	6.61081e-10	1.16547e-08	1.40465e-09	9.54423e-09	4.40295e-10	1.07006e-08	6.11306e-10	9.885e-09	8.34009e-10	9.78333e-09	1.58806e-09	9.71792e-09	8.21674e-10	1.04844e-08	1.35956e-09	1.06115e-08	9.12011e-10	1.09564e-08	1.08532e-09	1.04481e-08	9.55053e-10	1.25687e-08	1.38306e-09	0.322546	0.0284929	0.651475
M-VLDL-L	Total lipids in medium VLDL	mmol/l	0.363938	0.0231177	0.387478	0.0478905	0.308069	0.0155023	0.351869	0.0207787	0.323917	0.0277665	0.325667	0.057182	0.312042	0.0271398	0.337062	0.044234	0.350923	0.0308398	0.361	0.0371589	0.336962	0.0319464	0.412542	0.0460696	0.358138	0.0163168	0.681991
M-VLDL-PL	Phospholipids in medium VLDL	mmol/l	0.0738569	0.00493256	0.0792333	0.0096849	0.0607377	0.00340268	0.0712538	0.00439189	0.06535	0.00558639	0.0681667	0.0133553	0.0619708	0.00552627	0.0670437	0.00880303	0.0712308	0.00619203	0.0729727	0.00753424	0.06725	0.00654023	0.0832208	0.00930146	0.341022	0.00755701	0.681137
M-VLDL-C	Total cholesterol in medium VLDL	mmol/l	0.0957954	0.0100095	0.10717	0.0162545	0.0624985	0.00650258	0.0870654	0.00871478	0.079475	0.00941065	0.0919	0.0268616	0.0554042	0.00861397	0.0598188	0.0114348	0.0915769	0.00987797	0.0914273	0.0132584	0.0633731	0.0102717	0.0971042	0.0133278	0.833996	<0.001	0.855305
M-VLDL-CE	Cholesterol esters in medium VLDL	mmol/l	0.0621408	0.00724339	0.0691033	0.0104118	0.036223	0.00450518	0.0536009	0.00644494	0.0504417	0.00670705	0.0603667	0.0186855	0.0273175	0.00577235	0.028245	0.00704989	0.0586385	0.00635337	0.0570818	0.00880403	0.0321177	0.00663466	0.0557808	0.00827811	0.856802	<0.001	0.811611
M-VLDL-FC	Free cholesterol in medium VLDL	mmol/l	0.0336438	0.0029389	0.0380689	0.00618233	0.0262769	0.00215265	0.03346	0.002791	0.0290083	0.00326377	0.0314333	0.00811774	0.0278125	0.00319588	0.0312562	0.00494832	0.0330385	0.00374689	0.0342636	0.00465507	0.0310423	0.00385277	0.0410542	0.00525801	0.328844	0.00313851	0.64835
M-VLDL-TG	Triglycerides in medium VLDL	mmol/l	0.194315	0.00997464	0.201089	0.0234104	0.184823	0.00635207	0.193569	0.0115944	0.179258	0.0153855	0.165333	0.0171885	0.193046	0.0157429	0.207819	0.027039	0.187808	0.0155233	0.196636	0.0175672	0.204812	0.0172783	0.230796	0.0249356	0.209087	0.0458642	0.512917
S-VLDL-P	Concentration of small VLDL particles	mol/l	2.06969e-08	1.18117e-09	2.24944e-08	1.99472e-09	1.71685e-08	8.20923e-10	1.99588e-08	1.5143e-09	1.84833e-08	1.13015e-09	2.08333e-08	3.40653e-09	1.58879e-08	1.89205e-09	1.69213e-08	2.53423e-09	2.02462e-08	1.26037e-09	2.08182e-08	1.59698e-09	1.70658e-08	2.04711e-09	2.26821e-08	2.08464e-09	0.647872	<0.001	0.822663
S-VLDL-L	Total lipids in small VLDL	mmol/l	0.400569	0.0251097	0.438644	0.0397191	0.323062	0.017066	0.383831	0.0307781	0.354917	0.0230202	0.409	0.0732826	0.296858	0.0368136	0.314775	0.0485707	0.392308	0.0246676	0.402545	0.032625	0.319792	0.0399211	0.432842	0.041047	0.656739	<0.001	0.820232
S-VLDL-PL	Phospholipids in small VLDL	mmol/l	0.0965738	0.00512471	0.107618	0.00849995	0.0811577	0.00407486	0.09663	0.00740058	0.0893833	0.00468959	0.102333	0.014678	0.0787208	0.00955411	0.084675	0.0129509	0.0962308	0.00533107	0.100582	0.00658116	0.0855346	0.0105612	0.111421	0.0102096	0.557486	0.000612258	0.847786
S-VLDL-C	Total cholesterol in small VLDL	mmol/l	0.133503	0.0157163	0.151731	0.0177649	0.0805277	0.00909339	0.116369	0.0159917	0.107475	0.0137286	0.147333	0.0452929	0.0640517	0.012823	0.0627975	0.014673	0.129938	0.010573	0.128636	0.0174086	0.0719015	0.0137731	0.121378	0.0155294	0.607757	<0.001	0.607999
S-VLDL-CE	Cholesterol esters in small VLDL	mmol/l	0.0833523	0.0119442	0.0941044	0.0123374	0.0424941	0.00656691	0.0669801	0.011682	0.0634833	0.0108656	0.0929333	0.0340118	0.0289112	0.00813438	0.0249829	0.00855062	0.0798538	0.00755581	0.0770636	0.0130251	0.0331665	0.00835349	0.0665801	0.00977473	0.544982	<0.001	0.502728
S-VLDL-FC	Free cholesterol in small VLDL	mmol/l	0.0501492	0.0039275	0.0576333	0.00573814	0.0380408	0.00273094	0.0493862	0.0047199	0.0440167	0.00322288	0.0544667	0.0112763	0.0351217	0.00505171	0.0377175	0.00667427	0.0499769	0.0033606	0.0515091	0.00464821	0.0387277	0.00563494	0.0547433	0.00587128	0.592966	<0.001	0.819546
S-VLDL-TG	Triglycerides in small VLDL	mmol/l	0.170492	0.00635343	0.179311	0.0158621	0.161377	0.00496838	0.169258	0.0126678	0.158008	0.00973326	0.159333	0.0134205	0.148679	0.0184103	0.162138	0.0258664	0.165915	0.010462	0.173364	0.0107088	0.157627	0.0189134	0.198838	0.0177317	0.677374	0.0388952	0.784005
XS-VLDL-P	Concentration of very small VLDL particles	mol/l	2.89969e-08	2.20385e-09	3.10844e-08	2.28756e-09	2.18369e-08	1.2262e-09	2.632e-08	2.10757e-09	2.57667e-08	2.01262e-09	3.21667e-08	7.53156e-09	2.07583e-08	1.7656e-09	2.08625e-08	2.05869e-09	2.88385e-08	1.43239e-09	2.88091e-08	2.39509e-09	2.15462e-08	2.22168e-09	2.99e-08	2.06273e-09	0.474599	<0.001	0.491936
XS-VLDL-L	Total lipids in very small VLDL	mmol/l	0.366869	0.0291793	0.393956	0.029693	0.270846	0.0161476	0.328531	0.0282642	0.325	0.0270681	0.410333	0.099802	0.253	0.0231775	0.252875	0.0271953	0.365231	0.0184124	0.363909	0.0316384	0.263192	0.0285668	0.371167	0.0268658	0.536912	<0.001	0.5
XS-VLDL-PL	Phospholipids in very small VLDL	mmol/l	0.105566	0.0104476	0.115136	0.00994487	0.0739438	0.00475485	0.0938154	0.0094078	0.0939917	0.00964748	0.119533	0.0306934	0.0642083	0.0068117	0.06095	0.00725113	0.107315	0.00536862	0.100509	0.00917872	0.0677385	0.00867828	0.0968	0.00870676	0.510651	<0.001	0.659723
XS-VLDL-C	Total cholesterol in very small VLDL	mmol/l	0.183615	0.0160286	0.195522	0.0161532	0.127143	0.00967951	0.153622	0.0164965	0.15975	0.0161626	0.211433	0.0591858	0.117508	0.0133718	0.1175	0.0165715	0.180692	0.0107204	0.185409	0.0193873	0.123658	0.0152654	0.1839	0.0145549	0.457175	<0.001	0.363441
XS-VLDL-CE	Cholesterol esters in very small VLDL	mmol/l	0.130005	0.0109268	0.135759	0.0118643	0.0911154	0.00708947	0.106498	0.0111843	0.113025	0.0114585	0.149	0.044	0.0916917	0.00941002	0.0929125	0.0118764	0.1259	0.00822042	0.1339	0.0144278	0.0969654	0.0106426	0.139442	0.0105021	0.0925704	<0.001	0.192567
XS-VLDL-FC	Free cholesterol in very small VLDL	mmol/l	0.0536015	0.00540681	0.0597622	0.00495674	0.0360285	0.00286963	0.0471208	0.00564912	0.0469	0.0049313	0.0624333	0.0154995	0.0257933	0.00428491	0.0245125	0.00510813	0.0546615	0.00286087	0.0513818	0.00538646	0.0266354	0.00507025	0.0443842	0.00533726	0.180324	<0.001	0.368619
XS-VLDL-TG	Triglycerides in very small VLDL	mmol/l	0.0776808	0.00356515	0.0833011	0.00630713	0.0697654	0.00282958	0.0811185	0.0034985	0.0711583	0.00318544	0.0792667	0.0105493	0.0711917	0.0036861	0.0744375	0.00439764	0.0774462	0.00395377	0.0781455	0.00440443	0.07125	0.00568142	0.0906583	0.00506006	0.418653	<0.001	0.585383
XXL-VLDL-PL_%	Phospholipids to total lipds ratio in chylomicrons and extremely large VLDL	%	6.29059	0.759492	7.27593	1.39345	5.60991	0.978785	5.54478	1.07646	7.0975	0.646055	6.91423	3.2999	9.71939	0.897895	10.9337	0.455008	6.76062	1.07725	10.1021	1.74834	11.1385	0.273519	10.1511	0.922544	<0.001a, b	0.00684768	0.0176846
XXL-VLDL-C_%	Total cholesterol to total lipids ratio in chylomicrons and extremely large VLDL	%	13.3973	1.99607	13.5133	2.7041	8.60769	1.23993	12.9085	2.83125	11.2883	0.898542	10.6767	4.92167	8.52417	0.945058	8.5675	1.10867	10.6677	1.64038	10.9355	1.4928	9.27077	0.726872	10.8075	1.08378	0.73663	0.00541168	0.61283
XXL-VLDL-CE_%	Cholesterol esters to total lipids ratio in chylomicrons and extremely large VLDL	%	10.4056	1.84642	9.68389	2.22757	6.08423	0.997794	9.78896	2.50615	8.40417	0.76414	7.4115	3.92397	4.61021	0.692899	4.25238	0.862682	7.23488	1.21816	7.06223	1.19593	4.84077	0.583522	6.27371	0.831336	0.395434	<0.001	0.523087
XXL-VLDL-FC_%	Free cholesterol to total lipids ratio in chylomicrons and extremely large VLDL	%	2.91749	0.472799	3.61363	0.725805	2.37531	0.490759	2.89654	0.576633	2.88075	0.40434	2.93012	1.39503	3.83336	0.387397	4.31125	0.362149	3.20931	0.566985	3.77458	0.454148	4.43615	0.206558	4.45753	0.423444	<0.001a, b	0.00824997	0.0204331
XXL-VLDL-TG_%	Triglycerides to total lipids ratio in chylomicrons and extremely large VLDL	%	75.1046	4.18208	64.1678	6.52935	75.3677	5.70291	65.9246	6.04281	81.625	1.42202	59.8333	14.7791	76.125	4.23821	80.5	1.34921	66.9692	5.88686	72.8182	4.50514	79.6	0.850716	73.3917	3.96247	0.134414	0.0859957	0.0245391
XL-VLDL-PL_%	Phospholipids to total lipds ratio in very large VLDL	%	8.96469	1.83021	11.6721	2.2731	4.87369	1.23714	7.76	1.74265	9.97233	3.38008	12.0598	5.49085	10.0183	1.44607	11.1937	1.7234	8.63908	1.65642	10.2417	2.03079	12.4238	1.04712	12.7041	1.29704	0.003b	0.17233	0.024598
XL-VLDL-C_%	Total cholesterol to total lipids ratio in very large VLDL	%	22.0346	3.37236	21.91	3.20016	15.4685	2.46272	21.4931	3.19302	20.2667	3.33467	19.5333	6.76272	18.7583	1.7441	18.5375	2.0199	19.0923	2.50158	18.8	2.52907	19.8692	1.01441	20.3583	1.55833	0.36452	0.310734	0.340447
XL-VLDL-CE_%	Cholesterol esters to total lipids ratio in very large VLDL	%	15.9415	2.66296	14.6139	2.5508	11.6715	2.19985	16.6754	2.87391	13.9167	2.37164	11.6667	4.4024	12.7333	1.39769	12.0762	1.47119	13.5077	1.97128	12.3091	1.78623	13.1769	0.698456	13.1425	1.10439	0.608338	0.297416	0.558058
XL-VLDL-FC_%	Free cholesterol to total lipids ratio in very large VLDL	%	5.29666	1.21195	6.72053	1.43696	2.60063	0.781579	4.02011	1.0722	5.4743	1.91941	7.00347	3.34666	5.61007	0.844431	6.12005	1.1056	4.78243	1.01378	5.80102	1.26704	6.7	0.71489	7.02337	0.873259	0.003a, b	0.15571	0.0260772
XL-VLDL-TG_%	Triglycerides to total lipids ratio in very large VLDL	%	42.8862	7.16021	47.5567	7.71905	40.4877	8.84255	44.6354	7.39052	41.4833	8.3438	40.1167	16.3053	57.075	6.72907	59.6687	7.61136	46.1538	7.50242	47.8227	7.95748	67.7231	1.73848	59.8708	4.9595	0.026b	0.027652	0.295445
L-VLDL-PL_%	Phospholipids to total lipds ratio in large VLDL	%	14.6323	1.16883	14.7056	1.67553	12.7008	1.08891	15.2762	0.913441	12.4167	1.39234	14.2	4.11015	14.125	0.840015	14.15	1.22722	13.8231	1.27356	15.1727	1.02106	15.2846	0.37636	16.3417	0.274264	0.0656054	0.0250836	0.337178
L-VLDL-C_%	Total cholesterol to total lipids ratio in large VLDL	%	22.8662	2.07282	21.8522	2.95776	18.3623	1.88828	23.6715	1.65546	18.475	2.50899	19.8667	6.55295	19.325	1.38033	19.1375	2.01112	20.4923	2.20891	21.8364	1.76868	20.4385	0.898399	22.3	1.17699	0.506175	0.0786055	0.435016
L-VLDL-CE_%	Cholesterol esters to total lipids ratio in large VLDL	%	17.7285	1.81525	15.5089	2.41952	14.5023	1.77105	18.57	1.43662	13.735	2.22658	13.7267	5.19128	14.3483	1.12548	13.1412	1.58516	14.9723	1.8513	16.3255	1.38287	14.5277	0.730436	15.3775	0.84712	0.709281	0.424347	0.32983
L-VLDL-FC_%	Free cholesterol to total lipids ratio in large VLDL	%	4.66954	0.756077	5.66411	1.08817	3.15392	0.620461	4.86569	0.72935	3.72167	0.856218	5.12167	2.38113	4.72375	0.751938	5.59688	0.981362	4.80808	0.87828	5.22227	0.913523	5.91769	0.620186	6.92333	0.598962	0.009b	0.00370776	0.0727812
L-VLDL-TG_%	Triglycerides to total lipids ratio in large VLDL	%	52.8538	3.67983	49.51	4.85839	54.4696	4.81146	56.2296	2.95943	48.2183	5.12444	45.035	10.3894	61.3171	3.54419	58.8881	5.08872	51.2396	4.31224	57.3005	3.56734	64.2692	1.16396	61.3417	1.38911	0.037b	0.000833361	0.443667
M-VLDL-PL_%	Phospholipids to total lipds ratio in medium VLDL	%	20.2562	0.175297	20.4689	0.270568	19.65	0.143411	20.21	0.242735	20.225	0.238723	20.7667	0.54569	18.9108	0.880915	18.5162	1.32204	20.3769	0.120976	20.2	0.153149	19.0792	0.819229	19.2692	0.909002	0.497125	0.0260657	0.898956
M-VLDL-C_%	Total cholesterol to total lipids ratio in medium VLDL	%	25.6762	1.30016	26.9989	1.52904	19.7362	1.18399	24.2893	1.87315	24.525	1.73166	26.7667	4.12526	16.05	1.80385	15.6875	2.15675	25.8385	0.916902	24.3273	1.41268	16.88	1.76602	21.5833	1.86039	0.0808764	<0.001	0.322315
M-VLDL-CE_%	Cholesterol esters to total lipids ratio in medium VLDL	%	16.5846	1.11841	17.5189	1.25804	11.3524	0.997188	14.9291	1.64306	15.7617	1.69957	17.4667	3.11145	7.67987	1.37505	7.18044	1.48877	16.6877	0.851634	15.1818	1.17426	8.24927	1.32348	12.257	1.32328	0.027b	<0.001	0.179249
M-VLDL-FC_%	Free cholesterol to total lipids ratio in medium VLDL	%	9.09192	0.23325	9.47844	0.403151	8.38469	0.251047	9.358	0.291992	8.75917	0.227405	9.29	1.02474	8.32458	0.553354	8.45062	0.84142	9.13923	0.294332	9.14364	0.384418	8.59038	0.540124	9.29542	0.601305	0.709865	0.0203973	0.971137
M-VLDL-TG_%	Triglycerides to total lipids ratio in medium VLDL	%	54.0654	1.44801	52.5311	1.73687	60.6131	1.31317	55.5008	2.10326	55.2583	1.95566	52.5	4.70354	59.3792	3.98201	57.3062	5.66882	53.8	0.976716	55.5	1.5367	58.8423	3.64668	53.4958	3.29035	0.954708	0.028739	0.930049
S-VLDL-PL_%	Phospholipids to total lipds ratio in small VLDL	%	24.2838	0.338268	24.7389	0.423089	25.1808	0.233843	24.1538	1.13914	25.375	0.318882	25.4667	1.19768	22.7967	2.08997	23.0425	2.64925	24.6923	0.294275	25.3455	0.500066	23.2046	1.94722	24.5933	1.26619	0.920621	0.602869	0.815142
S-VLDL-C_%	Total cholesterol to total lipids ratio in small VLDL	%	32.2808	1.69244	34.0289	1.6208	24.0215	1.77064	27.9392	2.81817	29.575	2.29991	33.9	5.98693	17.71	2.696	16.5475	2.92838	32.9462	1.24286	30.6909	1.94438	18.5631	2.51388	25.82	2.39117	0.112343	<0.001	0.395394
S-VLDL-CE_%	Cholesterol esters to total lipids ratio in small VLDL	%	19.8608	1.55338	20.9744	1.45176	12.3829	1.58558	15.7385	2.2722	17.2242	2.12404	20.73	5.50038	7.52417	1.90213	6.21225	1.89377	20.2231	1.17991	17.9991	1.84958	8.07477	1.7133	13.8828	1.74659	0.0921072	<0.001	0.339495
S-VLDL-FC_%	Free cholesterol to total lipids ratio in small VLDL	%	12.4208	0.208276	13.0544	0.215736	11.6408	0.231113	12.1939	0.660318	12.35	0.228467	13.1667	0.491031	10.161	0.941944	10.3026	1.21929	12.7462	0.167031	12.7091	0.176045	10.487	0.91296	11.9509	0.710218	0.441911	<0.001	0.77666
S-VLDL-TG_%	Triglycerides to total lipids ratio in small VLDL	%	43.4354	1.45409	41.2322	1.59078	50.7962	1.61558	42.5346	3.05126	45.0667	2.15453	40.6333	4.83885	42.0583	5.09409	42.975	6.5076	42.3846	1.13232	43.9818	1.56506	42.1154	4.63168	43.7833	3.04046	0.449676	0.73905	0.355608
XS-VLDL-PL_%	Phospholipids to total lipds ratio in very small VLDL	%	28.4831	0.714035	29.0556	0.619664	27.2308	0.356632	28.2362	0.64221	28.5417	0.83507	28.8667	0.648931	25.025	0.509177	23.975	0.664602	29.4154	0.651905	27.6182	0.596325	24.1462	1.33232	25.7167	0.845472	0.002a, b	<0.001	0.0918819
XS-VLDL-C_%	Total cholesterol to total lipids ratio in very small VLDL	%	49.7315	0.827142	49.4511	0.8868	46.3338	1.23036	45.4685	1.46055	48.6	0.847098	50.0667	3.29157	45.175	1.6955	44.875	2.65658	49.2308	0.748707	50.1364	1.30267	44.1846	2.92454	49.175	1.30565	0.821022	0.000677069	0.479044
XS-VLDL-CE_%	Cholesterol esters to total lipids ratio in very small VLDL	%	35.3254	0.917939	34.3189	1.08416	33.2154	1.12162	31.6092	1.15488	34.3917	0.703073	34.9	3.34515	35.7	1.29393	36.05	1.81098	34.2538	0.803886	36.1545	1.39077	35.1915	2.39124	37.7667	1.42751	0.003b	0.792389	0.0729794
XS-VLDL-FC_%	Free cholesterol to total lipids ratio in very small VLDL	%	14.4054	0.299974	15.1333	0.337054	13.1185	0.338119	13.8585	0.618442	14.2167	0.445828	15.2	0.264575	9.48833	0.840129	8.83375	1.33925	14.9769	0.323672	13.9818	0.413152	8.78231	1.15851	11.43	0.944247	<0.001a, b	<0.001	0.00391698
XS-VLDL-TG_%	Triglycerides to total lipids ratio in very small VLDL	%	21.7854	0.737766	21.4889	1.16603	26.4338	1.19746	26.2923	1.76559	22.9	1.32276	21.0333	3.7087	29.8	1.9047	31.1375	2.63973	21.3769	0.784641	22.2636	1.17406	26.3923	2.27231	25.1417	1.27953	0.528878	<0.001	0.768686
IDLs
IDL-P	Concentration of IDL particles	mol/l	7.72954e-08	7.68895e-09	8.297e-08	8.01194e-09	5.28692e-08	3.71697e-09	6.61969e-08	6.9655e-09	6.87417e-08	7.46614e-09	8.72667e-08	2.36334e-08	4.5025e-08	4.77371e-09	4.27875e-08	5.70192e-09	7.66308e-08	4.15893e-09	7.23e-08	6.80791e-09	5.10846e-08	5.2382e-09	6.5925e-08	5.20246e-09	0.617467	<0.001	0.630659
IDL-L	Total lipids in IDL	mmol/l	0.7779	0.0801341	0.836744	0.0833361	0.5227	0.0384311	0.659146	0.0730326	0.691167	0.0791795	0.884	0.244859	0.436083	0.0491426	0.409875	0.0588538	0.771923	0.042875	0.725273	0.0710506	0.497385	0.0540838	0.647167	0.0533495	0.570083	<0.001	0.625165
IDL-PL	Phospholipids in IDL	mmol/l	0.220638	0.0205164	0.236744	0.0215922	0.156163	0.00972896	0.191647	0.0186244	0.200583	0.0204289	0.246333	0.0605649	0.136783	0.0119397	0.12485	0.0166318	0.220538	0.0108791	0.205727	0.0177826	0.155177	0.0130765	0.186667	0.0131266	0.578565	<0.001	0.588245
IDL-C	Total cholesterol in IDL	mmol/l	0.4745	0.0553561	0.511222	0.0574785	0.294138	0.0265563	0.381599	0.051305	0.414	0.0562431	0.547	0.167482	0.221308	0.0339253	0.201487	0.0404317	0.468231	0.029792	0.435	0.0494274	0.258485	0.0373989	0.360125	0.0360398	0.446786	<0.001	0.607808
IDL-CE	Cholesterol esters in IDL	mmol/l	0.340169	0.039394	0.362856	0.0411937	0.208702	0.019498	0.268915	0.036443	0.293917	0.0400154	0.390667	0.12211	0.154133	0.0249902	0.143206	0.0295516	0.331154	0.0217057	0.312273	0.0365372	0.180215	0.02732	0.257242	0.0264586	0.517375	<0.001	0.619455
IDL-FC	Free cholesterol in IDL	mmol/l	0.134348	0.016074	0.148379	0.0163725	0.0854392	0.00708551	0.112683	0.0149157	0.120433	0.0163599	0.155967	0.0453134	0.0671083	0.0089306	0.05845	0.011057	0.137115	0.00827379	0.123045	0.013043	0.0783923	0.0102613	0.102833	0.00986081	0.296247	<0.001	0.543211
IDL-TG	Triglycerides in IDL	mmol/l	0.0827508	0.00471301	0.0888122	0.00565847	0.0723808	0.00312982	0.0858885	0.00451305	0.0762667	0.00349258	0.0889333	0.0162121	0.07805	0.00407478	0.0747125	0.00824687	0.0832769	0.00392909	0.0840091	0.00451514	0.0837769	0.00469125	0.100542	0.00518108	0.147034	0.000887123	0.322896
IDL-PL_%	Phospholipids to total lipds ratio in IDL	%	28.6238	0.236086	28.5111	0.312461	30.2431	0.443909	29.7746	0.624846	29.375	0.312401	28.7333	1.43798	32.75	1.17818	29.44	2.55581	28.7231	0.267024	28.7091	0.375489	32.4385	1.1235	29.35	0.638832	0.655495	<0.001	0.508627
IDL-C_%	Total cholesterol to total lipids ratio in IDL	%	60.2608	0.66755	60.4422	0.858393	55.2131	1.32524	55.6554	1.95239	58.6333	1.13434	60.2333	3.26871	47.0583	3.29279	44.0312	5.48984	60.2615	0.723111	59.0182	1.21302	48.9154	2.8649	54.1083	2.0339	0.073071	<0.001	0.366294
IDL-CE_%	Cholesterol esters to total lipids ratio in IDL	%	43.2192	0.560505	42.8444	0.682032	39.0285	1.13807	39.0515	1.59329	41.6	0.811191	42.7333	2.87189	32.2	2.84541	30.8937	4.36954	42.5692	0.592408	42.1727	1.0695	33.6923	2.45476	38.4667	1.79648	0.195493	<0.001	0.40279
IDL-FC_%	Free cholesterol to total lipids ratio in IDL	%	17.0431	0.282229	17.6	0.303773	16.1846	0.208811	16.6031	0.444609	17.0333	0.430527	17.5	0.404145	14.8583	0.470406	13.1125	1.26892	17.7	0.295696	16.8364	0.267403	15.2462	0.468168	15.6583	0.395325	0.006a, b	<0.001	0.0763003
IDL-TG_%	Triglycerides to total lipids ratio in IDL	%	11.1145	0.463905	11.045	0.664544	14.5446	0.917531	14.5725	1.39438	11.9983	0.881889	11.06	1.83533	20.2083	2.13543	17.4919	2.68282	11.0315	0.559421	12.2645	0.917302	18.6692	1.78474	16.575	1.45728	0.0746191	<0.001	0.442526
LDLs
LDL-D	Mean diameter for LDL particles	nm	23.7285	0.0342847	23.6711	0.0303884	23.7969	0.0308716	23.6977	0.0310119	23.7167	0.0270615	23.7333	0.0333333	23.7833	0.0385992	23.7125	0.0440677	23.6923	0.0239164	23.7636	0.0243935	23.7923	0.0383331	23.8167	0.042343	0.009b	0.00613142	0.0459628
L-LDL-P	Concentration of large LDL particles	mol/l	1.21115e-07	1.38757e-08	1.3232e-07	1.40936e-08	7.81031e-08	6.5069e-09	1.03265e-07	1.26917e-08	1.071e-07	1.35974e-08	1.36333e-07	3.8843e-08	6.20933e-08	8.41914e-09	5.789e-08	1.03584e-08	1.214e-07	7.21715e-09	1.09945e-07	1.13493e-08	7.19477e-08	9.83314e-09	9.65417e-08	8.82725e-09	0.368078	<0.001	0.632929
L-LDL-L	Total lipids in large LDL	mmol/l	0.865377	0.100234	0.944422	0.101447	0.553869	0.0467098	0.732377	0.0918713	0.763917	0.0986717	0.975333	0.279539	0.433625	0.0596232	0.402438	0.0727349	0.866462	0.0520604	0.783	0.0820518	0.503423	0.0699478	0.675667	0.0631144	0.333157	<0.001	0.625075
L-LDL-PL	Phospholipids in large LDL	mmol/l	0.235023	0.020958	0.251844	0.0217895	0.168154	0.0100076	0.205843	0.0193201	0.214583	0.0212266	0.260667	0.0590602	0.138955	0.0147808	0.131433	0.0193105	0.234462	0.010946	0.219364	0.0176436	0.155497	0.0169712	0.195417	0.0134505	0.396227	<0.001	0.629044
L-LDL-C	Total cholesterol in large LDL	mmol/l	0.565092	0.0745022	0.620322	0.07449	0.3331	0.0342943	0.45902	0.0685486	0.489	0.074206	0.637	0.202297	0.238092	0.0412197	0.214838	0.0479472	0.565	0.0387484	0.496818	0.0601561	0.285823	0.0483376	0.401808	0.045907	0.236735	<0.001	0.620003
L-LDL-CE	Cholesterol esters in large LDL	mmol/l	0.391031	0.0561374	0.433256	0.0562652	0.216224	0.0261049	0.311418	0.0515268	0.33325	0.0559735	0.443667	0.152763	0.148567	0.0300406	0.13355	0.0341955	0.390923	0.0293116	0.339182	0.0457743	0.184838	0.0355318	0.2699	0.0348923	0.249757	<0.001	0.629358
L-LDL-FC	Free cholesterol in large LDL	mmol/l	0.174069	0.0183698	0.187078	0.0182986	0.1169	0.00819415	0.147595	0.0170308	0.156133	0.0185014	0.1938	0.0495154	0.0895667	0.0113318	0.08145	0.0138719	0.174146	0.00953856	0.157418	0.0144854	0.100869	0.0128969	0.131867	0.0110939	0.197444	<0.001	0.575394
L-LDL-TG	Triglycerides in large LDL	mmol/l	0.0653077	0.00517732	0.0723344	0.00576125	0.05262	0.00307568	0.0674462	0.00491315	0.0601417	0.00379682	0.0741	0.0167681	0.0539992	0.00572484	0.0524488	0.00812871	0.0669385	0.00351193	0.0662727	0.00440457	0.0597377	0.0064676	0.0783083	0.00465905	0.553292	<0.001	0.628046
M-LDL-P	Concentration of medium LDL particles	mol/l	9.23885e-08	1.17772e-08	1.02132e-07	1.14305e-08	5.66792e-08	5.46079e-09	7.83831e-08	1.0906e-08	8.09833e-08	1.12981e-08	1.032e-07	2.98089e-08	4.40083e-08	6.30544e-09	4.175e-08	8.1629e-09	9.32e-08	5.92926e-09	8.17182e-08	8.73377e-09	5.20923e-08	7.90902e-09	6.80667e-08	8.32403e-09	0.237069	<0.001	0.665729
M-LDL-L	Total lipids in medium LDL	mmol/l	0.473731	0.059905	0.521656	0.0578716	0.290931	0.0278058	0.399923	0.0556876	0.41525	0.0579666	0.526667	0.150462	0.222375	0.0318168	0.211813	0.0409509	0.476385	0.0301078	0.416909	0.044128	0.262423	0.0398275	0.343583	0.0417015	0.209723	<0.001	0.662868
M-LDL-PL	Phospholipids in medium LDL	mmol/l	0.145592	0.0113091	0.154167	0.011895	0.105924	0.00707797	0.127272	0.0114359	0.133592	0.0113116	0.1585	0.0322193	0.0896083	0.00925687	0.0867875	0.0135018	0.1432	0.00603443	0.137555	0.00959082	0.0993308	0.0107695	0.120433	0.0115285	0.547967	<0.001	0.830283
M-LDL-C	Total cholesterol in medium LDL	mmol/l	0.297685	0.0463475	0.332478	0.0434307	0.160567	0.0196082	0.240547	0.0424785	0.252833	0.0451022	0.333	0.110639	0.105296	0.0207898	0.0989437	0.0236154	0.300923	0.0233673	0.248164	0.0328925	0.131942	0.0266063	0.187025	0.0270861	0.107972	<0.001	0.590472
M-LDL-CE	Cholesterol esters in medium LDL	mmol/l	0.19579	0.0380113	0.225567	0.0353989	0.0875842	0.014908	0.152501	0.034082	0.159758	0.0367559	0.223867	0.0895006	0.0480296	0.0150072	0.0430069	0.0149388	0.200769	0.0191067	0.155018	0.0268415	0.0691735	0.0197155	0.110173	0.0199541	0.0994399	<0.001	0.536064
M-LDL-FC	Free cholesterol in medium LDL	mmol/l	0.101918	0.00837365	0.106902	0.00809921	0.0728231	0.00517107	0.0879	0.00875193	0.092925	0.00833254	0.109267	0.0210207	0.0569042	0.00662476	0.0553063	0.00958207	0.1001	0.00429467	0.0930818	0.00612037	0.0623192	0.00757589	0.0765667	0.00774948	0.182234	<0.001	0.75877
M-LDL-TG	Triglycerides in medium LDL	mmol/l	0.0304738	0.0025979	0.0350044	0.00298626	0.0240977	0.00189944	0.0317562	0.00296224	0.0289833	0.00189776	0.0349333	0.00777396	0.0263	0.00347846	0.0243125	0.00496227	0.0322462	0.00166181	0.0314	0.0021098	0.0300538	0.00410885	0.0352167	0.00423146	0.69875	0.0377835	0.810792
S-LDL-P	Concentration of small LDL particles	mol/l	1.05793e-07	1.25842e-08	1.17782e-07	1.22735e-08	6.72585e-08	6.06914e-09	9.13231e-08	1.18277e-08	9.51917e-08	1.23948e-08	1.183e-07	3.10455e-08	5.37292e-08	7.28635e-09	5.30313e-08	1.05472e-08	1.07877e-07	6.30221e-09	9.52818e-08	8.9972e-09	6.33885e-08	9.39475e-09	8.21708e-08	8.73241e-09	0.26968	<0.001	0.665705
S-LDL-L	Total lipids in small LDL	mmol/l	0.2987	0.0355783	0.331089	0.0344729	0.189185	0.017115	0.256231	0.0335271	0.26825	0.0352083	0.333	0.0870192	0.148417	0.0202408	0.1475	0.0292929	0.303385	0.0176869	0.267273	0.0252504	0.174308	0.0260757	0.227417	0.0241781	0.234614	<0.001	0.66669
S-LDL-PL	Phospholipids in small LDL	mmol/l	0.102687	0.00701552	0.109776	0.00766385	0.0772708	0.00495159	0.09225	0.00769479	0.0973167	0.00751015	0.113333	0.0186756	0.0663667	0.00676921	0.0668375	0.0110413	0.102577	0.00366176	0.0993182	0.00554064	0.0733692	0.00812912	0.0898083	0.00689326	0.605749	<0.001	0.823016
S-LDL-C	Total cholesterol in small LDL	mmol/l	0.17852	0.0273724	0.200156	0.0253869	0.0977115	0.0115468	0.145279	0.0250352	0.153833	0.0268127	0.199567	0.0639324	0.0654167	0.0125559	0.0644	0.0157129	0.181715	0.0136463	0.149555	0.0186959	0.0816846	0.0165132	0.115308	0.015886	0.111848	<0.001	0.602135
S-LDL-CE	Cholesterol esters in small LDL	mmol/l	0.119569	0.0225762	0.137832	0.0206871	0.05563	0.00873615	0.0940323	0.020069	0.0995917	0.0219378	0.135967	0.0520807	0.0321908	0.00922218	0.0297162	0.00994218	0.123531	0.0113108	0.0955636	0.0151733	0.04571	0.0121628	0.0696858	0.0124483	0.102099	<0.001	0.543756
S-LDL-FC	Free cholesterol in small LDL	mmol/l	0.0589323	0.00486504	0.0623144	0.00477698	0.0414085	0.00354283	0.0505623	0.00553788	0.0542833	0.00497959	0.0637333	0.0119697	0.0309708	0.00467251	0.0313688	0.0075403	0.0581846	0.00242827	0.0538455	0.00350836	0.0339192	0.00553563	0.0448708	0.00428249	0.206256	<0.001	0.758615
S-LDL-TG	Triglycerides in small LDL	mmol/l	0.0175154	0.00140999	0.0211544	0.00194217	0.0139442	0.00119409	0.0184273	0.00180741	0.0171333	0.00115439	0.02	0.00457639	0.0158129	0.00229598	0.0148444	0.00334386	0.0192	0.00101754	0.0185518	0.00144933	0.0185119	0.00275835	0.0221487	0.00232538	0.642123	0.0370222	0.651759
L-LDL-PL_%	Phospholipids to total lipds ratio in large LDL	%	27.8546	0.527551	27.2056	0.637737	31.3923	1.10183	29.8054	1.28128	29.1417	0.785711	28.3667	2.73516	29.3108	2.60015	27.6288	3.67377	27.4077	0.502361	28.8182	0.775514	28.5023	2.21953	30.1833	1.31119	0.534721	0.540028	0.47615
L-LDL-C_%	Total cholesterol to total lipids ratio in large LDL	%	64.2892	0.80033	64.8911	0.9524	58.5692	1.71163	59.8608	2.18181	62.3167	1.31182	63.4667	3.68616	47.6667	4.80959	44.0875	6.7477	64.7077	0.787683	62.2545	1.34437	49.7846	4.57711	57.1	2.75524	0.0494115	<0.001	0.400333
L-LDL-CE_%	Cholesterol esters to total lipids ratio in large LDL	%	43.9654	0.95672	44.8722	1.19345	37.0492	2.1422	39.2754	2.50011	41.6167	1.48527	42.9333	4.72099	28.4433	3.92098	26.2525	5.34629	44.5077	0.907834	41.8182	1.59567	31.0092	3.72828	37.2767	2.9963	0.105742	<0.001	0.689588
L-LDL-FC_%	Free cholesterol to total lipids ratio in large LDL	%	20.3246	0.185616	20.02	0.328151	21.5177	0.447791	20.5854	0.407901	20.6917	0.236598	20.5333	1.03494	18.8917	1.4122	17.3375	1.87835	20.2077	0.201743	20.4455	0.333947	18.4846	1.23022	19.825	0.342257	0.0538122	0.24223	0.0463078
L-LDL-TG_%	Triglycerides to total lipids ratio in large LDL	%	7.85492	0.321272	7.90422	0.38691	10.0408	0.650048	10.3365	0.972202	8.56	0.59701	8.13	0.952523	11.2067	1.37656	10.5437	1.88166	7.89615	0.382422	8.94909	0.666971	10.8077	1.20655	12.74	1.50716	0.267071	<0.001	0.794606
M-LDL-PL_%	Phospholipids to total lipds ratio in medium LDL	%	32.3038	1.12423	30.5911	1.23195	35.2315	2.27843	32.2131	2.39842	34.5333	1.73386	32.5333	4.22703	33.7	4.07477	29.5375	5.25765	30.7769	1.00468	34.3909	1.43688	32.5308	3.55584	31.3167	2.84703	0.937404	0.672765	0.795881
M-LDL-C_%	Total cholesterol to total lipids ratio in medium LDL	%	60.9354	1.37158	62.4689	1.55449	51.3262	3.35269	54.1792	4.00362	57.7833	2.27102	60.3333	5.04061	38.7333	4.56056	36.0875	6.00929	62.2769	1.30905	57.6	2.03956	41.3615	4.5538	48.0833	4.52324	0.0281125	<0.001	0.620513
M-LDL-CE_%	Cholesterol esters to total lipids ratio in medium LDL	%	38.43	2.05631	41.2222	2.3733	26.4823	3.20874	31.6215	4.16469	33.8667	3.30883	37.7333	8.40562	15.5508	3.83841	14.4212	4.16905	40.8154	1.88496	34.1909	3.02881	19.3915	3.92361	26.99	3.87355	0.02882	<0.001	0.680644
M-LDL-FC_%	Free cholesterol to total lipids ratio in medium LDL	%	22.5077	0.700202	21.2467	0.886339	24.4208	1.57746	22.1338	1.48431	23.8917	1.071	22.6667	3.33183	21.8083	2.45139	19.6	3.27485	21.4846	0.611309	23.4182	1.0494	20.6846	2.11723	20.1667	1.66998	0.721812	0.41698	0.482721
M-LDL-TG_%	Triglycerides to total lipids ratio in medium LDL	%	6.75915	0.324304	6.94089	0.378074	8.07438	0.673324	8.24146	0.942157	7.72417	0.618653	7.09667	0.851632	10.14	1.65122	8.21125	1.75592	6.97154	0.382024	8.02273	0.715745	10.0085	1.52924	8.99	0.951617	0.310491	0.0204663	0.959743
S-LDL-PL_%	Phospholipids to total lipds ratio in small LDL	%	36.1338	1.31757	34.2722	1.40673	39.3738	2.55278	36.1792	2.67322	38.75	1.87259	36.8333	5.30451	37.2358	4.50382	32.6913	5.83379	34.5154	1.08556	38.6273	1.64952	35.9023	3.87749	38.3925	2.92386	0.751959	0.929994	0.564821
S-LDL-C_%	Total cholesterol to total lipids ratio in small LDL	%	57.7462	1.51848	59.1822	1.65563	48.1215	3.18321	51.07	3.8923	54.3083	2.3193	57	5.65803	36.0792	4.32748	33.6437	5.62312	59.0231	1.36721	54.1909	2.00442	38.4654	4.30256	46.3792	3.62789	0.0276689	<0.001	0.581506
S-LDL-CE_%	Cholesterol esters to total lipids ratio in small LDL	%	37.3038	2.05222	39.8567	2.24776	26.3277	2.9149	30.9846	3.87439	33.0667	3.08676	36.7	7.87676	16.1475	3.65228	14.4062	3.97361	39.5	1.8115	33.4273	2.6355	19.9323	3.67281	26.5125	3.67308	0.0291603	<0.001	0.683331
S-LDL-FC_%	Free cholesterol to total lipids ratio in small LDL	%	20.4446	0.552804	19.3244	0.666623	21.1646	1.49111	19.4562	1.38266	21.25	0.803543	20.3333	2.25191	17.8883	2.4109	16.17	3.42583	19.5	0.485693	20.7818	0.698286	16.6692	2.19099	19.185	1.52647	0.564107	0.281148	0.340027
S-LDL-TG_%	Triglycerides to total lipids ratio in small LDL	%	6.11908	0.250737	6.547	0.419569	7.11677	0.542161	7.36492	0.838154	6.95417	0.51967	6.18667	0.364478	9.18542	1.51787	7.39313	1.58813	6.48615	0.344967	7.17	0.537733	9.475	1.59896	9.41125	0.855264	0.103712	0.0113123	0.82823
HDLs
HDL-D	Mean diameter for HDL particles	nm	9.68985	0.0483383	9.84822	0.0471725	9.60562	0.0272424	9.71308	0.0496486	9.7975	0.0702606	9.89333	0.0669162	9.59083	0.0325543	9.555	0.0296407	9.83846	0.0629901	9.79364	0.0506193	9.64154	0.0348043	9.64167	0.0521919	0.216913	<0.001	0.015552
XL-HDL-P	Concentration of very large HDL particles	mol/l	3.08008e-07	1.76771e-08	3.59689e-07	3.63599e-08	2.71131e-07	1.02356e-08	2.63538e-07	3.03845e-08	3.58583e-07	3.65147e-08	3.64e-07	5.89491e-08	2.63708e-07	3.00696e-08	2.79406e-07	3.45708e-08	3.61462e-07	2.79289e-08	3.41818e-07	2.06925e-08	3.20154e-07	1.48807e-08	3.28e-07	2.06933e-08	0.74504	0.00121943	0.294049
XL-HDL-L	Total lipids in very large HDL	mmol/l	0.313869	0.0176796	0.363811	0.0372729	0.277446	0.0108251	0.266238	0.0308283	0.365	0.0366683	0.367333	0.0593586	0.269842	0.03096	0.289069	0.0365165	0.366538	0.0278102	0.347727	0.0209606	0.328	0.0148687	0.336	0.0211298	0.634006	0.002055	0.274172
XL-HDL-PL	Phospholipids in very large HDL	mmol/l	0.149795	0.0110251	0.180633	0.0178986	0.129232	0.00454933	0.131981	0.0169801	0.177725	0.0222277	0.191333	0.0263333	0.112642	0.013689	0.106644	0.0120014	0.182769	0.0183251	0.169473	0.0123404	0.137662	0.00971817	0.144308	0.0134455	0.829946	<0.001	0.364397
XL-HDL-C	Total cholesterol in very large HDL	mmol/l	0.157118	0.00890212	0.173602	0.0203462	0.144734	0.00843279	0.126402	0.0157295	0.18075	0.0145144	0.167	0.0305341	0.154	0.0170743	0.179625	0.0248825	0.175154	0.00939779	0.171	0.0113008	0.185385	0.00652465	0.18475	0.0130518	0.0675701	0.725946	0.0278587
XL-HDL-CE	Cholesterol esters in very large HDL	mmol/l	0.117132	0.00676642	0.130246	0.0154176	0.109909	0.0066989	0.0956685	0.011922	0.135225	0.00977351	0.122533	0.0225333	0.120287	0.0146238	0.142434	0.0210724	0.130262	0.00619629	0.127445	0.00895491	0.147154	0.00491706	0.143483	0.0105349	0.0381696	0.957202	0.0135612
XL-HDL-FC	Free cholesterol in very large HDL	mmol/l	0.0399869	0.00226982	0.04334	0.00503565	0.0348231	0.00181508	0.0307377	0.00405424	0.0455	0.00491641	0.0445	0.00793032	0.0313983	0.00392441	0.0353675	0.0051994	0.0448769	0.00333427	0.0436727	0.00268488	0.0382231	0.00205099	0.0412167	0.00299573	0.475961	<0.001	0.282822
XL-HDL-TG	Triglycerides in very large HDL	mmol/l	0.00695785	0.00122803	0.00957711	0.00161634	0.00351993	0.000747025	0.00625361	0.00127993	0.00675	0.00131195	0.00896733	0.00451022	0.00402191	0.000846019	0.00330706	0.000696288	0.00861231	0.00108593	0.00732864	0.00142219	0.00500154	0.000827359	0.00693167	0.000891673	0.669585	<0.001	0.353625
L-HDL-P	Concentration of large HDL particles	mol/l	4.779e-07	7.65799e-08	7.82e-07	1.13631e-07	2.74315e-07	5.52904e-08	5.66346e-07	1.24983e-07	6.5025e-07	1.47912e-07	9.87333e-07	1.19389e-07	2.14333e-07	5.44734e-08	1.93125e-07	7.2208e-08	7.09962e-07	1.12618e-07	6.47091e-07	8.87496e-08	2.69385e-07	7.95589e-08	4.34e-07	8.82202e-08	0.17165	<0.001	0.0700038
L-HDL-L	Total lipids in large HDL	mmol/l	0.301631	0.0477231	0.492044	0.0708807	0.174062	0.0347606	0.356131	0.0781602	0.411667	0.0935579	0.620333	0.0724484	0.135167	0.0336474	0.121875	0.0450026	0.448231	0.0716665	0.407273	0.055739	0.169769	0.0496308	0.27275	0.0555212	0.187325	<0.001	0.0660633
L-HDL-PL	Phospholipids in large HDL	mmol/l	0.141555	0.0236783	0.234147	0.0371377	0.0786769	0.0167256	0.169448	0.0390491	0.19205	0.0451254	0.303	0.0385011	0.063725	0.0187282	0.0594375	0.0259249	0.210038	0.0329928	0.1958	0.0275	0.0824769	0.0259252	0.135167	0.0281437	0.23256	<0.001	0.115377
L-HDL-C	Total cholesterol in large HDL	mmol/l	0.147707	0.0226971	0.238343	0.0310869	0.0876162	0.0178789	0.170451	0.0363399	0.205942	0.0462403	0.294333	0.0271191	0.0614833	0.015409	0.05325	0.0202565	0.221092	0.036992	0.195473	0.0275654	0.0776077	0.0235015	0.127467	0.0272799	0.14988	<0.001	0.042967
L-HDL-CE	Cholesterol esters in large HDL	mmol/l	0.118323	0.0173837	0.188313	0.0240386	0.0724008	0.0138824	0.136402	0.028104	0.1631	0.035393	0.232	0.0207926	0.05285	0.012349	0.046475	0.016125	0.17465	0.028292	0.156264	0.0213656	0.0651692	0.0183365	0.104392	0.0211499	0.163622	<0.001	0.0480145
L-HDL-FC	Free cholesterol in large HDL	mmol/l	0.0293892	0.00533025	0.0499956	0.00706159	0.0152146	0.00399939	0.0340385	0.00823968	0.0429417	0.0109088	0.062	0.0062426	0.008725	0.00311847	0.006875	0.00423915	0.0464631	0.00875065	0.0392818	0.00624253	0.0124	0.00514856	0.023025	0.0061476	0.109634	<0.001	0.0321078
L-HDL-TG	Triglycerides in large HDL	mmol/l	0.00988881	0.00316407	0.0195538	0.00387604	0.00360143	0.00164131	0.0136971	0.00400963	0.0120577	0.00332771	0.02374	0.00817763	0.00263117	0.00119519	0.00110038	0.000723427	0.0161743	0.00260086	0.0141501	0.00307122	0.00300777	0.00168034	0.00646183	0.00183615	0.0474228	<0.001	0.0172383
M-HDL-P	Concentration of medium HDL particles	mol/l	1.09379e-06	1.06071e-07	1.45662e-06	1.52738e-07	8.93715e-07	7.20517e-08	1.29222e-06	1.5036e-07	1.27875e-06	1.46514e-07	1.80667e-06	1.54092e-07	9.405e-07	7.99974e-08	9.85875e-07	1.13428e-07	1.31485e-06	9.72496e-08	1.38836e-06	1.08753e-07	1.10454e-06	9.74632e-08	1.13283e-06	1.19741e-07	0.351163	<0.001	0.0797441
M-HDL-L	Total lipids in medium HDL	mmol/l	0.455823	0.0452707	0.611144	0.0654203	0.369792	0.0308363	0.539931	0.0650088	0.5365	0.0643078	0.762333	0.0644524	0.385917	0.0339068	0.405375	0.0493544	0.550692	0.042368	0.580909	0.0469647	0.455	0.0418719	0.46735	0.0515702	0.339869	<0.001	0.0751321
M-HDL-PL	Phospholipids in medium HDL	mmol/l	0.219873	0.0200377	0.289311	0.0303182	0.183308	0.0132939	0.260631	0.0276958	0.256667	0.0268473	0.357	0.0325781	0.20725	0.0166507	0.220375	0.0227384	0.261846	0.0175236	0.277636	0.0196438	0.240769	0.0179255	0.241012	0.0229767	0.315014	<0.001	0.0874654
M-HDL-C	Total cholesterol in medium HDL	mmol/l	0.20671	0.0234817	0.285622	0.0322009	0.1645	0.0157158	0.246723	0.0349714	0.250417	0.0358311	0.365	0.0276225	0.153333	0.0155048	0.159875	0.0256421	0.257615	0.0241798	0.268709	0.0256649	0.183777	0.0220084	0.191196	0.0278193	0.228401	<0.001	0.0414107
M-HDL-CE	Cholesterol esters in medium HDL	mmol/l	0.176845	0.0185991	0.238444	0.024642	0.146008	0.0121231	0.208254	0.0272119	0.212333	0.0281587	0.299667	0.0202018	0.13465	0.0115984	0.139088	0.0193793	0.217538	0.0191354	0.225864	0.0201603	0.158185	0.0170203	0.16185	0.0222095	0.206863	<0.001	0.033713
M-HDL-FC	Free cholesterol in medium HDL	mmol/l	0.0298802	0.00498482	0.0471844	0.00760065	0.0184891	0.00360755	0.0384453	0.00779514	0.03796	0.00768374	0.0652	0.00746458	0.0185875	0.00386857	0.0206575	0.00629098	0.0399846	0.00505494	0.0427755	0.00556508	0.0254077	0.00501379	0.0293588	0.00567921	0.301377	<0.001	0.0786365
M-HDL-TG	Triglycerides in medium HDL	mmol/l	0.0281554	0.00298011	0.0362067	0.0040707	0.0220108	0.00207449	0.0326185	0.0030118	0.0290917	0.00217125	0.0407333	0.00509913	0.02555	0.00243159	0.0255	0.00213098	0.0313615	0.00217145	0.0346909	0.00286523	0.0304385	0.00263703	0.03415	0.00313377	0.34226	<0.001	0.41059
S-HDL-P	Concentration of small HDL particles	mol/l	3.78208e-06	1.36588e-07	4.14322e-06	2.09626e-07	3.51123e-06	8.52542e-08	4.05608e-06	1.69478e-07	3.88583e-06	1.38812e-07	4.6e-06	2.45153e-07	3.77583e-06	1.24154e-07	3.98625e-06	1.79294e-07	3.90692e-06	9.09098e-08	4.11182e-06	1.21227e-07	4.02385e-06	1.29943e-07	4.145e-06	1.09596e-07	0.201787	<0.001	0.113433
S-HDL-L	Total lipids in small HDL	mmol/l	0.833662	0.0311514	0.914511	0.0470495	0.771492	0.0190862	0.893446	0.0385791	0.85675	0.0321637	1.01933	0.0553815	0.82525	0.0274088	0.871625	0.0403701	0.861846	0.0206571	0.905091	0.0273138	0.878769	0.0289573	0.9065	0.0252963	0.130122	<0.001	0.120608
S-HDL-PL	Phospholipids in small HDL	mmol/l	0.444777	0.015003	0.496411	0.0250158	0.430362	0.0114753	0.493515	0.0192748	0.475833	0.0166291	0.561667	0.0346907	0.48425	0.0200364	0.518625	0.0205947	0.470308	0.0132149	0.505909	0.0152067	0.522615	0.0161056	0.527	0.014839	0.00966949	<0.001	0.0729705
S-HDL-C	Total cholesterol in small HDL	mmol/l	0.344069	0.0199365	0.3722	0.0230477	0.298669	0.00838291	0.352477	0.0217104	0.338667	0.0180866	0.411	0.025482	0.293917	0.0101036	0.303375	0.0210797	0.348692	0.0104491	0.353636	0.0129252	0.307154	0.0169837	0.325167	0.0148415	0.382081	<0.001	0.329448
S-HDL-CE	Cholesterol esters in small HDL	mmol/l	0.267677	0.0176377	0.285667	0.0189434	0.227569	0.00674751	0.2677	0.0179744	0.257917	0.0148587	0.312667	0.0226593	0.21925	0.00825275	0.222625	0.016554	0.268	0.00873763	0.268273	0.0101086	0.227615	0.0144131	0.242417	0.0120871	0.351745	<0.001	0.451992
S-HDL-FC	Free cholesterol in small HDL	mmol/l	0.0763915	0.00328765	0.0865044	0.00463034	0.0711085	0.00250958	0.0847769	0.00420726	0.08085	0.00389295	0.0985333	0.00504028	0.0746333	0.00322033	0.080775	0.00496544	0.0808923	0.00292696	0.0854091	0.00319825	0.0795846	0.00306692	0.0827333	0.00367599	0.258405	<0.001	0.139711
S-HDL-TG	Triglycerides in small HDL	mmol/l	0.0448077	0.00121797	0.0459444	0.00203392	0.0424477	0.000924096	0.04744	0.0014195	0.0421083	0.00171422	0.0450667	0.00151694	0.0472333	0.00118631	0.049725	0.00169861	0.0427154	0.00181838	0.0459	0.00125154	0.0492692	0.00127698	0.0542417	0.00157362	<0.001a, b	<0.001	0.00183574
XL-HDL-PL_%	Phospholipids to total lipds ratio in very large HDL	%	47.4862	1.61554	49.9811	1.72442	46.9838	1.42672	44.5885	4.01324	47.6	1.47119	52.7667	2.71375	37.075	3.2488	34.4312	3.24831	48.7769	1.37212	48.5636	2.19525	41.5846	1.32005	42.5	2.50055	0.0859302	<0.001	0.215695
XL-HDL-C_%	Total cholesterol to total lipids ratio in very large HDL	%	50.3415	1.62549	47.29	1.91688	51.7777	1.41918	43.0977	3.4497	50.6667	1.51993	45.1667	2.10581	50.5367	4.45159	56.1962	5.56851	48.8462	1.31386	49.3545	2.04474	56.9462	1.35517	55.4417	2.33318	0.005b	0.14857	0.02047
XL-HDL-CE_%	Cholesterol esters to total lipids ratio in very large HDL	%	37.5823	1.37576	35.5089	1.64548	39.2992	1.22328	32.5315	2.86613	38.2583	1.46977	33.0667	1.7817	39.8367	3.81372	44.8088	4.70376	36.5769	1.28308	36.8	1.91211	45.3538	1.37093	43.2167	2.23209	0.003b	0.0215102	0.0194942
XL-HDL-FC_%	Free cholesterol to total lipids ratio in very large HDL	%	12.7577	0.279824	11.7828	0.326357	12.4762	0.235716	10.3571	0.793923	12.4083	0.244781	12.0333	0.31798	10.4647	0.837523	11.2535	1.05823	12.2769	0.140582	12.5636	0.153902	11.6231	0.189856	12.2333	0.258003	0.162643	0.00882597	0.00906697
XL-HDL-TG_%	Triglycerides to total lipids ratio in very large HDL	%	2.17263	0.350146	2.72886	0.475602	1.2394	0.248671	2.06406	0.400563	1.73833	0.252721	2.11	1.00683	1.30457	0.265724	1.06092	0.241952	2.37815	0.303371	2.09873	0.415934	1.46231	0.202649	2.08042	0.231877	0.660501	<0.001	0.449111
L-HDL-PL_%	Phospholipids to total lipds ratio in large HDL	%	40.7115	3.39539	46.6644	1.02791	35.5777	3.67898	40.9669	3.48506	41.725	3.05647	48.6667	1.17945	29.2667	4.24854	28.0625	5.54678	45.3	2.26263	43.1	3.53487	31.8154	4.51226	40.6	4.5599	0.331354	<0.001	0.737754
L-HDL-C_%	Total cholesterol to total lipids ratio in large HDL	%	42.9131	3.83074	49.65	1.46112	39.6362	4.65513	42.1462	3.73641	45.8167	3.70041	47.7667	1.70717	29.15	4.27572	25.6875	4.11623	46.4077	2.43132	42.8818	3.57666	29.9	3.88698	37.3417	3.90162	0.020b	<0.001	0.290207
L-HDL-CE_%	Cholesterol esters to total lipids ratio in large HDL	%	34.6438	2.8744	39.5033	1.37737	32.8562	3.64335	34.1831	2.83264	36.7583	2.82125	37.7	1.38684	24.7583	3.36192	22.2125	3.35663	37.1154	1.7484	34.4455	2.63692	25.2846	3.02235	31.1	2.99874	0.028b	<0.001	0.330631
L-HDL-FC_%	Free cholesterol to total lipids ratio in large HDL	%	8.01215	1.11726	10.147	0.322393	6.35138	1.19104	7.70585	1.08045	8.85083	1.05334	10.0233	0.357134	3.645	1.06602	2.63875	0.989846	9.20885	0.817834	8.22636	1.07652	3.94231	1.03727	5.89833	1.15812	0.013b	<0.001	0.228197
L-HDL-TG_%	Triglycerides to total lipids ratio in large HDL	%	2.31547	0.563555	3.68544	0.575429	1.35291	0.441616	2.82708	0.561836	2.32392	0.516352	3.60333	0.97335	0.976333	0.411398	0.554	0.429264	3.61246	0.485607	2.95218	0.610944	0.798462	0.333532	1.7365	0.435351	0.0607875	<0.001	0.0428008
M-HDL-PL_%	Phospholipids to total lipds ratio in medium HDL	%	46.5877	2.12892	47.6567	0.745982	50.0515	0.577501	49.0708	0.846719	48.6583	0.681182	46.8	0.321455	54.075	0.705189	55.0125	1.17298	48.1538	0.678008	48.4364	0.909972	53.9077	1.01738	50.0583	2.80342	0.188423	<0.001	0.445839
M-HDL-C_%	Total cholesterol to total lipids ratio in medium HDL	%	42.7185	2.48618	46.3567	0.831969	44.0015	0.608484	44.6838	1.08332	45.5917	0.920676	47.9333	0.633333	39.3167	0.72476	38.4875	1.3039	45.9462	1.02242	45.4091	1.22552	39.3231	1.20534	37.5125	2.64092	<0.001b	<0.001	<0.001
M-HDL-CE_%	Cholesterol esters to total lipids ratio in medium HDL	%	36.9469	1.97746	39.0611	0.538605	39.4823	0.342626	38.2346	0.796898	39.1583	0.487178	39.4333	0.887568	34.95	0.530651	33.9375	0.705827	39.0923	0.648318	38.5182	0.728113	34.2846	0.724201	32.1125	1.98133	<0.001a, b	<0.001	<0.001
M-HDL-FC_%	Free cholesterol to total lipids ratio in medium HDL	%	5.771	0.664521	7.29544	0.538928	4.51977	0.495951	6.44777	0.529542	6.4275	0.550936	8.51	0.26839	4.36083	0.497901	4.53125	0.713954	6.83615	0.482292	6.89364	0.615779	5.03385	0.555613	5.39125	0.736418	0.360117	<0.001	0.133977
M-HDL-TG_%	Triglycerides to total lipids ratio in medium HDL	%	5.99308	0.496901	5.98489	0.378195	5.94638	0.172448	6.24623	0.351964	5.75667	0.366875	5.31	0.352184	6.61583	0.266204	6.51375	0.461384	5.94385	0.442769	6.15909	0.422627	6.79615	0.343101	7.34042	0.799719	0.10601	0.00800016	0.520314
S-HDL-PL_%	Phospholipids to total lipds ratio in small HDL	%	53.5569	0.996448	54.3478	0.719332	55.78	0.44231	55.4292	0.84144	55.625	0.588028	55.1667	1.4881	58.575	0.835584	59.675	0.934794	54.5308	0.61126	55.9091	0.346267	59.6154	1.05246	58.2083	0.851421	0.001b	<0.001	0.346056
S-HDL-C_%	Total cholesterol to total lipids ratio in small HDL	%	40.99	1.11089	40.5622	0.864145	38.7015	0.468594	39.1723	1.00445	39.3667	0.709709	40.3667	1.35933	35.6917	0.798622	34.5875	1.00773	40.4538	0.65873	38.9909	0.420055	34.7615	1.10271	35.7667	0.911653	0.001b	<0.001	0.201165
S-HDL-CE_%	Cholesterol esters to total lipids ratio in small HDL	%	31.8462	1.17659	31.1078	0.905405	29.5092	0.550986	29.7062	1.00217	29.9583	0.745538	30.7	1.5885	26.6667	0.837686	25.3625	0.963798	31.1077	0.727523	29.5727	0.438404	25.7231	1.06634	26.6583	0.877104	0.003b	<0.001	0.361773
S-HDL-FC_%	Free cholesterol to total lipids ratio in small HDL	%	9.14431	0.127581	9.45289	0.103298	9.19438	0.119438	9.46508	0.0951896	9.40167	0.129982	9.68333	0.215432	9.01917	0.111895	9.23375	0.157876	9.36308	0.155458	9.41818	0.120301	9.03462	0.0627634	9.08583	0.182713	0.022b	<0.001	0.00615748
S-HDL-TG_%	Triglycerides to total lipids ratio in small HDL	%	5.45269	0.226373	5.09011	0.253469	5.51631	0.0907054	5.39908	0.229851	5.02333	0.292648	4.44333	0.169542	5.7475	0.0964375	5.74375	0.205426	4.99692	0.245525	5.12182	0.22103	5.63385	0.115756	6.03833	0.237355	0.012b	<0.001	0.00571962
TGs, Apl
Serum-C	Serum total cholesterol	mmol/l	2.82892	0.284696	3.23778	0.310464	1.90785	0.141779	2.55362	0.293132	2.67667	0.316906	3.44	0.780833	1.62125	0.165847	1.60437	0.213983	2.96385	0.1564	2.77909	0.238211	1.86815	0.213328	2.36083	0.191107	0.322494	<0.001	0.462
VLDL-C	Total cholesterol in VLDL	mmol/l	0.456115	0.0446508	0.503978	0.0549302	0.300754	0.0277832	0.398054	0.0422411	0.383917	0.0419819	0.485667	0.142612	0.278275	0.0372654	0.291463	0.0450527	0.443308	0.0360718	0.449636	0.0559146	0.313615	0.0404446	0.467	0.0489115	0.510359	<0.001	0.539788
Remnant-C	Remnant cholesterol (non-HDL, non-LDL -cholesterol)	mmol/l	0.9306	0.097162	1.01531	0.104365	0.594877	0.0535728	0.779715	0.0910866	0.797583	0.0939096	1.033	0.310455	0.499417	0.0708045	0.491875	0.0842097	0.911538	0.0617722	0.884545	0.102906	0.572231	0.0760599	0.82775	0.0820554	0.745122	<0.001	0.627271
LDL-C	Total cholesterol in LDL	mmol/l	1.04134	0.148013	1.15311	0.143155	0.592685	0.0645776	0.846892	0.135071	0.896417	0.146385	1.16967	0.376758	0.408767	0.0743638	0.37555	0.0882733	1.04738	0.0755856	0.894909	0.111841	0.501308	0.0906499	0.70625	0.0868405	0.165255	<0.001	0.604718
HDL-C	Total cholesterol in HDL	mmol/l	0.8569	0.0615038	1.06986	0.0912669	0.720269	0.0334118	0.927115	0.0851663	0.982583	0.106051	1.23667	0.100388	0.71325	0.0337242	0.736375	0.0621519	1.00569	0.071554	0.999364	0.0579276	0.793615	0.0550647	0.82725	0.0645349	0.279125	<0.001	0.0668277
HDL2-C	Total cholesterol in HDL2	mmol/l	0.425772	0.0567995	0.624356	0.083358	0.303523	0.0314385	0.493608	0.078252	0.5475	0.0998957	0.782333	0.0826041	0.295667	0.0304699	0.311	0.0521399	0.567615	0.0686034	0.558727	0.0563309	0.370077	0.0489612	0.397083	0.0621229	0.260947	<0.001	0.0542329
HDL3-C	Total cholesterol in HDL3	mmol/l	0.431192	0.00550316	0.445378	0.00875883	0.416746	0.00369177	0.4335	0.00745283	0.43475	0.0065956	0.454667	0.0178916	0.417917	0.00456013	0.425875	0.0125576	0.437	0.00326991	0.439818	0.00383955	0.423769	0.00813441	0.430083	0.00432655	0.643531	<0.001	0.675287
EstC	Esterified cholesterol	mmol/l	1.92915	0.204367	2.244	0.22549	1.14398	0.132815	1.66986	0.240883	1.6695	0.268379	2.37667	0.547733	1.01733	0.122968	0.990375	0.158133	2.04054	0.114197	1.89455	0.173658	1.19869	0.157397	1.43725	0.178936	0.226687	<0.001	0.205654
FreeC	Free cholesterol	mmol/l	0.899677	0.0804564	0.993878	0.0854607	0.615369	0.0489609	0.896285	0.0854129	0.780042	0.0991663	1.06333	0.232546	0.60475	0.044101	0.61275	0.0570284	0.924385	0.0430381	0.882818	0.0650258	0.669077	0.0567609	0.790458	0.0751269	0.221774	<0.001	0.130417
Serum-TG	Serum total triglycerides	mmol/l	0.8381	0.0398981	0.910933	0.0834165	0.750669	0.0320961	0.863154	0.0456466	0.783167	0.0476957	0.827333	0.126684	0.852833	0.0426524	0.927	0.05452	0.838923	0.0543333	0.873727	0.064506	0.942538	0.0517856	1.07467	0.0669789	0.007b	<0.001	0.0365547
VLDL-TG	Triglycerides in VLDL	mmol/l	0.550185	0.0285896	0.582222	0.0656995	0.515108	0.0207139	0.5579	0.0354905	0.510833	0.0428363	0.490667	0.0639123	0.590917	0.0272551	0.65925	0.0408323	0.538462	0.0444024	0.571091	0.0502907	0.651615	0.0348003	0.72875	0.054672	0.003b	<0.001	0.0129549
LDL-TG	Triglycerides in LDL	mmol/l	0.1133	0.00915198	0.128483	0.0106234	0.0916646	0.0055551	0.119419	0.0086828	0.106258	0.00678748	0.129033	0.0290718	0.104725	0.00754544	0.107288	0.00906777	0.118323	0.00615045	0.116218	0.00789687	0.119377	0.00898224	0.1411	0.0086907	0.14104	<0.001	0.192022
HDL-TG	Triglycerides in HDL	mmol/l	0.0919023	0.00709067	0.11128	0.0106331	0.07152	0.00497496	0.09994	0.00850859	0.089975	0.0058417	0.1183	0.0184749	0.07935	0.0051696	0.079525	0.00485095	0.0988769	0.00559897	0.102036	0.00787034	0.0875846	0.00561618	0.104817	0.00465445	0.372155	<0.001	0.291768
TotPG	Total phosphoglycerides	mmol/l	1.17665	0.115274	1.32811	0.11155	0.814592	0.0785284	1.11838	0.152935	1.08908	0.158008	1.34	0.115326	0.699167	0.0505399	0.68675	0.0794166	1.29538	0.0880531	1.10609	0.0730257	0.773077	0.0762307	0.920333	0.0977444	0.0687965	<0.001	0.193676
TG/PG	Ratio of triglycerides to phosphoglycerides		0.465338	0.0317119	0.475167	0.0534591	0.395008	0.0372611	0.443438	0.0462115	0.400583	0.0469512	0.419	0.0592312	0.369	0.051979	0.41775	0.0730185	0.440308	0.034275	0.483909	0.0436131	0.373692	0.0423065	0.514417	0.0625314	0.454456	0.00570067	0.742835
TotCho	Total cholines	mmol/l	1.52669	0.123819	1.68256	0.111335	1.14283	0.0886459	1.44363	0.166054	1.42308	0.174823	1.67667	0.136423	1.01208	0.0620079	1.00263	0.0830107	1.64915	0.0936528	1.45909	0.075057	1.08592	0.0827414	1.23567	0.115106	0.0878557	<0.001	0.254614
ApoA1	Apolipoprotein A-I	g/l	1.04468	0.0501	1.20021	0.0673376	0.904046	0.0286219	1.07266	0.0694912	1.10283	0.0786148	1.30333	0.101708	0.872417	0.0294373	0.880875	0.0468754	1.14308	0.0483235	1.12273	0.0459314	0.926231	0.0453473	0.98625	0.0433107	0.21758	<0.001	0.093957
ApoB	Apolipoprotein B	g/l	0.646792	0.045573	0.683344	0.0481941	0.500523	0.0231708	0.577438	0.0393992	0.587083	0.0435404	0.683333	0.145353	0.45575	0.0315045	0.454125	0.0373303	0.642308	0.0275652	0.616091	0.0449926	0.496154	0.0337475	0.593583	0.0365303	0.726844	<0.001	0.690872
ApoB/ApoA1	Ratio of apolipoprotein B to apolipoprotein A-I		0.619562	0.0293016	0.570078	0.0277713	0.552908	0.0184119	0.540092	0.0208331	0.539167	0.0289343	0.513333	0.0781715	0.51875	0.0258003	0.512875	0.0304434	0.571923	0.0305774	0.549909	0.0332239	0.532308	0.0192128	0.609167	0.0399071	0.222323	0.0520074	0.0940422
Aminoacids, Ketone bodies
Glc	Glucose	mmol/l	3.82069	0.230596	4.02644	0.238428	3.56585	0.125053	3.95331	0.421222	3.74167	0.221352	4.02	0.427239	2.48167	0.15462	2.265	0.162283	4.33077	0.25431	3.08455	0.148381	2.52692	0.0831078	2.36	0.0947884	<0.001a, b, c	<0.001	<0.001
Lac	Lactate	mmol/l	1.01062	0.0662809	1.361	0.114123	1.32402	0.0775727	1.25135	0.0702682	1.05225	0.115346	0.829333	0.129575	1.11525	0.0811544	0.968625	0.0884738	1.13346	0.0899025	1.04118	0.0481004	1.10915	0.0726342	1.00658	0.0842605	<0.001a, b	0.167447	0.0429043
Cit	Citrate	mmol/l	0.110675	0.00661478	0.103633	0.00644968	0.0947254	0.00536587	0.108343	0.00951206	0.0975454	0.0104968	0.1096	0.0115308	0.1021	0.00684586	0.118625	0.0147906	0.111096	0.0146484	0.115945	0.00671655	0.110111	0.00963805	0.114133	0.00752032	0.357718	0.490034	0.691653
Glol	Glycerol	mmol/l	0.0412869	0.00578603	0.0568167	0.00852929	0.04267	0.00776097	0.05377	0.0138782	0.0353083	0.00714057	0.0682333	0.0060123	0.0916	0.0212425	0.10905	0.0349678	0.0406538	0.00752794	0.0760727	0.00815744	0.113662	0.0238793	0.087925	0.021587	0.018b	<0.001	0.327304
Ala	Alanine	mmol/l	0.332831	0.0170537	0.416578	0.0302218	0.375092	0.0175984	0.411908	0.0361512	0.32625	0.0190204	0.353333	0.0577822	0.293417	0.013867	0.291125	0.021014	0.384769	0.0256148	0.331364	0.0143776	0.301077	0.0157511	0.302917	0.0379299	<0.001a, b	0.213	0.00228816
Gln	Glutamine	mmol/l	0.264092	0.0332445	0.388544	0.053302	0.159769	0.0378704	0.296292	0.0442198	0.27955	0.0331229	0.463	0.0695725	0.146933	0.0387535	0.173275	0.0431783	0.332323	0.0450555	0.3292	0.0500184	0.163877	0.0373065	0.25605	0.0321427	0.493806	<0.001	0.271853
Gly	Glycine	mmol/l	0.262488	0.0205387	0.309017	0.0359525	0.274658	0.0205986	0.297323	0.0236534	0.255221	0.0212699	0.356	0.0484974	0.244721	0.0209119	0.24525	0.0166527	0.213431	0.029079	0.292727	0.0162252	0.253973	0.0212613	0.226387	0.0217379	0.439602	0.00489903	0.382349
His	Histidine	mmol/l	0.0658285	0.00327284	0.0736433	0.00207454	0.0601254	0.00390302	0.0650031	0.00397403	0.06455	0.00267575	0.0779333	0.00473369	0.0654833	0.00290704	0.060725	0.00445284	0.0671231	0.00239029	0.0767364	0.00269735	0.0672385	0.00456826	0.0677833	0.00451403	0.394638	<0.001	0.394933
Ile	Isoleucine	mmol/l	0.0538085	0.00317538	0.06529	0.00858162	0.0509223	0.00313716	0.0697531	0.00886562	0.051375	0.00528226	0.101667	0.0338878	0.108492	0.00920191	0.130625	0.00645019	0.0596154	0.00382368	0.0786273	0.0077332	0.119692	0.0103676	0.14625	0.0125397	<0.001a, b	<0.001	<0.001
Leu	Leucine	mmol/l	0.0782408	0.00500472	0.100238	0.0133719	0.0787954	0.00594635	0.0964631	0.013227	0.0773417	0.00842974	0.147767	0.0459694	0.160267	0.0147285	0.17825	0.0140697	0.0823846	0.00619525	0.128	0.0101106	0.181231	0.0152354	0.2125	0.0338377	<0.001a, b	<0.001	<0.001
Val	Valine	mmol/l	0.169254	0.00916458	0.189011	0.0207866	0.153885	0.0076628	0.202329	0.0226647	0.167767	0.0142937	0.275333	0.0818664	0.293917	0.0224035	0.33625	0.0172407	0.178585	0.012536	0.224	0.0187452	0.331692	0.0272299	0.384667	0.026121	<0.001a, b	<0.001	<0.001
Phe	Phenylalanine	mmol/l	0.0684323	0.00294568	0.0709367	0.00739201	0.0642077	0.00592475	0.0540131	0.00795034	0.071875	0.00460122	0.0788333	0.0085218	0.078775	0.00351504	0.0379688	0.0103896	0.0560054	0.00711512	0.0780182	0.00374678	0.0817992	0.00638869	0.0587142	0.0075519	0.304553	<0.001	0.0841668
Tyr	Tyrosine	mmol/l	0.0545077	0.00217309	0.0561622	0.00232748	0.0533346	0.00261577	0.0581431	0.00646284	0.0556417	0.00229959	0.0551667	0.00634569	0.05445	0.0031353	0.05575	0.00436132	0.0560538	0.0035791	0.0495727	0.00231804	0.0558462	0.00399741	0.0658333	0.0124413	0.834465	0.40642	0.83639
Ace	Acetate	mmol/l	0.0981408	0.00754273	0.0874878	0.0121863	0.133865	0.0122322	0.113253	0.00834555	0.0866	0.0082929	0.0821	0.0090013	0.115108	0.00615772	0.0986687	0.0128674	0.0991385	0.00570957	0.0755273	0.00605179	0.115338	0.00961085	0.0828625	0.00754192	0.0310559	<0.001	0.417985
AcAce	Acetoacetate	mmol/l	0.05869	0.0141667	0.0909011	0.0663072	0.0245492	0.00179021	0.175804	0.104984	0.0341083	0.00411167	0.346767	0.232648	0.647	0.121932	0.707125	0.163321	0.0400923	0.0062841	0.265936	0.0598967	0.582385	0.0969382	1.134	0.164004	<0.001a, b	<0.001	<0.001
bOHBut	3-hydroxybutyrate	mmol/l	0.152725	0.0255883	0.397779	0.308174	0.0990092	0.00393703	0.541868	0.30671	0.118242	0.0119611	0.903367	0.65519	2.03375	0.3197	2.965	0.324439	0.123092	0.00758416	0.815818	0.233911	2.34792	0.33678	3.48417	0.26591	<0.001a, b	<0.001	<0.001
Crea	Creatinine	mmol/l	0.0612054	0.00384276	0.06074	0.004868	0.0510338	0.00366705	0.0574115	0.00435316	0.0539	0.00258911	0.0612	0.00563235	0.0594	0.00346852	0.06355	0.0044946	0.0616308	0.00274444	0.0564818	0.00282025	0.0594	0.00366463	0.0626583	0.00408611	0.047a	0.140666	0.0276627
Alb	Albumin	signal area	0.0858223	0.00257473	0.0872978	0.00182281	0.0823469	0.00121352	0.0837515	0.00320066	0.0815	0.0022746	0.0943667	0.00372305	0.0855667	0.00158833	0.0831125	0.00270089	0.0851846	0.00180092	0.0869273	0.00229022	0.0882385	0.00249342	0.0850167	0.0014149	0.070564	0.0167318	0.0625002
Gp	Glycoprotein acetyls, mainly a1-acid glycoprotein	mmol/l	1.02062	0.0476438	1.08547	0.0529315	0.956023	0.0259622	0.992846	0.0538735	0.965	0.0431116	1.2	0.0916515	1.00175	0.0212097	0.940125	0.0344899	1.02046	0.0322923	1.07009	0.042663	1.05246	0.0276743	1.00775	0.029617	0.105346	<0.001	0.06059
Fatty acids, Lipids
PC	Phosphatidylcholine and other cholines	mmol/l	1.11744	0.108546	1.29714	0.105971	0.764269	0.0745754	1.06814	0.145353	1.04054	0.15215	1.29333	0.127845	0.649833	0.0539716	0.65225	0.0740921	1.25685	0.0841048	1.08191	0.073687	0.740462	0.0781495	0.874458	0.0944586	0.0840628	<0.001	0.152456
SM	Sphingomyelins	mmol/l	0.373946	0.0204326	0.379744	0.0274635	0.303792	0.0194216	0.326862	0.0252241	0.342917	0.0317186	0.418667	0.0725197	0.312	0.0144164	0.329125	0.0278673	0.372385	0.0126909	0.374636	0.0181089	0.320154	0.0138434	0.3535	0.0273639	0.10063	<0.001	0.349297
C14:0	Miristic acid	ug/ul	70.1169	3.9918	80.1464	8.36261	78.3388	4.60357	68.8888	6.31713	70.1638	2.80398	65.5513	9.2478	82.8502	5.36136	59.6193	7.58015	61.4193	3.54093	76.7973	4.67005	78.467	4.76859	86.4703	5.89198	0.044	0.000665072	0.002
C16:0	Palmitic acid	ug/ul	498.678	51.5658	591.899	135.245	465.228	29.3742	330.117	48.2603	485.446	35.5664	678.146	203.269	828.124	120.98	436.65	118.484	438.453	32.9294	723.659	68.519	723.415	49.5276	802.921	85.7943	<0.001a, b	<0.001	<0.001
C16:1	Palmitoleic acid	ug/ul	29.6386	5.95529	29.7896	9.52318	23.9279	3.81585	19.0756	4.36734	24.3655	4.16455	36.5639	11.957	43.3769	7.25432	24.5126	7.14065	20.5908	3.48757	40.5978	5.60496	40.9156	3.88103	41.3491	6.20907	<0.001a, b	0.000766339	<0.001
C18:0	Stearic acid	ug/ul	214.399	15.3427	216.92	25.8887	202.615	6.45431	148.186	19.4716	215.032	11.2183	237.064	27.7782	237.735	18.5653	150.456	30.7518	203.238	9.675	236.5	12.9762	225.272	9.37529	230.819	14.7412	<0.001b	<0.001	0.000990928
C18:1n9cis	Oleic acid	ug/ul	345.931	45.3181	314.304	62.5277	278.599	23.3961	215.24	30.9126	316.913	39.8206	392.669	85.3431	502.508	52.6274	305.943	76.7111	295.703	38.3195	480.079	55.6754	500.722	42.4619	514.182	55.3974	<0.001a, b, c	0.00169452	<0.001
C18:2n6cis	Linoleic acid	ug/ul	526.288	61.7652	541.507	108.16	402.018	33.4869	313.746	38.6767	535.774	58.9702	590.702	142.66	513.794	57.5272	260.48	46.1221	530.643	59.8766	640.497	61.3749	514.044	39.5384	546.693	84.4166	0.004b	<0.001	0.052
C18:3n3	Alpha-linolenic acid	ug/ul	4.95237	0.908905	6.32537	1.39219	4.13465	0.513629	4.39249	0.642125	6.00191	0.936087	7.69781	1.64368	7.22553	0.686533	4.3456	0.793378	7.89946	1.75596	7.79574	0.859783	7.70575	0.473881	7.21775	1.19611	0.067	0.085	0.322
C20:0	Arachidic acid	ug/ul	0.261315	0.0902103	0.527657	0.155381	0.326432	0.0725811	0.222923	0.0840749	0.287702	0.081804	0.429744	0.22101	0.458422	0.110084	0.210598	0.128802	0.293497	0.113422	0.479939	0.079454	0.428922	0.0650631	0.469206	0.0776372	0.253	0.066	0.309
C20:1n9	11-Eicosenoic acid	ug/ul	1.16702	0.295603	1.10899	0.421769	0.628246	0.118267	0.327913	0.107033	1.06284	0.308322	0.99556	0.31764	1.79277	0.294737	0.974395	0.413916	0.900411	0.238405	1.53199	0.228058	1.91599	0.300733	1.81398	0.336354	<0.001a, b	0.076	0.00199712
C20:2n6	Eicosadienoic acid	ug/ul	4.44838	0.540574	5.86411	0.939563	4.70482	0.209275	3.85555	0.526263	4.21176	0.832343	5.97541	0.467917	4.43575	0.381126	2.90149	0.585934	4.21125	0.396785	6.04243	0.536634	4.74318	0.324051	5.25462	0.651859	0.179	<0.001	0.16
C20:3n6	Dihomo-gamma-linolenic acid (DGLA)	ug/ul	17.6096	2.06854	21.0122	5.32887	15.5776	1.60181	10.9452	1.79286	18.1398	3.48419	21.9187	3.02135	14.5737	2.08191	5.74281	1.24417	15.9334	1.66116	22.4061	2.11372	13.4979	1.29976	13.863	2.50834	0.316	<0.001	0.077
C20:4n6	Arachidonic acid	ug/ul	99.6792	11.3649	123.113	32.1462	79.7265	9.4782	57.2601	7.79804	108.591	18.6913	148.648	41.5304	131.479	21.728	64.1427	14.9539	101.738	10.6163	154.812	23.8144	139.391	20.6335	164.092	25.0794	<0.001b	0.005	0.001
C22:0	Behenic acid	ug/ul	2.74725	0.11335	1.61658	0.34776	1.37128	0.263704	1.16545	0.259078	2.71494	0.211047	1.68442	0.613697	1.70277	0.24942	1.02051	0.341185	2.80896	0.133978	1.44171	0.314698	1.48837	0.275395	1.21806	0.209688	0.844	<0.001	0.948
C20:5n3	Eicosapentaenoic acid (EPA)	ug/ul	4.61773	0.705993	4.98116	1.24046	2.58098	0.278314	1.74474	0.397033	4.8041	0.726097	5.83639	1.37567	4.25605	0.597707	2.66011	0.785017	3.75844	0.440691	4.17973	0.669707	4.56998	1.04185	4.38264	0.971495	0.014b	0.00125532	0.007
C22:6n3	Docosahexaenoic acid (DHA)	ug/ul	15.9706	1.81274	24.3126	5.9482	10.9518	2.08163	9.30934	1.77886	15.1322	2.7767	25.2736	6.70636	17.6602	2.19856	8.59055	2.22123	14.6793	1.17085	24.1483	3.43453	19.5738	2.85861	21.8925	4.05499	0.002b	6.58202e-06	0.003
Total FA	Total fatty acids	ug/ul	1836.8	185.892	1968.52	346.555	1570.75	95.7604	1187.92	150.783	1808.91	152.449	2219.29	503.265	2392.08	266.854	1333.88	289.566	1702.54	147.452	2421.07	203.733	2276.23	145.463	2442.74	265.996	<0.001a, b	0.003	<0.001
SFA	Saturated fatty acids	ug/ul	786.494	69.1192	891.209	159.35	747.903	35.8939	548.579	72.1287	773.917	46.8578	983.007	237.15	1150.98	140.095	647.972	155.36	706.481	44.4748	1038.98	76.0924	1029.15	57.3473	1122	99.3052	<0.001a, b	<0.001	<0.001
MUFA	Monounsaturated fatty acids	ug/ul	376.736	50.8173	345.202	71.3709	303.155	26.358	234.641	34.9463	342.341	42.6067	430.228	97.5907	547.678	59.5753	331.428	84.2307	317.194	41.6775	522.209	61.2214	543.554	45.7776	557.345	61.021	<0.001a, b	0.00153079	<0.001
PUFA	Polyunsaturated fatty acids	ug/ul	673.565	72.2019	728.692	142.295	519.694	43.3968	402.337	48.5602	692.655	73.8929	806.053	170.278	693.425	78.4948	350.637	57.895	678.862	67.0613	859.881	81.3224	703.526	56.3336	763.395	112.309	0.001b	8.93501e-05	0.025
FFA	Free fatty acids	mmol/l	0.258615	0.0657793	0.0402176	0.0296753	0.210531	0.0695759	0.186692	0.0514271	0.24425	0.0642379	0.136437	0.111557	0.814339	0.130199	1.0625	0.103833	0.207692	0.0538431	0.309864	0.0533209	0.890974	0.105267	0.938417	0.0900756	<0.001a, b	<0.001	<0.001
Data are presented as Mean ± SE. Mixed model was performed adjusted for baseline. P-values are presented for parameter “Group” i.e. Fed, Fasting+Placebo, Fasting+Leptin in mixed model; parameter “Time” i.e. 0,1,2,3 completed days of fasting; interaction of the two parameters. By p in mixed model (parameter group or group*time) <0.05, post-hoc Bonferroni test was performed between the estimated me…
