# Supplementary material for: Leptin alters energy intake and fat mass but not energy expenditure in lean subjects
Source: Nat Commun. 2020 Oct 13;11:5145. doi: 10.1038/s41467-020-18885-9 (PMC7553922; doi:10.1038/s41467-020-18885-9)
Supplement: Supplementary file 5 — Supplementary Data 2 [file 41467_2020_18885_MOESM5_ESM.xlsx]

## Sheet: Φύλλο1
Supplementary Data 2: Description of all the identified metabolites included in this study.
Metabolites	Description	Original unit
VLDLs
VLDL-D	Mean diameter for VLDL particles	nm
XXL-VLDL-P	Concentration of chylomicrons and extremely large VLDL particles	mol/l
XXL-VLDL-L	Total lipids in chylomicrons and extremely large VLDL	mmol/l
XXL-VLDL-PL	Phospholipids in chylomicrons and extremely large VLDL	mmol/l
XXL-VLDL-C	Total cholesterol in chylomicrons and extremely large VLDL	mmol/l
XXL-VLDL-CE	Cholesterol esters in chylomicrons and extremely large VLDL	mmol/l
XXL-VLDL-FC	Free cholesterol in chylomicrons and extremely large VLDL	mmol/l
XXL-VLDL-TG	Triglycerides in chylomicrons and extremely large VLDL	mmol/l
XL-VLDL-P	Concentration of very large VLDL particles	mol/l
XL-VLDL-L	Total lipids in very large VLDL	mmol/l
XL-VLDL-PL	Phospholipids in very large VLDL	mmol/l
XL-VLDL-C	Total cholesterol in very large VLDL	mmol/l
XL-VLDL-CE	Cholesterol esters in very large VLDL	mmol/l
XL-VLDL-FC	Free cholesterol in very large VLDL	mmol/l
XL-VLDL-TG	Triglycerides in very large VLDL	mmol/l
L-VLDL-P	Concentration of large VLDL particles	mol/l
L-VLDL-L	Total lipids in large VLDL	mmol/l
L-VLDL-PL	Phospholipids in large VLDL	mmol/l
L-VLDL-C	Total cholesterol in large VLDL	mmol/l
L-VLDL-CE	Cholesterol esters in large VLDL	mmol/l
L-VLDL-FC	Free cholesterol in large VLDL	mmol/l
L-VLDL-TG	Triglycerides in large VLDL	mmol/l
M-VLDL-P	Concentration of medium VLDL particles	mol/l
M-VLDL-L	Total lipids in medium VLDL	mmol/l
M-VLDL-PL	Phospholipids in medium VLDL	mmol/l
M-VLDL-C	Total cholesterol in medium VLDL	mmol/l
M-VLDL-CE	Cholesterol esters in medium VLDL	mmol/l
M-VLDL-FC	Free cholesterol in medium VLDL	mmol/l
M-VLDL-TG	Triglycerides in medium VLDL	mmol/l
S-VLDL-P	Concentration of small VLDL particles	mol/l
S-VLDL-L	Total lipids in small VLDL	mmol/l
S-VLDL-PL	Phospholipids in small VLDL	mmol/l
S-VLDL-C	Total cholesterol in small VLDL	mmol/l
S-VLDL-CE	Cholesterol esters in small VLDL	mmol/l
S-VLDL-FC	Free cholesterol in small VLDL	mmol/l
S-VLDL-TG	Triglycerides in small VLDL	mmol/l
XS-VLDL-P	Concentration of very small VLDL particles	mol/l
XS-VLDL-L	Total lipids in very small VLDL	mmol/l
XS-VLDL-PL	Phospholipids in very small VLDL	mmol/l
XS-VLDL-C	Total cholesterol in very small VLDL	mmol/l
XS-VLDL-CE	Cholesterol esters in very small VLDL	mmol/l
XS-VLDL-FC	Free cholesterol in very small VLDL	mmol/l
XS-VLDL-TG	Triglycerides in very small VLDL	mmol/l
XXL-VLDL-PL_%	Phospholipids to total lipds ratio in chylomicrons and extremely large VLDL	%
XXL-VLDL-C_%	Total cholesterol to total lipids ratio in chylomicrons and extremely large VLDL	%
XXL-VLDL-CE_%	Cholesterol esters to total lipids ratio in chylomicrons and extremely large VLDL	%
XXL-VLDL-FC_%	Free cholesterol to total lipids ratio in chylomicrons and extremely large VLDL	%
XXL-VLDL-TG_%	Triglycerides to total lipids ratio in chylomicrons and extremely large VLDL	%
XL-VLDL-PL_%	Phospholipids to total lipds ratio in very large VLDL	%
XL-VLDL-C_%	Total cholesterol to total lipids ratio in very large VLDL	%
XL-VLDL-CE_%	Cholesterol esters to total lipids ratio in very large VLDL	%
XL-VLDL-FC_%	Free cholesterol to total lipids ratio in very large VLDL	%
XL-VLDL-TG_%	Triglycerides to total lipids ratio in very large VLDL	%
L-VLDL-PL_%	Phospholipids to total lipds ratio in large VLDL	%
L-VLDL-C_%	Total cholesterol to total lipids ratio in large VLDL	%
L-VLDL-CE_%	Cholesterol esters to total lipids ratio in large VLDL	%
L-VLDL-FC_%	Free cholesterol to total lipids ratio in large VLDL	%
L-VLDL-TG_%	Triglycerides to total lipids ratio in large VLDL	%
M-VLDL-PL_%	Phospholipids to total lipds ratio in medium VLDL	%
M-VLDL-C_%	Total cholesterol to total lipids ratio in medium VLDL	%
M-VLDL-CE_%	Cholesterol esters to total lipids ratio in medium VLDL	%
M-VLDL-FC_%	Free cholesterol to total lipids ratio in medium VLDL	%
M-VLDL-TG_%	Triglycerides to total lipids ratio in medium VLDL	%
S-VLDL-PL_%	Phospholipids to total lipds ratio in small VLDL	%
S-VLDL-C_%	Total cholesterol to total lipids ratio in small VLDL	%
S-VLDL-CE_%	Cholesterol esters to total lipids ratio in small VLDL	%
S-VLDL-FC_%	Free cholesterol to total lipids ratio in small VLDL	%
S-VLDL-TG_%	Triglycerides to total lipids ratio in small VLDL	%
XS-VLDL-PL_%	Phospholipids to total lipds ratio in very small VLDL	%
XS-VLDL-C_%	Total cholesterol to total lipids ratio in very small VLDL	%
XS-VLDL-CE_%	Cholesterol esters to total lipids ratio in very small VLDL	%
XS-VLDL-FC_%	Free cholesterol to total lipids ratio in very small VLDL	%
XS-VLDL-TG_%	Triglycerides to total lipids ratio in very small VLDL	%
IDLs
IDL-P	Concentration of IDL particles	mol/l
IDL-L	Total lipids in IDL	mmol/l
IDL-PL	Phospholipids in IDL	mmol/l
IDL-C	Total cholesterol in IDL	mmol/l
IDL-CE	Cholesterol esters in IDL	mmol/l
IDL-FC	Free cholesterol in IDL	mmol/l
IDL-TG	Triglycerides in IDL	mmol/l
IDL-PL_%	Phospholipids to total lipds ratio in IDL	%
IDL-C_%	Total cholesterol to total lipids ratio in IDL	%
IDL-CE_%	Cholesterol esters to total lipids ratio in IDL	%
IDL-FC_%	Free cholesterol to total lipids ratio in IDL	%
IDL-TG_%	Triglycerides to total lipids ratio in IDL	%
LDLs
LDL-D	Mean diameter for LDL particles	nm
L-LDL-P	Concentration of large LDL particles	mol/l
L-LDL-L	Total lipids in large LDL	mmol/l
L-LDL-PL	Phospholipids in large LDL	mmol/l
L-LDL-C	Total cholesterol in large LDL	mmol/l
L-LDL-CE	Cholesterol esters in large LDL	mmol/l
L-LDL-FC	Free cholesterol in large LDL	mmol/l
L-LDL-TG	Triglycerides in large LDL	mmol/l
M-LDL-P	Concentration of medium LDL particles	mol/l
M-LDL-L	Total lipids in medium LDL	mmol/l
M-LDL-PL	Phospholipids in medium LDL	mmol/l
M-LDL-C	Total cholesterol in medium LDL	mmol/l
M-LDL-CE	Cholesterol esters in medium LDL	mmol/l
M-LDL-FC	Free cholesterol in medium LDL	mmol/l
M-LDL-TG	Triglycerides in medium LDL	mmol/l
S-LDL-P	Concentration of small LDL particles	mol/l
S-LDL-L	Total lipids in small LDL	mmol/l
S-LDL-PL	Phospholipids in small LDL	mmol/l
S-LDL-C	Total cholesterol in small LDL	mmol/l
S-LDL-CE	Cholesterol esters in small LDL	mmol/l
S-LDL-FC	Free cholesterol in small LDL	mmol/l
S-LDL-TG	Triglycerides in small LDL	mmol/l
L-LDL-PL_%	Phospholipids to total lipds ratio in large LDL	%
L-LDL-C_%	Total cholesterol to total lipids ratio in large LDL	%
L-LDL-CE_%	Cholesterol esters to total lipids ratio in large LDL	%
L-LDL-FC_%	Free cholesterol to total lipids ratio in large LDL	%
L-LDL-TG_%	Triglycerides to total lipids ratio in large LDL	%
M-LDL-PL_%	Phospholipids to total lipds ratio in medium LDL	%
M-LDL-C_%	Total cholesterol to total lipids ratio in medium LDL	%
M-LDL-CE_%	Cholesterol esters to total lipids ratio in medium LDL	%
M-LDL-FC_%	Free cholesterol to total lipids ratio in medium LDL	%
M-LDL-TG_%	Triglycerides to total lipids ratio in medium LDL	%
S-LDL-PL_%	Phospholipids to total lipds ratio in small LDL	%
S-LDL-C_%	Total cholesterol to total lipids ratio in small LDL	%
S-LDL-CE_%	Cholesterol esters to total lipids ratio in small LDL	%
S-LDL-FC_%	Free cholesterol to total lipids ratio in small LDL	%
S-LDL-TG_%	Triglycerides to total lipids ratio in small LDL	%
HDLs
HDL-D	Mean diameter for HDL particles	nm
XL-HDL-P	Concentration of very large HDL particles	mol/l
XL-HDL-L	Total lipids in very large HDL	mmol/l
XL-HDL-PL	Phospholipids in very large HDL	mmol/l
XL-HDL-C	Total cholesterol in very large HDL	mmol/l
XL-HDL-CE	Cholesterol esters in very large HDL	mmol/l
XL-HDL-FC	Free cholesterol in very large HDL	mmol/l
XL-HDL-TG	Triglycerides in very large HDL	mmol/l
L-HDL-P	Concentration of large HDL particles	mol/l
L-HDL-L	Total lipids in large HDL	mmol/l
L-HDL-PL	Phospholipids in large HDL	mmol/l
L-HDL-C	Total cholesterol in large HDL	mmol/l
L-HDL-CE	Cholesterol esters in large HDL	mmol/l
L-HDL-FC	Free cholesterol in large HDL	mmol/l
L-HDL-TG	Triglycerides in large HDL	mmol/l
M-HDL-P	Concentration of medium HDL particles	mol/l
M-HDL-L	Total lipids in medium HDL	mmol/l
M-HDL-PL	Phospholipids in medium HDL	mmol/l
M-HDL-C	Total cholesterol in medium HDL	mmol/l
M-HDL-CE	Cholesterol esters in medium HDL	mmol/l
M-HDL-FC	Free cholesterol in medium HDL	mmol/l
M-HDL-TG	Triglycerides in medium HDL	mmol/l
S-HDL-P	Concentration of small HDL particles	mol/l
S-HDL-L	Total lipids in small HDL	mmol/l
S-HDL-PL	Phospholipids in small HDL	mmol/l
S-HDL-C	Total cholesterol in small HDL	mmol/l
S-HDL-CE	Cholesterol esters in small HDL	mmol/l
S-HDL-FC	Free cholesterol in small HDL	mmol/l
S-HDL-TG	Triglycerides in small HDL	mmol/l
XL-HDL-PL_%	Phospholipids to total lipds ratio in very large HDL	%
XL-HDL-C_%	Total cholesterol to total lipids ratio in very large HDL	%
XL-HDL-CE_%	Cholesterol esters to total lipids ratio in very large HDL	%
XL-HDL-FC_%	Free cholesterol to total lipids ratio in very large HDL	%
XL-HDL-TG_%	Triglycerides to total lipids ratio in very large HDL	%
L-HDL-PL_%	Phospholipids to total lipds ratio in large HDL	%
L-HDL-C_%	Total cholesterol to total lipids ratio in large HDL	%
L-HDL-CE_%	Cholesterol esters to total lipids ratio in large HDL	%
L-HDL-FC_%	Free cholesterol to total lipids ratio in large HDL	%
L-HDL-TG_%	Triglycerides to total lipids ratio in large HDL	%
M-HDL-PL_%	Phospholipids to total lipds ratio in medium HDL	%
M-HDL-C_%	Total cholesterol to total lipids ratio in medium HDL	%
M-HDL-CE_%	Cholesterol esters to total lipids ratio in medium HDL	%
M-HDL-FC_%	Free cholesterol to total lipids ratio in medium HDL	%
M-HDL-TG_%	Triglycerides to total lipids ratio in medium HDL	%
S-HDL-PL_%	Phospholipids to total lipds ratio in small HDL	%
S-HDL-C_%	Total cholesterol to total lipids ratio in small HDL	%
S-HDL-CE_%	Cholesterol esters to total lipids ratio in small HDL	%
S-HDL-FC_%	Free cholesterol to total lipids ratio in small HDL	%
S-HDL-TG_%	Triglycerides to total lipids ratio in small HDL	%
TGs, Apl
Serum-C	Serum total cholesterol	mmol/l
VLDL-C	Total cholesterol in VLDL	mmol/l
Remnant-C	Remnant cholesterol (non-HDL, non-LDL -cholesterol)	mmol/l
LDL-C	Total cholesterol in LDL	mmol/l
HDL-C	Total cholesterol in HDL	mmol/l
HDL2-C	Total cholesterol in HDL2	mmol/l
HDL3-C	Total cholesterol in HDL3	mmol/l
EstC	Esterified cholesterol	mmol/l
FreeC	Free cholesterol	mmol/l
Serum-TG	Serum total triglycerides	mmol/l
VLDL-TG	Triglycerides in VLDL	mmol/l
LDL-TG	Triglycerides in LDL	mmol/l
HDL-TG	Triglycerides in HDL	mmol/l
TotPG	Total phosphoglycerides	mmol/l
TG/PG	Ratio of triglycerides to phosphoglycerides
TotCho	Total cholines	mmol/l
ApoA1	Apolipoprotein A-I	g/l
ApoB	Apolipoprotein B	g/l
ApoB/ApoA1	Ratio of apolipoprotein B to apolipoprotein A-I
Aminoacids, Ketone bodies
Glc	Glucose	mmol/l
Lac	Lactate	mmol/l
Cit	Citrate	mmol/l
Glol	Glycerol	mmol/l
Ala	Alanine	mmol/l
Gln	Glutamine	mmol/l
Gly	Glycine	mmol/l
His	Histidine	mmol/l
Ile	Isoleucine	mmol/l
Leu	Leucine	mmol/l
Val	Valine	mmol/l
Phe	Phenylalanine	mmol/l
Tyr	Tyrosine	mmol/l
Ace	Acetate	mmol/l
AcAce	Acetoacetate	mmol/l
bOHBut	3-hydroxybutyrate	mmol/l
Crea	Creatinine	mmol/l
Alb	Albumin	signal area
Gp	Glycoprotein acetyls, mainly a1-acid glycoprotein	mmol/l
Fatty acids, Lipids
PC	Phosphatidylcholine and other cholines	mmol/l
SM	Sphingomyelins	mmol/l
C14:0	Miristic acid	ug/ul
C16:0	Palmitic acid	ug/ul
C16:1	Palmitoleic acid	ug/ul
C18:0	Stearic acid	ug/ul
C18:1n9cis	Oleic acid	ug/ul
C18:2n6cis	Linoleic acid	ug/ul
C18:3n3	Alpha-linolenic acid	ug/ul
C20:0	Arachidic acid	ug/ul
C20:1n9	11-Eicosenoic acid	ug/ul
C20:2n6	Eicosadienoic acid	ug/ul
C20:3n6	Dihomo-gamma-linolenic acid (DGLA)	ug/ul
C20:4n6	Arachidonic acid	ug/ul
C22:0	Behenic acid	ug/ul
C20:5n3	Eicosapentaenoic acid (EPA)	ug/ul
C22:6n3	Docosahexaenoic acid (DHA)	ug/ul
Total FA	Total fatty acids	ug/ul
SFA	Saturated fatty acids	ug/ul
MUFA	Monounsaturated fatty acids	ug/ul
PUFA	Polyunsaturated fatty acids	ug/ul
FFA	Free fatty acids	mmol/l
