# Supplementary material for: Leptin alters energy intake and fat mass but not energy expenditure in lean subjects
Source: Nat Commun. 2020 Oct 13;11:5145. doi: 10.1038/s41467-020-18885-9 (PMC7553922; doi:10.1038/s41467-020-18885-9)
Supplement: Supplementary file 7 — Source Data [file 41467_2020_18885_MOESM7_ESM.xlsx]

## Sheet: Figure2
Figure 2a	Leptin at baseline (mg/ml)				% Weight Change
	Fed	Fasting + Placebo	Fasting + Leptin		Fed	Fasting + Placebo	Fasting + Leptin
E137-01	0.714	0.203	0.811		2.15957	-2.03077	-0.605327
E137-03	1.04	0.672	0.855		1.37328	-1.94479	-2.11311
E137-05	4.51	1.79	8.29		1.72414	-1.92926	-3.32792
E137-06	5.52	6.05	5.43		0.759494	-1.06784	-3.02297
E137-07	0.98	2.02	1.29		0.650618	-4.52489	-4.28752
E137-08	0.92	2.69	3.68		2.53165	-4.3214	-4.22078
E172-03	14.92	16.1	9.17		0.993884	-3.59053	-4.40835
E172-07	11.05	10.88	11.75		3.00679	-3.07988	-1.7734
E172-08	12.98		10.46		2.99296		-4.12844
E172-09	14.71	25.93	11.22		0.540123	-2.78614	-4.57413
E172-12	13.86	12.16	11.91		0.795229	-0.924974	-3.86965
E172-16	9.17	15.25	21.49		1.28913	-1.78571	-4.29448
E172-13	3.23	7.62	9.39		2.49554	-2.65907	-3.32717
Figure 2b
	Fating Dose A		Fasting Dose B		Fasting Dose C				Fating Dose A		Fasting Dose B		Fasting Dose C				Fating Dose A		Fasting Dose B		Fasting Dose C
Lean Men	Leptin Baseline (ng/ml)	% Weight Change	Leptin Baseline (ng/ml)	% Weight Change	Leptin Baseline (ng/ml)	% Weight Change		Obese Men	Leptin Baseline (ng/ml)	% Weight Change	Leptin Baseline (ng/ml)	% Weight Change	Leptin Baseline (ng/ml)	% Weight Change		Lean Women	Leptin Baseline (ng/ml)	% Weight Change	Leptin Baseline (ng/ml)	% Weight Change	Leptin Baseline (ng/ml)	% Weight Change
E-165-01	1.93	-3.264	1.64	-3.935	3.075	-3.818		E-165-07	13.98	-2.86	16.225	-4.133	11.2	-2.319		E-165-12	18.836	-4.237	26.85	-5.494	24.2	-5.073
E-165-02	1.7	-5.878	1.53	-5.36	1.68	-5.147		E-165-08	3.7	-3.507	14.025	-3.948	12.2	-3.256		E-165-13	11.906	-5.37	15.345	-5.022	18.845
E-165-03	2.49	-5.74	1.22	-6.358	1.59	-4.754		E-165-09	14.17	-4.338	11	-4.802	19.6			E-165-14	11.26	-5.581	14.3	-5.359	17.95	-4.545
E-165-05	1.65	-3.916	2.78	-6.063	3.2	-5.477		E-165-10	12.23	-3.03	17.35	-3.879	13.75	-3.797		E-165-15	20.3	-4.508	20.45	-4.917	14.45	-4.71
E-165-06	1.48	-5.172	1.55	-6.224	1.57	-5.941		E-165-11	7	-3.485	10.325	-4.808	7	-4.58		E-165-16	5.96	-5.594	5.06	-6.282	9.5	-5.184
Figure 2c
Correlation					Study 3											Study 4												Study 4												Study 4
Leptin at Baseline (ng/ml)	% Weight Change				164-01	164-03	164-04	164-07	164-08	164-09	164-10					Δleptin												Δweight												Δfat mass
3.9275	-3.02198				Δleptin											176-01	176-04	176-09-2	176-11	176-14	176-15	176-20	176-27	176-31	176-32			176-01	176-04	176-09-2	176-11	176-14	176-15	176-20	176-27	176-31	176-32			176-01	176-04	176-09-2	176-11	176-14	176-15	176-20	176-27	176-31	176-32
1.575	-2.69565			Baseline	0	0	0	0	0	0	0			Leptin	Baseline	0	0	0	0	0	0	0	0	0	0		Baseline	0	0	0	0	0	0	0	0	0	0		Baseline	0	0	0	0	0	0	0	0	0	0
5.24	-6.18474			Month 1	7.39	6.99	2.78	7.36	0.94	16.57	4.17				Week 4	6.093	31.006	21.85	12.706	1.521	29.005	14.636	4.421	40.653	52.56		Week 4	0.6	-0.6	-0.8	1.35	-2.2	0.1	-1.12	0.8	-0.3	-1.05		Week 4
1.63775	-3.0825			Month 2	16.05	10.19	29.67	17.39	1.2	47.25	5.74				Week 8	34.218	30.601	33.938	51.939	10.912	42.124	51.679	43.796	50.708	35.235		Week 8	1.85	-1.2	-1.5	1	-2.75	-0.55	-2.05	2.5	-0.1	-2.05		Week 8
2.7185	-2.28216			Month 3		32.9		42.54	3.9	71.17	19.54				Week 12	11.439	24.736	59.199	76.675	2.846	26.981	34.114	21.463	78.812	63.359		Week 12	0.25	-2.65	-0.9	0.15	-2	-0.9	-4.75	1.15	-0.35	-3.7		Week 12	-0.769	-1.363	-1.194	-2.092	-1.212	-1.786	-1.709	-1.226	-0.238	-1.697
2.58575	-3.47744														Week 16	18.261	12.522	102.731	63.578	4.35	36.502	49.401	52.541	97.504	101.459		Week 16	0.45	-2.45	-1.65	-0.65	-1.5	-1.55	-5.65	-0.3	-0.6	-4.45		Week 16
6.2245	-4.13005														Week 20	36.419	16.785	79.43	88.421	1.997	42.032	12.423	66.776	74.919	77.897		Week 20	-0.4	-2.6	-1.45	-0.9	-1.7	-1.5	-5.45	0.1	-1.15	-3.85		Week 20
5.705	3.28305				Δweight										Week 24	45.549	11.16	86.754	81.37	-2.276	48.699	5.893	67.18	100.656	77.861		Week 24	0.65	-2.8	-0.9	0.05	-3.75	-2.2	-6.5	-2.05	-1.5	-4.05		Week 24	-2.052	-2.652	-3.093	-4.04	-3.107	-2.807	-2.661	-3.824	-1.995	-3.814
2.5	-1.90476			Baseline	0	0	0	0	0	0	0				Week 28	44.112	16.979	116.301			65.101	17.572	41.757	98.606	97.374		Week 28	-0.05	-3.7	-0.1			-1	-5.1	-1.05	-1.9	-4.85		Week 28
3.918	-2.75735			Day 15	1.53333	0.3	-2.53333	-1.08333	-0.283333	-0.133333	-0.683333				Week 32	42.122	12.745	97.339					23.294	111.612	98.72		Week 32	-0.95	-3.3	-1.1			-2.3		0.7	-2.65	-3.2		Week 32
5.171	1.7301			Day 30	-0.416667	-0.7	-1.38333	-1.48333	-1.63333	-0.433333	-1.38333				Week 36	52.67	16.006	104.666			27.157		19.808	112.413	114.212		Week 36	-0.85	-4	-1.35			-3.35		-1.8	-2.2	-4.55		Week 36	-2.503	-4.71	-3.673			-3.538		-5.301	-2.792	-4.038
3.321	-4.8288			Day 45	-1.06667	-1.35	-4.08333	-1.48333	-1.68333	-0.383333	-1.38333				Week 52	-0.662	0.292	4.619			1.208		-0.794	25.7			Week 52	-0.8	-3.45	-1.1			1.35		-2.8	2.1	-3.85		Week 52	-1.959	-2.698	-2.716			-2.255		-6.142	0.867	-2.73
4.157	-1.10887			Day 60	-1.61667	-1.55	-3.88333	-1.68333	-1.38333	-1.38333	-2.38333
7.495	-3.90476			Day 75		-1.85		-2.23333	-2.03333	-1.28333	-2.93333
3.165	4.75285			Day 90		-0.55		-2.48333	-2.08333	-1.33333	-4.08333
2.018	-0.179211															176-05	176-07	176-08	176-09-1	176-12	176-17	176-23	176-29	176-30				176-05	176-07	176-08	176-09-1	176-12	176-17	176-23	176-29	176-30				176-05	176-07	176-08	176-09-1	176-12	176-17	176-23	176-29	176-30
8	-2.94329													Placebo	Baseline	0	0	0	0	0	0	0	0	0			Baseline	0	0	0	0	0	0	0	0	0			Baseline	0	0	0	0	0	0	0	0	0
															Week 4	-2.173	-1.971	3.475	-0.9	0.617	0.156	-0.563	-0.944	-2.692			Week 4	0.35	-2.05	0.95	-0.1	1.45	1.25	0.75	0.8	0.45			Week 4
					Δfat mass										Week 8	-0.576	-3.61	4.536		0.918	-0.088		0.383	-2.288			Week 8	0.35	-3.35	0.9	0	2.7	1.3		0.35	-0.55			Week 8
				Baseline	0	0	0	0	0	0	0				Week 12	-2.1	0.812	0.365	-0.88	0.96	0.205		-0.344	-2.466			Week 12	0.85	-1.2	1.65	-0.75	1.45	1.25		1.2	-2.8			Week 12	-0.165	-6.537	-0.174	-1.497	0.402	0.356		0.857	-0.65
				Day 15	0.014	-1.3508	-1.8162	0.3675	-1.5983	0.0269	-0.5863				Week 16	-2.575	-3.679	-1.478	-0.619	1.02	0.215		-0.176	-3.273			Week 16	0.05	-3.4	0.2	-0.3	1.3	1.95		0.65	-2.85			Week 16
				Day 30	-0.5381	-1.0581	-3.2804	0.1736	-1.7903	0.0447	-0.8947				Week 20	-2.181	-2.205	3.715		1.28	0.592		-1.471	-2.847			Week 20	-0.05	-2.4	1.2		1.8	1.8		1.35	-2.3			Week 20
				Day 45	-1.0903	-1.618	-3.3413	-0.3426	-1.9466	0.0268	-1.6275				Week 24	-0.689	-2.307	1.975		1.49	0.132		-0.753	-3.926			Week 24	0.05	-3.25	1.75		2.05	1.55		-0.05	-4.45			Week 24	0.453	-1.574	-0.436		1.365	0.187		0.284	-2.48
				Day 60	-2.0621	-1.7124	-3.8344	-0.5908	-2.0627	-0.6448	-2.6819				Week 28	-2.385	-4.024			0.823	0.568		-1.725	-1.668			Week 28	0.1	-4.1			2.1	2.4		0.25	-2.85			Week 28
				Day 75		-2.1265		-0.6531	-3.0361	-1.0599	-3.5239				Week 32	-2.3	-4.263			1.043	-0.122		-2.562	-1.948			Week 32	0.3	-5.35			3.05	1.45		-0.55	-2.7			Week 32
				Day 90		-2.9759		-1.1818	-3.2063	-1.621	-4.5089				Week 36	-1	-5.011			1.075	0.307		-1.284	-3.982			Week 36	0.3	-6.4			2.7	1.15		-0.5	-5.15			Week 36	-0.101	-4.129			1.086	0.773		0.62	-2.572
															Week 52	-3.294	-1.856			2.159	0.099		-2.381	-3.28			Week 52	-0.45	-4.7			4.8	1.25		0.95	-4.1			Week 52	0.73	-3.621			1.227	0.357		0.605	-2.968

## Sheet: Figure3
Figure 3a	Food intake (kcal)				Leptin prior to meal (ng/ml)
	Fed	Fasting+Placebo	Fasting+Leptin		Fed	Fasting+Placebo	Fasting+Leptin
E137-01	762.32	2953.84	2880.75		0.93	0.082	3.26
E137-03	880.66	2037.08	1324.42		0.73	0.14	3.66
E137-05	723.18	1932.25	1922.05		6.52	0.2	26.05
E137-06	834.35	1634.66	1454.74		4.5	0.62	6.25
E137-07	839.07	2986.64	1422.46		1.52	0.1	3.09
E137-08	1581.2	1969.42	2243		1	0.45	2.22
E172-03	773	1029.5	544.33		20.67	4.26	25.94
E172-07	704.55	1278.71	1191.03		13.23	2.65	22.57
E172-08	739.72				16.95		24.26
E172-09	777	335.46	326.11		18.39	2.01	32.93
E172-12	693.35	361.51	420.17		13.44	3.21	25.84
E172-16	706.3	904.21	706.62		14.6	2.18	35.37
E172-13	747.25	1380.83	1131.78		19.77	2.36	34.78
Figure 3b		Study 3									Study 4
		164-01	164-03	164-04	164-07	164-08	164-09	164-10			176-01	176-04	176-09-2	176-11	176-14	176-15	176-20	176-27	176-31	176-32
Observed fat mass change (kg)	Baseline	0	0	0	0	0	0	0		Basleine	0	0	0	0	0	0	0	0	0	0
	Day 15	0.014	-1.3508	-1.8162	0.3675	-1.5983	0.0269	-0.5863		Week 12	-0.769	-1.363	-1.194	-2.092	-1.212	-1.786	-1.709	-1.226	-0.238	-1.697
	Day 30	-0.54	-1.06	-3.28	0.17	-1.79	0.04	-0.89		Week 24	-2.052	-2.652	-3.093	-4.04	-3.107	-2.807	-2.661	-3.824	-1.995	-3.814
	Day 45	-1.0903	-1.618	-3.3413	-0.3426	-1.9466	0.0268	-1.6275		Week 36	-2.503	-4.71	-3.673			-3.538		-5.301	-2.792	-4.038
	Day 60	-2.0621	-1.7124	-3.8344	-0.5908	-2.0627	-0.6448	-2.6819
	Day 75		-2.1265		-0.6531	-3.0361	-1.0599	-3.5239
	Day 90		-2.9759		-1.1818	-3.2063	-1.621	-4.5089
		164-01	164-03	164-04	164-07	164-08	164-09	164-10			176-01	176-04	176-09-2	176-11	176-14	176-15	176-20	176-27	176-31	176-32
Expected fat mass change (kg)	Baseline	0	0	0	0	0	0	0		Basleine	0	0	0	0	0	0	0	0	0	0
	Day 15	-0.461124	-0.431852	-0.703584	-0.462212	-0.536716	-0.511269	-0.990236		Week 12	-2.94114	-3.26387	-2.14618	-3.80213	-4.02486	-1.61528	-2.48313	-2.46721	-3.23113	-3.11518
	Day 30	-0.922247	-0.863703	-1.40717	-0.924424	-1.07343	-1.02254	-1.98047		Week 24	-5.88228	-6.52773	-4.29236	-7.60426	-8.04972	-3.23056	-4.96627	-4.93443	-6.46225	-6.23036
	Day 45	-1.38337	-1.29555	-2.11075	-1.38664	-1.61015	-1.53381	-2.97071		Week 36	-8.82342	-9.7916	-6.43854	-11.4064	-12.0746	-4.84584	-7.4494	-7.40164	-9.69338	-9.34554
	Day 60	-1.84449	-1.72741	-2.81434	-1.84885	-2.14687	-2.04508	-3.96094
	Day 75	-2.30562	-2.15926	-3.51792	-2.31106	-2.68358	-2.55635	-4.95118
	Day 90	-2.76674	-2.59111	-4.22151	-2.77327	-3.2203	-3.06762	-5.94141
Figure 3c	RMR(kcal/24h)
	Fed		Fasting + Placebo		Fasting + Leptin
	Baseline	Day 3	Baseline	Day 3	Baseline	Day 3
E137-01	2149.07	1969.47	2273.8	2386.89	2118.56	2220.93
E137-03	1591.74	1618.02	1661.39	1908	1724.71	1943.01
E137-05	1471.67	1402.4	1355.58	1833.83	1595.63	1845.03
E137-06	1810.43	1793.53	1625.64	1981	1534.69	1925.18
E137-07	1836.16	1767.66	1969.14	2146.73	1906.97	2310.37
E137-08	1536.4	1478.06	1727.12	1927.39	1784.49	1817.58
E172-03	1310	1390	1320	1490	1390	1470
E172-07	1180	1230	1350	1320	1250	1310
E172-08	1260	1230			1330	1300
E172-09	1470	1350	1630	1480	1610	1450
E172-12	1200	1130	1060	1250	1210	1210
E172-16	1160	1170	1170	1280	1230	1330
E172-13	1290	1310	1180	1290	1290	1340
Figure 3d
	Fasting Dose A																	Fasting Dose B																	Fasting Dose C
	E-165-01	E-165-02	E-165-03	E-165-05	E-165-06	E-165-07	E-165-08	E-165-09	E-165-10	E-165-11	E-165-12	E-165-13	E-165-14	E-165-15	E-165-16			E-165-01	E-165-02	E-165-03	E-165-05	E-165-06	E-165-07	E-165-08	E-165-09	E-165-10	E-165-11	E-165-12	E-165-13	E-165-14	E-165-15	E-165-16			E-165-01	E-165-02	E-165-03	E-165-05	E-165-06	E-165-07	E-165-08	E-165-09	E-165-10	E-165-11	E-165-12	E-165-13	E-165-14	E-165-15	E-165-16
	Temperature(°C)																	Temperature(°C)																	Temperature(°C)
Baseline	35.6	36.2	36.4	35.5	36	36.3	35.6	35.8	36.2	36.1	36.6	36.3	36.6	36.2	36.2			36.1	35.7	36.4	35.3	36.1	36.3	36	35.7	36.4	36	37.1	36.3	36.5	36.3	36.2			35.9	36.4	36.2	35.2	36.4	36	36	36.1	36.4	35.6	37	36.7	36.6	36.4	36.4
Day 1 (8hrs)	36.1	36.8	35.6	36.4	36.1	36.7	36.1	36.2	36.4	36.6	37.1	36.8	36.3	36.7	36.2			36.4	36.2	36.4	37.4	36.6	36.4	36.3	36.4	36.2	36.2	37.2	36.6	36.4	36.9	36.6			36.3	36.3	36.5		36.7	36.8	36.8	35.9	36.4	36	37.1	36.8	36.9	36.9	36.5
Day 1 (16hrs)	36.2	36.8		36.1	36.4	36.9	35.7	36.2	36.4	36.4	37	36.9	36.6	36.9	36.6			37	35.8	36.6	36.7	37.1	36.2	36.9	36.4	36.3	36.2	37.1	36.8	36.4	37	36.5			36.3	36.4	36.6	36.4	36.9	36.4	36.6	36.6	36.1	36.4	37.4	36.8	36.8	37.2	36.1
Day 2 (0hrs)	35.6	36.1	36.3	35.1	36	36.4	35.9	35.8	36.2	36.1	37.2	35.6	36.6	36.5	36.3			36.2	36.1	36.6	34.9	36.5	36.3	36.1	35.9	35.9	35.8	37.1	36.4	36.7	36.3	35.9			36.3	35.7	36.5	35.3	36.6	36.2	36.4	36.2	36.6	36.2	37.3	36.6	36.4	36.6	36.2
Day 2 (8hrs)	36.6	36.8	36.7	35.2	36.4	36.7	35.9	36.6	36.1	35.8	37.1	36.6	36.3	37	35.7			37.1	36.8	36.6	36.7	36.9	36.5	36.5	36.4	36.6	36.1	37.2	36.2	36.1	37.1	36.7			36.7	36.3	36.7		37.1	36.4	37	36.7	36.2	36.1	35.8	36.9	36.4	37	35.9
Day 2 (16hrs)	36.9	36.3	36.9	36.4	36.5	36.8	36.2	36.6	36.4	36.9	36.6	36.7	36.3	37.1	36.9			37	36.1	36.7	35.6	36.8	36.3	37.2	36.5	36.5	36.6		36.3	36.6	36.9	36.9			36.3	36.3	36.9	36.1	36.9	36.4	36.3	36.8	36.4	36.4	37.2	37	36.9	36.9	36.5
Day 3 (0hrs)	35.9	35.8	36.4	35.6	36.6	36.4	35.8	36.3	36.6	35.8	36.9	36.3	36.6	36.8	36.3			36.2	36.4	36.6	35.6	36.5	36.3	35.9	36.2	36.6	35.8	37.3	36.6	36.7	36.6	36.6			36.6	36.3	36.6	35.2	36.3	36.2	36	36.2	36.8	36.2	37.2	36.9	36.2	36.9	36.6
Day 3 (18hrs)	36.3	36.3	36.7	36.8	36.3	36.1	35.2	36.5	36.6	35.9	36.5	36.7	36.4	36.9	35.8			36.7	36.8	36.8	36.7	36.8	33.6	35.8	36.5	36.6	36.3	37	35.9	36.4	37.1	36.8			36.9	35.8	36.8	36.9	37.2	36.8	36.9	36.6	36.6	36.7	36.4	36.6	36.2	37.2	36.9
Day 3 (16hrs)	36.3	36.3	36.7	35.8	36.4	36.5	35.8	36.9	36.6	36.6	36.9	36.6	36.8	36.7	36.7			37.1	36.3	36.7	35.6	36	36.2	36.2	36.3	36.4	36.7	37.2	36.7	36.3	37.1	36.8			37	36.6	36.8	36.6	36.9	36.4	36.7	36	36.5	36.4	37.4	36.9	36.4	37.1	36.6
Day 4 (0hrs)	36.1	36.4	36.6	36	36.6	36.3	36.1	36.1	36.6	36.1	37.3	36.6	36.4	36.6	36.8			36.4	36.3	36.4	35.1	36.4	36.4	36.1	36	36.4	36.1	37	36.6	36.5	36.7	36.6			36.3	36.3	36.4	34.7	36.4	36.2	36.2	36.2	36.9	36.2	37.2	36.6	36.4	36.9	36.8
	Respiratory Rate (/min)																	Respiratory Rate (/min)																	Respiratory Rate (/min)
Baseline	16	20	16	16	16	18	20	20	18	20	18	20	18	20	16			16	20	16	20	18	16	16	16	16	18	16	16	16	18	16			16	18	20	16	16	16	20	20	18	16	20	16	16	16	16
Day 1 (8hrs)	16	16	16	16	16	16	20	18	20	16	16	16	20	16	16			20	16	16	16	20	20	16	16	20	16	20	16	16	18	18			16		16	20	16	16	18	16	16	20	18	16	16	18	20
Day 1 (16hrs)	12	16	16	16		18	16	20	20	16	20	16	16	16	16			16	20	16	16	20	20	16	16	16	16	18	16	16	16	18			16	16	16	16	18	18	16	18	20	16	18	16	16	16	20
Day 2 (0hrs)	16	20	16	16	16	18	16	20	18	20	18	20	18		16			16	20	16	20	16	18	16	16	16	16	16	16	18	16	16			18	18	16	16	16	16	16	20	18	20	18	16	16	16	16
Day 2 (8hrs)	16	16	16	16	16	16	20	16	20	16	16	16	16	16	20			18	16	16	16	16	20	20	20	20	16	16	14	18	16	20			20		20	16	16	16	20	16	16	16	18	16	16	16	16
Day 2 (16hrs)	16	16	16	16	16	16	20	16	20	16	16	16	16	16	20			16	18	16	16	16	20	20	20	20	16	16		16	16	16			18	18	20	16	20	16	20	18	16	16	20	16	18	16	16
Day 3 (0hrs)	16	20	16	16	16	18	16	20	20	18	18	16	16	16	16			16	16	20	16	16	16	16	20	20	16	18	16	18	16	16			16	18	20	16	16	16	16	20	18	16	20	14	16	18	16
Day 3 (18hrs)	16	16	16	20	16	16	20	20	20	16	16	16	16	16	20			16	16	20	16	16	16	18	18	20	16	18	16	16	16	18			20	16	16	16	16	16	18	16	16	20	18	20	16	20	16
Day 3 (16hrs)	18	16	20	16	16	16	20	16	16	16	16	16	16	16	20			16	18	20	16	20	20	16	20	20	16	20	18	16	16	16			18	20	16	16	18	16	20	16	20	16	18	16	16	16	16
Day 4 (0hrs)	16	20	16	16	16	18	16	20	20	18	18	16	18	16	16			16	16	16	16	16	16	16	16	16	16	18	16	16	16	16			16	18	20	16	16	16	16	20	18	16	18	16	20	16	16
Figure 3e	Energy Expenditure (kcal/24h)			Temperature ( C )			Exercise Score (Mets * Time)
	Baseline	Day 15		Baseline	Day 15		Baseline	Week 2	Week 3	Week 4	Week 5	Week 6	Week 7	Week 8
164-01	1089	1110		36.2222	36.1667		46.6071	47.7	25.7625	33.4833	36.135	54.2333	34.635	36.5217
164-03	1190	1150		35.4444	35.3889		37.1484	28.8932	71.1531	34.6719	52.4464	42.0156	55.7755	49.4359
164-04	1480	1540		36.7778	35.8333		140.417	125.917	140	133.083	149.417	135.75	138.167	144.75
164-07	1310	1250		36.8333	36.6111		25.425	38	42	29.7167	31.1417	36.7833	24.475	28.5667
164-08	1030	1040		36.3889	36.4444		74.9167	83.4667	71.0167	89.1167	52.835	73.625	99.575	61.89
164-09	1160	1170		36.5	35.8889		15.0875	35.575	35.6042	17.5	29.35	34.8167	35.8083	37.7083
164-10	1240	1290		36.6667	36.7778
Figue 3f		RMR (kcal/24hr)												Temperature(°C)												Exercise Score (Mets * Time)
		176-01	176-04	176-09-2	176-11	176-14	176-15	176-20	176-27	176-31	176-32			176-01	176-04	176-09-2	176-11	176-14	176-15	176-20	176-27	176-31	176-32			176-01	176-04	176-09-2	176-11	176-14	176-15	176-20	176-31	176-32
Leptin	Baseline	1015	1353	1154	1191	1499	1042	1050	1123	1195	1031		Baseline	36.5	36	36.2778	35.6111	36.8333	35.8889	36.4444	36.1111	35.7222	35.8889		Baseline	0	52.16	33.75	31.5	80.1	10.9	50.56	0	9.17
	Week 12	1110	1433	989	1288	1318	828		1184	1242	1000		Week 4	35.8889	36.8889		36.2778	36.2778	36.4444	37	36.1111	36.1111	36.2778		Week 4	0	15	40.31	64.76	69.09	8.5	36.06	11.2	18.75
	Week 24	760	1651	1211	1260	1458	957		1115	1242	1207		Week 8	35.5556	35.8889	35	34.4444	36.2222	35.8889	36.1667	36.2778	36.2222	35.9444		Week 8	0	32.45	30	106.5	13.43	4.8	39.81	14.4	27.96
	Week 36	1246	1329	1178			944			1325	1099		Week 12	35.9444	36.1111	35.9444	36.3889	36.2222	35.3333	36.3333	36.2778	36.2222	36.0556		Week 12	0	51.69	10.31	70	49.18	1.6	50.08	9.6	21
													Week 16	35.9444		35.6111	35.9444	36		36.2222	36.5	37	36		Week 16	0	60.81	26.25	84	57.46	3.25	23.55	16	30.38
													Week 20	35.8889	35.9444	35.7222	35.9444	36		35.6667	36.4444	37.1667	36.1111		Week 20	12.02	55.9	28.13	49.13	44.78	6	39.65	28	31.67
													Week 24	35.8333	36.1111	35.7222	36.3333	36.3889	35.8889	37	36.2778	36.8889	35.5556		Week 24	11.03	60.24	30	29.25	51.98		17.65	43.2	10.1
													Week 28	35.4444	35.5556	36.4444				36.5556	34.7222	36.1111	35.9444		Week 28	5.25	31.97	30			9.6	35.3	33.6	25.5
													Week 32	36.3889	35.7778	36.3889					35.8333	36.9444	35.5556		Week 32	7.75	59.12	15.94			9.6	0	16	6.56
													Week 36	36.4444	36.6111	35.8889			36.0556		35.5556	36	36.1667		Week 36	14.5	50.74	10.31			0	0	0	12.19
Placebo		176-05	176-07	176-08	176-09-1	176-12	176-17	176-23	176-29	176-30				176-05	176-07	176-08	176-09-1	176-12	176-17	176-23	176-29	176-30				176-05	176-07	176-08	176-12	176-17	176-23	176-29	176-30
	Baseline	1143	1315	1046	1010	1441	1023	1107	1258	1205			Baseline	36.3889	36.4444	36.1667	35.8889	36	36.4444	36	36.6111	36.1667			Baseline	27.33	78.16	48.17	43.73	75.36	26	42.71	60
	Week 12	1158	1345	1117	1149	1291	1056		1029	1214			Week 4	36.2222	35.9444		36.2222	35.3333	35.7222	35.4444	35.5	37			Week 4	21.23	91.45	70.25	46.54	59.67	20.4	34.69	58.13
	Week 24	1503	1448	1036		1398	1005		1205	1185			Week 8	36.3889	36.3889	36.7778	36.1667	35.1111	35.6667		36.5556	36.1111			Week 8	33.53	75.49	38.68	46.94	81.69		29.06	70.31
	Week 36	1128	1344			1368	1131		1108	960			Week 12	36.5	36.2778	35.8889	35.7222	36.0556	36.1667		36.5	36.5			Week 12	22.78	91.14	60.83	39.83	79.78		41.85	64.69
													Week 16	35.8889	36.2778	35.6111	36.1111	35.6667	35.9444		36.5556	36.1667			Week 16	28.36	87.1	54.19	39.14	72.25		19.56	64.69
													Week 20	36.5	36	35.8889		36.2222	35.3889		35.9444	36.4444			Week 20	23.02	114.31	47.17	42.33	49.78		10.88	61.88
													Week 24	36.0556	36.3889	36.2222		36.1667			36.0556	35.6667			Week 24	36.75	93.13	45.25	45.33	39.79		36.44	93
													Week 28	35.3333	36			36.2222	36.1111		36.1111	36.1111			Week 28	23.85	18		48.98	54.72		15.69	68.44
													Week 32	36.0556	35.6111			36.0556	34.8889		36.1111	35.7222			Week 32	28.8	153.06		41.59	75.08		33.29	70.31
													Week 36	36.3889	36.1667			36.2778	35.9444		36	35.9444			Week 36	20.21	150.81		47.17	126.15		0	38.13

## Sheet: Figure4
Figure 4a
	Heart Rate (bpm)							Systolic Blood Pressure (mmHg)							Diastolic Blood Pressure (mmHg)							Mean Blood Pressure (mmHg)
	Fed		Fasting + Placebo		Fasting + Leptin			Fed		Fasting + Placebo		Fasting + Leptin			Fed		Fasting + Placebo		Fasting + Leptin			Fed		Fasting + Placebo		Fasting + Leptin
	Baseline	Day 3	Baseline	Day 3	Baseline	Day 3		Baseline	Day 3	Baseline	Day 3	Baseline	Day 3		Baseline	Day 3	Baseline	Day 3	Baseline	Day 3		Baseline	Day 3	Baseline	Day 3	Baseline	Day 3
E137-01	47	49	44	38	52	48		137	129	123	142	133	137		64	64	65	63	67	63		88.3333	85.6667	84.3333	89.3333	89	87.6667
E137-03	57	ND	68	53	42	49		116		139	107	119	128		70		78	45	55	75		85.3333		98.3333	65.6667	76.3333	92.6667
E137-05	53	50	55	63	66	61		114	128	117	121	120	113		74	71	73	64	75	63		87.3333	90	87.6667	83	90	79.6667
E137-06	48	ND	55	75	51	65		114		117	133	105	128		71		69	61	63	70		85.3333		85	85	77	89.3333
E137-07	51	ND	57	49	54	55		135		142	147	141	134		77		81	72	76	73		96.3333		101.333	97	97.6667	93.3333
E137-08	60	58	57	58				121	116	104	107				70	60	61	52				87	78.6667	75.3333	70.3333
E172-03	59	65	64	65	62	69		107	102	95	109	94	118		56	48	45	45	45	51		73	66	61.6667	66.3333	61.3333	73.3333
E172-07	74	80	75	79	71	84		101	114	110	110	93	119		63	63	65	65	60	68		75.6667	80	80	80	71	85
E172-08	92	82			79	88		104	101			82	81		74	58			61	41		84	72.3333			68	54.3333
E172-09	61	58	56	61	57	54		114	119	113	112	111	110		72	64	57	60	61	55		86	82.3333	75.6667	77.3333	77.6667	73.3333
E172-12	55	52	64	73	64	56		107	100	112	105	102	108		53	51	55	36	57	53		71	67.3333	74	59	72	71.3333
E172-16	54	58	52	62	67	77		99	101	99	108	106	101		58	57	63	61	64	58		71.6667	71.6667	75	76.6667	78	72.3333
E172-13	60	81	59	70	65	80		121	119	98	102	102	86		67	63	48	50	50	57		85	81.6667	64.6667	67.3333	67.3333	66.6667
Figure 4b
		Heart Rate (bpm)																	Systolic Blood Pressure (mmHg)																	Diastolic Blood Pressure (mmHg)
		E-165-01	E-165-02	E-165-03	E-165-05	E-165-06	E-165-07	E-165-08	E-165-09	E-165-10	E-165-11	E-165-12	E-165-13	E-165-14	E-165-15	E-165-16			E-165-01	E-165-02	E-165-03	E-165-05	E-165-06	E-165-07	E-165-08	E-165-09	E-165-10	E-165-11	E-165-12	E-165-13	E-165-14	E-165-15	E-165-16			E-165-01	E-165-02	E-165-03	E-165-05	E-165-06	E-165-07	E-165-08	E-165-09	E-165-10	E-165-11	E-165-12	E-165-13	E-165-14	E-165-15
Fasting Dose A	Baseline	64	52	74	70	55	69	60	72	57	45	87	64	74	56	62			111	120	132	132	114	110	117	129	112	138	144	142	106	102	96			66	65	74	78	62	72	62	74	60	64	82	67	67	58
	Day 1 (8hrs)	60	49	61	61	64	65	70	60	56	44	66	63	57	59	54			107	109	113	132	121	131	113	128	103	114	112	122	98	101	79			64	56	71	74	84	65	71	74	52	62	65	72	54	66
	Day 1 (16hrs)	62	49		71	59	81	60	54	49	60	68	68	66	67	68			112	119		144	113	128	123	126	102	93	131	128	92	106	94			61	61		76	65	75	64	65	59	73	74	70	46	58
	Day 2 (0hrs)	64	68	94	70	57	73	54	64	57	49	101	83	60	75	79			109	125	142	137	113	122	120	112	102	129	121	138	97	114	92			57	71	59	74	65	68	54	66	48	66	87	78	58	56
	Day 2 (8hrs)	73	60	98	75	59	80	66	66	55	49	73	65	60	71	57			108	114	127	147	101	128	128	122	117	105	115	131	98	99	95			61	58	69	64	60	74	59	76	72	60	75	69	53	58
	Day 2 (16hrs)	76	60	86	67	75	73	70	70	55	52	66	66	67	88	54			115	131	134	151	108	131	123	138	113	143	129	136	99	103	84			62	64	20	75	60	73	68	63	59	64	80	68	49	63
	Day 3 (0hrs)	70	62	72	59	74	69	70	92	64	43	77	66	65	78	63			109	110	133	128	123	116	137	138	125	142	123	127	87	101	100			62	63	69	61	69	66	58	72	64	70	72	66	43	57
	Day 3 (18hrs)	67	58	79	66	78	67	87	100	66	52	87	77	61	83	61			122	124	127	131	117	132	114	115	120	112	127	131	90	104	91			62	65	69	67	65	82	55	71	71	61	73	57	50	58
	Day 3 (16hrs)	59	66	72	72	75	81	93	98	60	51	82	102	64	81	61			110	118	133	137	140	142	136	117	117	126	122	121	109	105	90			59	73	72	69	80	76	67	70	67	63	68	78	47	61
	Day 4 (0hrs)	59	67	80	61	83	70	67	89	75	47	64	70	58	88	68			122	128	146	133	122	129	135	115	132	127	107	121	84	100	93			73	79	81	60	61	70	60	76	67	63	57	66	47	60
Fasting Dose B	Baseline	62	48	64	67	63	60	68	51	75	59	78	64	75	56	54			108	120	111	123	111	102	112	112	117	120	120	109	101	110	93			65	63	66	64	66	64	60	66	68	64	71	64	67	53
	Day 1 (8hrs)	62	55	53	65	57	57	60	55	54	42	57	54	66	65	54			108	127	105	134	123	136	122	112	113	127	120	123	95	99	94			64	75	70	72	62	80	48	67	63	74	70	64	62	54
	Day 1 (16hrs)	66	57	55	68	55	57	65	59	62	48	60	56	58	76	63			114	137	127	134	116	133	122	121	117	117	111	123	82	96	99			63	76	68	75	65	82	62	71	62	63	75	60	54	64
	Day 2 (0hrs)	63	50	82	63	68	60	53	53	63	46	82	58	68	65	57			109	121	117	132	107	117	102	116	123	115	128	120	102	102	90			60	64	58	64	67	67	52	62	55	62	72	66	52	47
	Day 2 (8hrs)	71	63	69	63	64	70	66	60	67	44	53	51	71	76	80			107	123	112	115	109	130	126	127	108	120	113	118	101	82	95			57	65	59	66	60	84	67	66	60	60	59	57	66	47
	Day 2 (16hrs)	62	59	65	74	66	60	83	68	76	54		54	71	76	62			106	136	117	144	114	115	128	131	105	127		117	93	106	93			57	67	55	61	67	77	81	59	60	72		64	52	62
	Day 3 (0hrs)	65	51	72	71	86	64	65	78	74	49	80	64	65	91	89			125	121	138	131	102	120	127	127	119	117	113	109	101	86	82			62	64	65	61	71	71	65	67	65	61	68	57	47	50
	Day 3 (18hrs)	62	62	87	64	69	89	87	68	69	44	75	65	65	79	61			114	116	123	116	113	125	134	126	101	134	111	123	99	98	91			54	68	70	58	71	78	75	65	59	65	72	63	57	59
	Day 3 (16hrs)	90	66	69	70	84	76	93	82	68	51	82	62	61	94	66			133	133	131	144	103	127	138	131	119	134	121	121	104	108	85			77	77	69	72	67	83	69	72	63	72	79	63	55	60
	Day 4 (0hrs)	60	59	61	68	72	67	66	79	61	66	78	61	93	85	68			119	133	122	136	127	100	105	137	119	134	121	108	103	103	91			74	79	70	72	63	65	59	68	62	66	75	61	58	63
Fasting Dose C	Baseline	65	81	62	65	61	69	59	60	53	45	71	67	72	65	63			122	125	120	145	137	113	112	134	93	137	109	133	109	103	87			73	68	72	80	63	72	50	76	52	63	73	73	58	54
	Day 1 (8hrs)	58	48	59		53	62	74	57	56	45	57	57	65	57	57			110	112	112		106	113	137	113	110	117	115	127	103	104	84			66	56	74		59	81	69	64	61	61	64	70	55	60
	Day 1 (16hrs)	65	53	60	59	59	60	68	63	54	52	72	49	59	61	61			132	133	142	136	103	129	143	146	115	142	121	127	95	111	97			71	69	79	83	60	84	63	74	63	68	79	69	58	53
	Day 2 (0hrs)	63	43	79	64	63	55	55	63	70	47	68	61	76	60	64			115	125	100	129	116	119	105	135	117	127	127	121	114	94	92			60	59	72	71	68	73	49	59	63	65	76	56	57	47
	Day 2 (8hrs)	67	54	68		67	65	78	58	60	49	59	64	64	68	74			113	119	127		98	131	138	131	116	121	134	128	103	96	99			57	77	74		65	77	66	71	66	64	75	59	58	53
	Day 2 (16hrs)	72	60	57	76	67	68	73	63	61	51	68	67	73	68	62			111	133	135	136	105	117	125	138	114	111	128	129	100	103	97			62	68	70	70	63	76	59	70	62	68	69	62	55	51
	Day 3 (0hrs)	65	57	82	77	70	56	66	88	72	51	81	81	62	95	76			122	117	132	126	128	116	112	137	109	123	133	133	111	105	94			66	65	77	64	67	60	55	76	52	63	75	59	66	59
	Day 3 (18hrs)	66	54	60	78	68	67	90	70	66	70	74	74	65	81	64			102	123	120	137	122	112	153	127	126	128	136	146	112	97	103			63	66	68	78	73	71	67	69	61	67	77	70	67	83
	Day 3 (16hrs)	67	61	54	68	78	66	96	72	59	76	78	71	65	76	87			117	131	146	123	120	112	135	134	121	141	129	138	106	107	122			58	70	75	69	74	72	83	76	71	75	75	63	59	64
	Day 4 (0hrs)	60	65	63	67	67	68	77	85	72	75	75	90	79	106	79			136	116	127	132	105	120	112	132	108	108	117	123	107	104	86			76	66	83	68	70	70	63	75	53	53	74	74	65	64
Figure 4c
	Heart Rate (bpm)			Systolic Blood Pressure (mmHg)			Diastolic Blood Pressure (mmHg)			Mean Blood Pressure (mmHg)
	Baseline	Day 15		Baseline	Day 15		Baseline	Day 15		Baseline	Day 15
164-01	48	48		101	100		59	60		73	73.3333
164-03	41	36		99	92		66	55		77	67.3333
164-04	69	55		117	114		80	75		92.3333	88
164-07	55	55		113	99		59	52		77	67.6667
164-08	67	52		97	94		65	54		75.6667	67.3333
164-09	62	64		97	91		56			69.6667
164-10	52	54		90	95		50	54		63.3333	67.6667
Figure 4d
		Heart Rate (bpm)											Systolic Blood Pressure (mmHg)											Diastolic Blood Pressure (mmHg)											Mean Blood Pressure (mmHg)
		176-01	176-04	176-09-2	176-11	176-14	176-15	176-20	176-27	176-31	176-32		176-01	176-04	176-09-2	176-11	176-14	176-15	176-20	176-27	176-31	176-32		176-01	176-04	176-09-2	176-11	176-14	176-15	176-20	176-27	176-31	176-32		176-01	176-04	176-09-2	176-11	176-14	176-15	176-20	176-27	176-31	176-32
Leptin	Baseline	50	44	58	42	57	49	60	74	59	45		87	110	105	92	114	90	97	87	82	107		58	58	59	54	63	53	51	64	46	78		68	75	74	67	80	65	66	72	58	88
	Week 4	52	70	52	55	48	57	66	63	50	62		84	101	96	109	120	95	116	112	89	108		52	54	51	67	65	58	69	67	55	68		63	70	66	81	83	70	85	82	66	81
	Week 8	55	72	62	64	58	62	61	69	48	60		91	108	109	118	120	85	112	111	93	119		53	60	67	65	65	54	63	70	53	76		66	76	81	83	83	64	79	84	66	90
	Week 12	55	48	68	68	46	60	76	59	58	50		87	118	95	105	117	88	98	107	83	95		64	68	67	64	65	54	64	57	53	60		72	85	76	78	82	65	75	74	63	72
	Week 16	54	76	60	50	75	54	80	63	58	57		86	113	104	109	130	88	110	114	83	105		56	58	45	65	67	54	65	64	46	70		66	76	65	80	88	65	80	81	58	82
	Week 20	52	94	56	59	54	60	70	63	55	57		86	108	91	116	112	100	112	116	89	105		60	62	65	72	65	55	67	82	55	72		69	77	74	87	81	70	82	93	66	83
	Week 24	48	57	48	42	54	69	66	66	57	53		83	106	93	99	117	84	101	117	80	97		53	52	46	62	65	45	67	82	53	65		63	70	62	74	82	58	78	94	62	76
	Week 28	49	61	54			56	64	66	57	69		91	120	110			94	105	135	88	108		61	59	67			61	60	92	53	74		71	79	81			72	75	106	65	85
	Week 32	62	69	72			65		60	57	61		87	113	100			91		126	86	96		63	62	64			55		94	57	65		71	79	76			67		105	67	75
	Week 36	61	59	53			68		56	51	61		84	112	102			83		119	84	101		56	57	58			54		85	45	64		65	75	73			64		96	58	76
		176-05	176-07	176-08	176-09-1	176-12	176-17	176-23	176-29	176-30			176-05	176-07	176-08	176-09-1	176-12	176-17	176-23	176-29	176-30			176-05	176-07	176-08	176-09-1	176-12	176-17	176-23	176-29	176-30			176-05	176-07	176-08	176-09-1	176-12	176-17	176-23	176-29	176-30
Placebo	Baseline	52	54	44	60	45	42	64	44	47			94	101	90	100	105	73	95	90	101			63	69	63	69	57	60	58	59	68
	Week 4	46	57	70	58	47	36	70	58	57			101	109	96	102	105	86	108	93	98			48	63	56	56	64	50	63	55	65			63	76	67	71	78	58	74	67	77
	Week 8	53	62	71	54	44	36		52	47			102	104	82	109	96	87		84	102			64	65	68	69	59	59	67	63	71			76	80	77	80	74	68	81	73	80
	Week 12	40	48	47	44	41	41		50	47			91	114	90	99	93	82		93	104			64	63	51	67	57	62		55	69			77	77	61	81	70	70		65	80
	Week 16	43	61	54	50	49	36		68	41			109	103	98	89	96	84		84	98			55	65	53	61	57	51		63	59			67	81	65	74	69	61		73	74
	Week 20	43	50	62		45	45		57	42			98	113	101		104	90		89	98			67	63	59	53	60	52		61	67			81	76	72	65	72	63		69	77
	Week 24	40	57	58		43	61		53	50			95	105	95		108	103		79	101			58	68	53		61	61		63	67			71	83	69		75	71		72	77
	Week 28	35	57			52	40		51	44			98	98			103	89		91	102			57	56	61		62	61		52	72			70	72	72		77	75		61	82
	Week 32	45	47			41	41		51	39			114	110			98	96		79	94			62	54			61	58		64	72			74	69			75	68		73	82
	Week 36	42	49			40	44		41	49			99	95			111	85		99	108			64	66			62	63		57	62			81	81			74	74		64	73
[truncated: 16 more columns]

## Sheet: Figure5
Figure 5a
Aldosterone (pg/ml)	Fed		Fasting + Placebo		Fasting+Leptin			Cortisol (μg/dl)	Fed		Fasting + Placebo		Fasting+Leptin			Urine Cortisol (μg/24h)					Urine Epinephrine (μg/24h)					Urine Norepinephrine (μg/24h)
	Baseline	Day 3	Baseline	Day 3	Baseline	Day 3			Baseline	Day 3	Baseline	Day 3	Baseline	Day 3			Fed	Fasting+Placebo	Fasting+Leptin			Fed	Fasting+Placebo	Fasting+Leptin			Fed	Fasting+Placebo	Fasting+Leptin
E137-01	145	113	155	263	42	193		E137-01	9.46	13.55	11.09	17.07	12.91	16.3		E137-01	25.5548	20.5833	31.2805		E137-01	2	14	2		E137-01	18	36	17
E137-03	107	83	102	272	62	150		E137-03	8.74	11.74	9.77	9.6	13.45	12.13		E137-03	16.3277	30.454	15.3557		E137-03	6	8	9		E137-03	18	11	15
E137-05	133	50	36	261	90	368		E137-05	12.68	6.34	8.1	16.41	17.49	9.29		E137-05	12.5105	20.9011	18.6207		E137-05	7	13	17		E137-05	21	18	20
E137-06	60	75	60	295	111	168		E137-06	9.1	10.6	13.63	18.94	17.31	13.87		E137-06		37.9821	37.3333		E137-06	6	15	10		E137-06	22	28	27
E137-07	41	187	32	95	63	125		E137-07	8.32	9.54	12.84	18.72	13.55	18.41		E137-07	14.1545	8.48097	16.3059		E137-07	2	9	8		E137-07	10	30	43
E137-08	55	162	53	143	38	147		E137-08	14.79	21.58	12.26	14.95	8.48	19.28		E137-08	25.0233	26.0854	18.9689		E137-08	6	23	8		E137-08	18	46	33
E172-03	31.441	32.874	21.235	188.219	108.096	261.296		E172-03	15.95	16.1	14.7	15.05	26.05	23.9		E172-03	22.2498	36.0039	31.954		E172-03	2	2	2		E172-03	5	5	22
E172-07	117.255	33.9485	62.056	67.0245	94.545	76.431		E172-07	16.25	16	19	15.95	14.45	14.15		E172-07	25.8075	23.039	32.618		E172-07	2	9	2		E172-07	23	32	39
E172-08	40.176	27.0735			47.489	159.407		E172-08	17	13.2			14.3	10.4		E172-08	16.28		19.29		E172-08	2		15		E172-08	18		19
E172-09	67.453	44.12	54.5545	35.8895	26.855	54.4585		E172-09	19.1	18.75	20.35	17.05	14.35	17.35		E172-09	25.2052	40.326	30.4416		E172-09	2	2	2		E172-09	5	19	5
E172-12	81.3365	39.8255	116.823	164.875	42.626	113.434		E172-12	34.7	33.5	15.95	32.1	17.05	16.8		E172-12	15.0675	25.6824	24.432		E172-12	2	16	19		E172-12	5	14	19
E172-16	36.628	50.913	61.2015	113.602	52.7825	174.576		E172-16	5.95	9.35	16.45	12.5	11.2	6.9		E172-16	12.71	18.9	15.9074		E172-16	2	2	2		E172-16	5	5	17
E172-13	45.5475	40.0625	79.8975	102.756	90.41	88.325		E172-13	9.5	9.9	18.35	12.8	21.15	12.1		E172-13	19.9916	27.401	20.5433		E172-13	2	2	2		E172-13	20	21	36
Figure 5b
		Aldosterone (pg/ml)							Renin (pg/ml)							Urine Epinephrine (ng/ml)							Urine Norepinephrine (ng/ml)
		Fasting dose A		Fasting dose B		Fasting dose C			Fasting dose A		Fasting dose B		Fasting dose C			Fasting dose A		Fasting dose B		Fasting dose C			Fasting dose A		Fasting dose B		Fasting dose C
		Baseline	Day 3	Baseline	Day 3	Baseline	Day 3		Baseline	Day 3	Baseline	Day 3	Baseline	Day 3		Baseline	Day 3	Baseline	Day 3	Baseline	Day 3		Baseline	Day 3	Baseline	Day 3	Baseline	Day 3
lean men	E-165-01	225.413	225.016	72.7785	1019.1	84.7865	811.374		242.712	92.961	769.299	626.349	629.109	552.147		7.67	4.82	6.28	6.69	8.66	10		39.5	9.42	28.2	6.69	51.7	18.4
	E-165-02	50.0335		40.796	183.821	162.772	913.832		715.152	314.808	835.893	1012.75	629.343	487.17		4.09	5.62	4.59	4.12	3.04	4.92		19.1	20.1	24.2	8.75	32.7	11.9
	E-165-03	841.258	1281.15	27.257	1584.76	68.8035	664.282		149.988	521.97	364.611	670.695	470.217	267.207		2.46	11.8	2.4	9.71	1.92	5.8		12.1	38.3	9.74	37.3	6.72	15.4
	E-165-05		644.599	649.368	492.523	134.035	251.596		545.535	761.091	892.29	671.688	404.418	562.971		17.6	1.9	0.72	1.84	4.21	8.53		23.3	5.99	1.05	5.69	11.9	31.9
	E-165-06	66.1325	316.623	54.979	436.225	60.5765	293.647		653.94	827.685	775.956	963.96	645.804	835.038		2.52	2.61	2.63	4.09	10.6	1.48		7.23	6.33	8.62	11.4	20.7	4.27
obese men	E-165-07		92.673	85.1135	174.529	82.4475	146.16		431.946	491.841	265.95	798.366	330.267	497.436		2.1	12.7	1.41	4.5	1.15	2.62		14.6	33.5	6.34	9.51	4.09	6.56
	E-165-08	243.939	891.786	341.748		123.984	188.747		522.96	939.885	604.743	652.626	600.417	633.714		2.33	2.57	1.64	9.56	0.67	5.04		13.3	6.79	0.7	20.4	1.1	11.8
	E-165-09	303.69	393.906	143.311	1438.81	77.928	350.505		430.578	571.296	542.973	546.759	514.896	576.798		4.98	1.55	5.53	2.69	3.11	3.36		12.2	4.68	13	9.5	6.83	9.43
	E-165-10	69.231	464.911	110.33	675.506	69.905	661.151		405.393	350.103	217.473	426.171	311.22	229.767		1.3	8.13	0.65	8.19	1.13	6.99		0.78	16.6	0.78	23.8	7.14	17.5
	E-165-11	128.394	285.933	109.906	167.903	53.4155	490.142		812.262	975.231	821.289	875.334	567.777	811.92		1.19	5.86	0.64	10.1	4.5	3.52		4.28	17.9	0.59	44.7	20.3	17.4
lean women	E-165-12	153.251	395.452	205.052	611.851	162.257	385.335		723.234	847.518	706.704	746.181	556.335	705.699		2.11	21	0.7	7.67	1.68	8.79		10.3	38.1	0.83	23.1	8.64	17.8
	E-165-13	27.3255	131.535	39.8565	116.37	38.8545	1051.39		319.044	299.502	398.31	377.94	255.696	182.889		0.76	3.14	0.68	3.13	1.11	12.1		4.13	12.8	0.85	12.1	5.37	28.8
	E-165-14			93.4185	304.139	1264.27			251.589	192.141	292.86	371.211	258.648	373.242		0.66	2.88	0.94	2.13	1.31	1.54		3.09	8.35	6.51	7.11	10.1	7.43
	E-165-15	606.321	226.905	55.1545	380.162	114.819	410.094		480.789	217.269	394.713	458.016	305.355	393.732		3.33	38.2	34.7	28.3	4.58	26.1		25.3	62.9	32.8	35.6	23.8	44.4
	E-165-16	117.68	418.284	316.656	341.98	131.673	361.591		378.477	476.883	265.818	502.245	445.626	594.273		0.62	1.18	0.63	5.4	0.63	1.46		0.58	2.21	0.61	9.42	0.6	3.29
Figure 5c
	Aldosterone (pg/ml)								Renin (pg/ml)
	164-01	164-03	164-04	164-07	164-08	164-09	164-10		164-01	164-03	164-04	164-07	164-08	164-09	164-10
Baseline	139.022	87.0545	131.764	173.456	120.431		144.919		255.402	330.6	311.979	557.766	535.818	370.116	473.592
Day 15	56.7575		61.757	64.04	53.8145	74.0625	84.1425		197.343		354.123	398.667	288.351	278.376	566.604
Day 45	216.684				104.889	146.801	148.912		446.832		372.204		558.69	497.532	623.061
Figure 5d
	Aldosterone (pg/ml)												Renin (pg/ml)											Free Cortisol (μg/dl)												Urine epinephrine (ng/ml)												Urine Norepinephrine (ng/ml)
Leptin	176-01	176-04	176-09-02	176-11	176-14	176-15	176-20	176-27	176-31	176-32		Leptin	176-01	176-04	176-09-02	176-11	176-14	176-15	176-20	176-27	176-31	176-32		Leptin	176-01	176-04	176-09-02	176-11	176-14	176-15	176-20	176-27	176-31	176-32		Leptin	176-01	176-04	176-09-02	176-11	176-14	176-15	176-20	176-27	176-31	176-32		Leptin	176-01
Baseline	75.2305	78.4055	99.669		144.628	98.9005	109.313	32.0155	86.154	49.516		Baseline	320.778	253.71	487.206	357.17	1009.21	593.82	491.415	525.672	660.792	355.827		Baseline	3.69	11.43	27	16.7	10.05	19.25	24.55	12.8	26.5	8.45		Baseline	0.15	2.945	31.88	4.085	4.225	3.045	3.015	1.04	3.76	2.295		Baseline	2.77
Week 4	128.787	106.243	84.6485		209.2	189.243	67.2225	28.8995	114.707	64.192		Week 4	535.978	484.012	346.308	472.676	1257.4	493.098	590.43	472.988	632.283	690.807		Week 12	5.51	11.675	22.535			13.45	22.05	11.65	4.8	19.85		Week 12	0.855	3.435	8.085	12.53	6.785	0.42	8.21	0.87	2.885	2.425		Week 12	6.485
Week 8	119.078	222.905			103.277	97.1825	82.7375	32.4895	134.393	117.243		Week 8	410.414	526.032		511.082	1025.22	430.545	740.58	274.57	614.148	534.888		Week 24	4.45	6.73	16.44		3.3	8.45	13.3	8.9	11.85	16.05		Week 24	0.755	1.19	6.42	3.82	1.34	0.41	0.265	0.845	3.055	0.595		Week 24	6.355
Week 12	115.697	219.012	64.603		93.5955	68.862		41.9965	130.16			Week 12	446.874	709.168	441.786		1222.76	485.268	366.612	429.328	508.131			Week 36	5.1	24.8	13			15.45		4.8	7.85	5.75		Week 36	1.63	8.795	9.505			3.19		0.25	1.555	0.995		Week 36	5.54
Week 16	64.8305	185.881	67.458		166.152	79.036	40.461	29.4435	79.8245	220.791		Week 16	471.918	710.046			1113.17	477.364	549.171	302.914	544.176	452.484
Week 20	83.8545	205.817	51.2575		73.2965	61.088	64.062	38.006	65.805	79.008		Week 20	481.182					384.238	469.083	405.782	566.64	396.771
Week 24	52.101	378.202	146.258			107.347	61.144	80.8785	129.741	81.186		Week 24	351.008	641.076			1700.69	391.492	573.657	717.302	723.063	562.035
Week 28	60.784	204.057	66.839			84.218	34.512	56.19		98.5645		Week 28	504.63	863.134	442.056			495.75	529.425	537.45	474.309	553.371
Week 32		92.5595	89.9195					16.012	320.997	42.1235		Week 32		471.588	370.296					480.698	1298.88	557.709
Week 36	90.652	129.297	76.564			61.366			111.823	15.8095		Week 36	550.968	362.686	438.546			458.292			491.064	348.861
Placebo	176-05	176-07	176-08	176-09-01	176-12	176-17	176-23	176-29	176-30			Placebo	176-05	176-07	176-08	176-09-01	176-12	176-17	176-23	176-29	176-30			Placebo	176-05	176-07	176-08	176-09-01	176-12	176-17	176-23	176-29	176-30			Placebo	176-05	176-07	176-08	176-09-01	176-12	176-17	176-23	176-29	176-30			Placebo	176-05
Baseline	92.186	45.3955	48.214	109.147	60.9885	161.907	195.679	139.66				Baseline	503.871	529.986	492.728	361.386	597.53	564.64		640.448	266.331			Baseline	12.465	13.835	17.07		7.55	7.6	22.65	24.3	9.2			Baseline	3.2	1.54	4.045		1.995	0.15	13.59	5.375	0.15			Baseline	24.595
Week 4	97.6555	155.725	69.725	119.711	81.435		71.8115	99.0355	123.014			Week 4	441.117	794.946	355.766	347.548	717.556		336.018	537.43	273.429			Week 12	8.07	6.195	14.03		15.5			8	12.8			Week 12	1.455	0.15	2.705		5.275	2.585		0.15	0.275			Week 12	10.58
Week 8		78.775	108.522	190.683	25.708	206.986		83.4295	122.624			Week 8	771.825	653.559	456.028	518.078	676.42	578.438		724.17	282.3			Week 24	11.285	12.39	5.64		6.05	12.9		6.65	15.75			Week 24	2	1.165	0.525		0.5	3.12		0.15	1.93			Week 24	13.255
Week 12	115.2	56.2475	52.3885	109.548		78.0435		99.3345	115.365			Week 12	376.506	482.853	417.876	372.644		466.142		462.582	286.572			Week 36	11.635	15.165			10.8	10.55		2.5	14			Week 36	3.245	0.15			1.55	1.625		0.355	0.15			Week 36	28.95
Week 16		98.847	88.833		52.2625	113.644		220.399				Week 16		620.469	474.22		815.886	402.55		1042.78	276.39
Week 20	78.2965	42.016	120.763		62.4455	65.206			63.614			Week 20	501.063	561.903	520.264		756.866				273.918
Week 24	92.467	58.346	73.9835		17.266	73.128		75.0185				Week 24	529.266	581.625	695.302		1471.75	460.372		665.304	346.824
Week 28	108.758				69.63	114.052		134.025	82.447			Week 28	509.49	526.2			693.008	586.326		444.3	568.185
Week 32	152.091	71.932			14.5905	102.665		161.75	23.678			Week 32	527.553	614.049			709.122	504.302		525.414	327.936
Week 36		17.278				101.836		121.585	19.064			Week 36	464.421	545.949				512.27		514.62	241.302
[truncated: 9 more columns]

## Sheet: Figure 6a
ID_Admission_Day_M/F Admission i.e. Fed or Fasting+Placebo(Pl) or Fasting+Leptin(LE) Day i.e. Day 0, 1, 2, etc of admission Male or Famale i.e. E137 or E172	1_Fed_0_E137	12_Fed_0_E172	16_Fed_0_E172	17_Fed_0_E172	3_Fed_0_E137	3_Fed_0_E172	5_Fed_0_E137	6_Fed_0_E137	7_Fed_0_E137	7_Fed_0_E172	8_Fed_0_E137	8_Fed_0_E172	9_Fed_0_E172	12_Fed_1_E172	16_Fed_1_E172	17_Fed_1_E172	3_Fed_1_E137	3_Fed_1_E172	7_Fed_1_E172	8_Fed_1_E137	8_Fed_1_E172	9_Fed_1_E172	1_Fed_2_E137	12_Fed_2_E172	16_Fed_2_E172	17_Fed_2_E172	3_Fed_2_E137	3_Fed_2_E172	5_Fed_2_E137	6_Fed_2_E137	7_Fed_2_E137	7_Fed_2_E172	8_Fed_2_E137	8_Fed_2_E172	9_Fed_2_E172	1_Fed_3_E137	12_Fed_3_E172	16_Fed_3_E172	17_Fed_3_E172	3_Fed_3_E137	3_Fed_3_E172	5_Fed_3_E137	6_Fed_3_E137	7_Fed_3_E137	7_Fed_3_E172	8_Fed_3_E137	8_Fed_3_E172	9_Fed_3_E172	1_LE_0_E137
Label	Fed_0	Fed_0	Fed_0	Fed_0	Fed_0	Fed_0	Fed_0	Fed_0	Fed_0	Fed_0	Fed_0	Fed_0	Fed_0	Fed_1	Fed_1	Fed_1	Fed_1	Fed_1	Fed_1	Fed_1	Fed_1	Fed_1	Fed_2	Fed_2	Fed_2	Fed_2	Fed_2	Fed_2	Fed_2	Fed_2	Fed_2	Fed_2	Fed_2	Fed_2	Fed_2	Fed_3	Fed_3	Fed_3	Fed_3	Fed_3	Fed_3	Fed_3	Fed_3	Fed_3	Fed_3	Fed_3	Fed_3	Fed_3	LE_0
VLDL-C	0.698249	0.330573	-0.56752	2.58485	0.0894745	0.656057	-0.483135	-0.157652	-0.422861	1.8495	0.095502	0.758524	-0.724234	0.565645	-0.537383	1.40949	-0.0551849	1.32511	1.37333	0.222079	2.2232	-0.682042	-0.103405	-0.428888	-1.64644	-0.989443	-0.736289	-0.983416	-0.193817	-0.633822	-0.579575	-0.398751	-0.187789	0.734414	-1.32698	0.354683	0.758524	1.00565	1.43963	-0.513273	-0.410806	-0.573547	0.360711	-1.25465	0.836881	-1.66452	0.342628	-0.525328	0.523452
VLDL-D	0.222526	0.222526	-1.08931	-0.826943	-0.039841	0.747261	-1.08931	-0.039841	-0.564576	-2.13878	-0.958127	0.35371	-0.302208	-2.13878	-1.08931	-0.433392	-0.039841	-0.039841	-1.22049	0.484894	0.878445	-1.22049	0.484894	0.0913427	0.0913427	0.222526	-0.039841	0.616078	-0.826943	-0.171025	-0.171025	-0.433392	-0.171025	0.0913427	0.0913427	1.53436	-1.61405	-1.22049	-1.22049	0.222526	0.0913427	-0.039841	-0.302208	0.616078	-0.826943	0.747261	0.747261	-0.69576	0.35371
XXL-VLDL-PL_%	0.277365	0.30497	-2.03647	0.109223	-0.161813	0.262308	-1.03013	-0.530722	-0.688826	-1.26854	-0.430338	0.00632973	-0.856968	0.849551	-2.03647	0.104204	-0.272234	0.202077	-0.146755	0.523304	0.749167	-2.03647	0.410373	-0.00119903	-2.03647	-1.03013	0.0138585	-0.277254	-1.17569	-1.84449	-0.887083	-0.0237853	0.207097	0.315009	-2.03647	0.899742	-0.395204	-2.03647	-0.641144	-0.242119	-1.13302	-1.37394	0.573496	-0.673768	0.136828	-2.03647	0.289913	-2.03647	0.299951
XXL-VLDL-C_%	0.475619	0.558319	-1.75729	2.37773	0.591399	0.657559	-1.11884	0.244058	-0.290186	2.79123	0.459079	1.0049	-0.286878	-0.0867434	-1.75729	1.96422	0.525239	1.3357	1.79882	0.111737	1.6665	-1.75729	0.0124969	-0.237258	-1.75729	-0.860818	-0.329882	-0.516785	0.0124969	-0.285224	-0.414237	-0.0702034	-0.0702034	1.43494	-1.75729	0.210978	3.37013	-1.75729	3.81671	-0.0371232	0.574859	0.161357	0.029037	-0.79962	0.78988	-1.75729	1.31916	-1.75729	0.541779
XXL-VLDL-CE_%	0.412799	0.432397	-1.40003	2.4804	0.657775	0.598981	-0.757209	0.434357	-0.0242392	3.81307	0.559785	1.01054	-0.0144402	-0.230019	-1.40003	2.02964	0.598981	1.38291	2.06884	-0.0634355	1.32411	-1.40003	-0.0967523	-0.279015	-1.40003	-0.678816	-0.322131	-0.512232	0.618579	0.289331	-0.175145	-0.0242392	-0.161426	1.26532	-1.40003	-0.110471	3.69548	-1.40003	4.30302	0.0188766	0.912551	0.638177	-0.0771542	-0.669017	0.912551	-1.40003	1.04974	-1.40003	0.428477
XXL-VLDL-FC_%	0.465095	0.693739	-1.98711	0.990975	0.110697	0.510824	-1.65329	-0.420899	-0.929631	-1.48466	-0.0836497	0.505108	-0.946779	0.373638	-1.98711	0.825209	0.0706848	0.613713	0.185007	0.550836	1.90555	-1.98711	0.327909	0.00209167	-1.98711	-0.992508	-0.203688	-0.295145	-1.7739	-1.82649	-0.918199	-0.146527	0.219303	1.24248	-1.98711	1.02527	0.865221	-1.98711	0.596565	-0.163675	-0.718136	-1.31261	0.345057	-0.809593	0.087833	-1.98711	1.50542	-1.98711	0.642294
XXL-VLDL-TG_%	0.276816	0.253229	-2.75809	-0.147756	0.32006	0.241435	0.862568	0.461583	0.614901	-0.029819	0.394753	0.198192	0.638488	0.327922	-2.75809	-0.0455439	0.351509	0.0881176	0.0330805	0.331853	-0.0769937	-2.75809	0.371165	0.493033	-2.75809	0.8036	0.512689	0.603107	0.618832	0.791806	0.673869	0.453721	0.422271	0.0488054	-2.75809	0.249298	-0.305004	-2.75809	-0.367904	0.48124	0.48124	0.614901	0.339716	0.732838	0.22571	-2.75809	0.0802551	-2.75809	0.261091
XL-VLDL-PL_%	0.538115	0.52376	-1.37108	1.12666	-0.0174172	0.667308	-1.37108	-0.330352	-1.37108	1.37069	-0.637546	0.538115	-1.37108	1.57166	-1.37108	0.825211	-0.214078	0.810856	0.810856	0.480695	0.91134	-1.37108	0.451986	-0.291594	-1.37108	-1.37108	-0.683481	-0.904546	-1.37108	-1.37108	-1.37108	-0.252836	-0.221256	0.466341	-1.37108	0.796502	1.21279	-0.400691	0.739082	-0.692094	-1.06101	-1.37108	0.337147	-1.37108	0.265373	-1.37108	0.322792	-1.37108	0.380212
XL-VLDL-C_%	0.717553	0.672933	-1.6116	0.91388	0.619389	0.896033	-1.6116	0.655085	-1.6116	2.54697	0.815717	0.949576	-1.6116	0.298127	-1.6116	0.967424	0.53015	0.896033	1.46717	0.458758	0.565846	-1.6116	0.565846	0.244583	-1.6116	-1.6116	0.423062	0.155343	-1.6116	-1.6116	-1.6116	0.53015	0.610466	0.699705	-1.6116	0.378442	1.369	1.2173	1.83305	0.39629	0.91388	-1.6116	0.324899	-1.6116	1.11021	-1.6116	0.601542	-1.6116	0.494454
XL-VLDL-CE_%	0.618729	0.606603	-1.53982	0.703616	0.897643	0.739996	-1.53982	1.12805	-1.53982	2.57112	1.44334	0.885516	-1.53982	-0.462969	-1.53982	0.958276	0.921896	0.788503	1.43122	0.364069	0.327689	-1.53982	0.448956	0.558096	-1.53982	-1.53982	0.861263	0.788503	-1.53982	-1.53982	-1.53982	0.764249	0.909769	0.739996	-1.53982	0.109409	1.39484	2.15882	2.00117	0.982529	1.79502	-1.53982	0.351943	-1.53982	1.2857	-1.53982	0.655109	-1.53982	0.521716
XL-VLDL-FC_%	0.716391	0.619122	-1.30439	1.07629	-0.103106	0.964429	-1.30439	-0.487321	-1.30439	1.78393	-0.674566	0.808798	-1.30439	1.73529	-1.30439	0.704233	-0.409506	0.86716	1.11277	0.514557	0.903636	-1.30439	0.628849	-0.44355	-1.30439	-1.30439	-0.565137	-1.15338	-1.30439	-1.30439	-1.30439	-0.0909472	-0.151741	0.412424	-1.30439	0.820956	0.940112	-1.01987	1.00091	-0.903149	-1.10036	-1.30439	0.186272	-1.30439	0.439173	-1.30439	0.305427	-1.30439	0.300563
XL-VLDL-TG_%	0.446493	0.467675	-1.69288	0.224083	0.623008	0.344114	-1.69288	0.686554	-1.69288	-0.478449	0.697145	0.358235	-1.69288	0.358235	-1.69288	0.280568	0.707736	0.308811	0.0864011	0.562993	0.41472	-1.69288	0.52769	0.838357	-1.69288	-1.69288	0.86307	1.02546	-1.69288	-1.69288	-1.69288	0.714797	0.675963	0.471205	-1.69288	0.513569	0.0228555	0.481796	-0.0477507	0.877191	0.760691	-1.69288	0.651251	-1.69288	0.358235	-1.69288	0.545342	-1.69288	0.573584
L-VLDL-PL_%	0.433233	0.468244	-2.38518	0.940898	0.328199	0.415727	-2.38518	0.345705	0.0656139	1.15097	0.380716	0.468244	-0.0394202	0.748335	-2.38518	0.765841	0.310693	0.643301	0.765841	0.398222	0.748335	-2.38518	0.275682	0.275682	-2.38518	-0.0394202	0.0656139	0.0481082	-2.38518	0.118131	0.100625	0.258176	0.223165	0.60829	-2.38518	0.48575	0.888381	0.800852	0.888381	0.223165	0.135637	0.100625	0.503256	-0.0569259	0.468244	-2.38518	0.520761	0.170648	0.503256
L-VLDL-C_%	0.644202	0.690138	-2.28418	0.988718	0.609751	0.850912	-2.28418	0.46046	0.357106	1.27581	0.506396	0.827944	0.230783	0.219299	-2.28418	1.02317	0.552331	0.988718	1.13801	0.391557	0.690138	-2.28418	0.380073	0.104461	-2.28418	-0.0333457	-0.0448296	0.0814929	-2.28418	0.265235	0.230783	0.00110585	0.46046	0.747557	-2.28418	0.471944	1.26433	0.655686	1.2184	0.288202	0.621235	0.448977	0.345622	0.0355574	0.931299	-2.28418	0.678654	0.184848	0.506396
L-VLDL-CE_%	0.557748	0.618026	-2.24517	0.708442	0.738581	0.828998	-2.24517	0.708442	0.874206	1.61261	0.708442	0.828998	0.798859	0.105665	-2.24517	0.919414	0.708442	0.889275	1.2208	0.256359	0.181012	-2.24517	0.407053	0.196081	-2.24517	0.361845	0.286498	0.331706	-2.24517	0.783789	0.663234	0.22622	0.587887	0.542678	-2.24517	0.120734	1.34136	0.723512	1.20573	0.467331	1.03997	1.03997	0.286498	0.49747	1.08518	-2.24517	0.437192	0.663234	0.346776
L-VLDL-FC_%	0.642969	0.653275	-1.71377	1.34037	0.117341	0.636098	-1.71377	-0.233078	-0.920173	0.165437	-0.088788	0.58113	-1.14348	0.429969	-1.71377	0.969339	0.0589375	0.952162	0.605178	0.591436	1.65643	-1.71377	0.22384	-0.133449	-1.71377	-0.951093	-0.755271	-0.531965	-1.71377	-0.985448	-0.820545	-0.487303	0.0280182	0.986516	-1.71377	1.14798	0.715114	0.302856	0.86971	-0.191852	-0.504481	-1.02324	0.381872	-1.02667	0.29255	-1.71377	1.03461	-0.961399	0.72542
L-VLDL-TG_%	0.279709	0.252113	-2.41091	0.00374762	0.321103	0.19692	-2.41091	0.371696	0.48208	-0.166428	0.3441	0.192321	0.564869	0.357898	-2.41091	0.0359431	0.3441	0.0819366	-0.0100504	0.390093	0.173924	-2.41091	0.422289	0.532673	-2.41091	0.675253	0.647657	0.601663	-2.41091	0.509676	0.532673	0.578667	0.403891	0.187722	-2.41091	0.330302	-0.0928388	0.178523	-0.0744414	0.472882	0.362497	0.440686	0.376295	0.652256	0.155526	-2.41091	0.242914	0.528074	0.316504
M-VLDL-PL_%	0.162873	0.220283	0.162873	0.449922	0.048054	0.105464	0.191578	0.162873	0.0767589	0.650856	0.335102	0.105464	0.0193492	0.73697	0.134169	0.449922	0.048054	0.277693	0.449922	0.105464	0.162873	0.048054	0.0767589	0.134169	-0.238994	-0.0954702	-0.0380605	-0.0667653	0.105464	0.0767589	0.0767589	0.162873	0.220283	0.220283	-0.181585	0.105464	0.650856	0.449922	0.564741	0.048054	0.048054	0.105464	0.220283	-0.0954702	0.306398	-0.21029	0.105464	0.277693	0.134169
M-VLDL-C_%	0.421991	0.523473	0.00156786	1.66876	0.523473	0.566965	-0.1724	0.233526	0.103049	2.08919	0.378499	0.711938	-0.288379	1.10337	-0.0419242	1.34982	0.479981	1.23384	1.53829	-0.0709189	0.958394	-0.143406	-0.186898	-0.302877	-1.68013	-0.708803	-0.665311	-0.708803	0.436489	-0.0709189	-0.1724	-0.259385	-0.0274269	0.798923	-0.897268	-0.0564216	2.0022	1.19035	1.55279	-0.128908	0.248023	0.088552	0.219028	-0.781289	0.900404	-1.76711	0.523473	0.146541	0.349504
M-VLDL-CE_%	0.403304	0.492028	0.172622	1.69868	0.598497	0.651731	-0.0935506	0.296835	0.225856	2.40847	0.332325	0.775945	-0.20002	1.23731	0.119387	1.37927	0.527518	1.29054	1.68093	-0.20002	0.740455	0.0838975	-0.217764	-0.359723	-1.65864	-0.739462	-0.716393	-0.741236	0.704966	0.030663	-0.12904	-0.288744	-0.0758058	0.704966	-0.828186	-0.306488	2.17779	1.20182	1.59221	-0.16453	0.367814	0.208111	0.101642	-0.774951	0.971138	-1.94079	0.332325	0.137132	0.261346
M-VLDL-FC_%	0.31074	0.433525	-0.506049	1.09016	0.161262	0.150585	-0.308525	-0.0576162	-0.313864	0.481571	0.369463	0.289386	-0.46868	0.348109	-0.511388	0.823235	0.177277	0.609695	0.609695	0.353448	1.3037	-0.772974	-0.0309237	0.00110724	-1.18404	-0.356572	-0.287171	-0.367249	-0.53808	-0.340556	-0.265817	-0.0949856	0.139908	0.87662	-0.810343	0.66308	0.823235	0.76985	0.930005	0.0224612	-0.169724	-0.308525	0.460218	-0.527403	0.406833	-0.660866	0.87662	0.102539	0.497587
M-VLDL-TG_%	-0.0370791	-0.123683	0.205411	-0.885793	-0.0717205	-0.115022	0.292014	0.066845	0.170769	-1.19757	-0.0717205	-0.201626	0.43058	-0.625983	0.240052	-0.686605	-0.0370791	-0.56536	-0.799189	0.266033	-0.374833	0.326655	0.343976	0.395938	1.33126	0.69905	0.664409	0.69905	-0.0370791	0.283354	0.335316	0.361297	0.205411	-0.288229	0.846276	0.257373	-1.13694	-0.591341	-0.842491	0.326655	0.0928261	0.170769	0.0581847	0.751012	-0.374833	1.37456	-0.0890412	0.0928261	-0.00243773
S-VLDL-PL_%	-0.0128843	0.235598	0.250215	-0.0567342	0.147899	-0.0275009	0.235598	0.177132	0.279448	-0.173667	0.177132	-0.232134	0.294065	0.498698	0.367148	0.147899	0.220982	0.0894321	-0.0713508	0.162515	-0.0713508	0.162515	0.0894321	0.250215	0.381765	0.294065	0.133282	0.381765	0.0748155	0.250215	0.294065	0.016349	0.323298	0.162515	0.367148	0.454848	0.352531	0.00173234	-0.0421175	0.264832	0.235598	0.104049	0.279448	0.571781	0.191749	-3.44779	0.191749	0.308682	0.162515
S-VLDL-C_%	0.58462	0.236513	0.391227	1.50324	0.352549	0.574951	0.284861	0.342879	0.149486	2.0254	0.58462	0.671647	-0.24697	1.15513	0.468585	1.13579	0.217173	1.02942	1.42588	0.197834	0.787683	0.255852	0.0334499	-0.0632467	-1.5137	-0.624087	-0.333997	-0.81748	0.710326	-0.00522878	-0.00522878	0.0721285	0.101137	0.507263	-0.991534	-0.382346	1.35819	1.32918	1.39687	-0.227631	0.0141105	0.0624588	0.400897	-1.02054	0.845701	-2.54835	-0.0148984	0.275191	0.391227
S-VLDL-CE_%	0.681304	0.19067	0.37143	1.71422	0.37143	0.758772	0.255227	0.384341	0.10029	2.43726	0.578012	0.939532	-0.325787	1.26232	0.410164	1.22358	0.164847	1.14611	1.68839	0.139024	0.810418	0.306873	0.0744673	-0.17085	-1.80285	-0.82804	-0.416166	-1.06174	0.887886	-0.0546468	-0.0804697	0.126113	-0.00300119	0.474721	-1.23346	-0.649863	1.44308	1.45599	1.5851	-0.377432	-0.028824	0.113202	0.345607	-1.36257	0.900798	-1.91389	-0.183761	0.177759	0.37143
S-VLDL-FC_%	0.223965	0.25344	0.341865	0.695563	0.223965	0.0471161	0.25344	0.165016	0.223965	0.607139	0.459764	-0.100258	-0.0118336	0.636613	0.489239	0.666088	0.282915	0.489239	0.518714	0.282915	0.548189	0.106066	-0.0413085	0.19449	-0.507011	-0.0118336	-0.0707833	-0.0707833	0.135541	0.106066	0.165016	-0.0707833	0.31239	0.489239	-0.188683	0.31239	0.872412	0.725038	0.636613	0.165016	0.106066	-0.0707833	0.430289	-0.0118336	0.518714	-3.40144	0.37134	0.430289	0.37134
S-VLDL-TG_%	0.112965	0.24513	0.120308	-0.569885	0.193733	0.120308	0.208417	0.193733	0.289185	-0.907638	0.0101707	0.142335	0.582884	-0.58457	0.00282821	-0.401008	0.259815	-0.283528	-0.503802	0.318555	-0.0191992	0.267157	0.472747	0.465404	1.50069	0.86924	0.729733	0.972035	-0.0338842	0.421349	0.406664	0.480089	0.296527	0.0762529	1.11154	0.612253	-0.665337	-0.459748	-0.49646	0.582884	0.414007	0.443377	0.105623	1.03812	-0.195419	-3.13241	0.450719	0.179048	0.164363
XS-VLDL-PL_%	0.192404	-0.0581543	1.61223	0.971919	0.220244	-0.865509	0.303763	0.0810448	0.637841	1.66791	0.387283	-0.475751	0.275923	1.0276	0.971919	0.7492	0.387283	0.665681	1.11112	-0.531431	0.359443	0.164564	-0.559271	0.136724	-0.420072	-0.0859941	-0.61495	-0.0303145	0.136724	0.442962	0.275923	0.415123	0.108885	0.303763	0.359443	-1.14391	1.36168	0.944079	0.888399	0.0810448	0.415123	0.192404	-0.0859941	0.192404	0.7492	-0.0859941	-0.169514	0.77704	0.387283
XS-VLDL-C_%	0.662268	0.407368	-0.484782	0.455162	0.200262	1.23579	0.295849	0.200262	-0.038707	0.69413	0.279918	1.02869	-0.213951	1.20393	-0.118363	0.200262	-0.102432	0.423299	0.550749	0.487024	-0.102432	0.375505	0.917168	-0.118363	-1.16983	-0.675957	0.471093	-0.755613	0.773787	-0.468851	-0.213951	0.31178	0.18433	-0.166157	-1.37693	-0.00684454	0.279918	0.343643	0.423299	-0.341401	-0.341401	-0.118363	0.375505	-1.59997	0.407368	-2.36467	-0.596301	-0.532576	0.0409492
XS-VLDL-CE_%	0.45014	0.392393	-1.08978	-0.0888303	-0.0888303	1.37409	0.142157	0.103659	-0.319818	0.142157	-0.223573	1.08536	-0.45456	1.2201	-0.762543	-0.416062	-0.473809	-0.0503324	0.0459123	0.469389	-0.685548	-0.108079	1.1046	-0.223573	-1.03203	-0.839539	0.623381	-0.743295	0.507887	-0.704797	-0.416062	0.392393	-0.204324	-0.627801	-1.70574	0.469389	-0.377565	-0.396813	-0.165826	-0.589303	-0.570054	-0.242822	0.353895	-1.70574	-0.0695814	-2.41795	-0.916535	-1.20527	-0.358316
XS-VLDL-FC_%	0.558656	0.157739	0.805374	1.02125	0.558656	0.188579	0.342778	0.219419	0.435297	1.14461	0.928733	0.281098	0.311938	0.342778	0.990412	1.02125	0.558656	0.897893	0.990412	0.188579	0.897893	0.897893	0.0343806	0.09606	-0.613254	0.0343806	-0.0889783	-0.274017	0.682015	0.219419	0.250259	-0.0272989	0.682015	0.651175	0.0652203	-0.767452	1.14461	1.29881	1.08293	0.281098	0.281098	0.188579	0.188579	-0.366536	0.897893	-0.705773	0.311938	0.897893	0.620335
XS-VLDL-TG_%	-0.683906	-0.269511	-0.319238	-0.932544	-0.236359	-0.650755	-0.368966	-0.136904	-0.219783	-1.59558	-0.402117	-0.66733	0.178037	-1.74476	-0.319238	-0.518148	-0.00429744	-0.717058	-1.11488	-0.0706007	0.0122784	-0.35239	-0.501572	0.161461	1.57041	0.874221	-0.00429744	0.940525	-0.75021	0.327219	0.178037	-0.451845	-0.136904	0.128309	1.35492	0.807918	-0.982271	-0.783361	-0.849665	0.44325	0.227764	0.128309	-0.219783	1.65329	-0.733634	2.63126	0.84107	0.227764	-0.136904
XXL-VLDL-P	0.383185	0.154438	-1.35472	-0.454029	-0.370537	0.714869	-0.904661	-0.587846	-0.682777	-0.893224	-0.869206	0.257375	-0.705651	0.554746	-1.35472	-0.61644	-0.524941	-0.074309	-0.481479	0.520434	0.417498	-1.35472	0.554746	-0.314494	-1.35472	-0.793719	-0.234432	-0.416286	-0.762838	-0.959561	-0.759407	-0.234432	-0.377399	-0.367105	-1.35472	1.6413	-1.12426	-1.35472	-0.960704	-0.571834	-0.749113	-0.814306	-0.0285595	-0.736532	-0.268744	-1.35472	-0.245869	-1.35472	-0.0399969
XXL-VLDL-L	0.394582	0.167999	-1.41269	-0.393064	-0.349905	0.729062	-0.896402	-0.571094	-0.673596	-0.84623	-0.840836	0.281291	-0.695175	0.551033	-1.41269	-0.565699	-0.500961	-0.0370046	-0.436223	0.518664	0.486295	-1.41269	0.545638	-0.312141	-1.41269	-0.786887	-0.236614	-0.414643	-0.754518	-0.943877	-0.749123	-0.236614	-0.36609	-0.317536	-1.41269	1.6354	-1.06796	-1.41269	-0.898021	-0.560304	-0.727544	-0.797677	-0.0208201	-0.732939	-0.247403	-1.41269	-0.193455	-1.41269	-0.0208201
XXL-VLDL-PL	0.193169	0.0433564	-1.12946	-0.436042	-0.500248	0.428588	-0.965521	-0.729674	-0.814853	-0.992487	-0.838823	-0.0379702	-0.862365	0.655446	-1.12946	-0.555892	-0.620097	-0.15782	-0.547331	0.428588	0.544157	-1.12946	0.385784	-0.418921	-1.12946	-0.93085	-0.367557	-0.577294	-0.949684	-1.10095	-0.888047	-0.380398	-0.384678	-0.316193	-1.12946	1.69985	-0.95054	-1.12946	-0.9026	-0.645779	-0.934275	-1.00105	0.0219547	-0.835827	-0.329034	-1.12946	-0.234866	-1.12946	-0.102175
XXL-VLDL-C	0.620998	0.442066	-1.31317	0.706204	-0.120292	1.14927	-1.15554	-0.512238	-0.793417	-0.0862093	-0.708211	0.919218	-0.810458	0.254614	-1.31317	0.190709	-0.316265	0.718985	0.34408	0.403724	1.79684	-1.31317	0.34408	-0.512238	-1.31317	-1.04563	-0.512238	-0.725252	-0.755074	-0.983426	-0.887995	-0.358868	-0.469635	0.3526	-1.31317	1.53696	-0.469635	-1.31317	0.0543802	-0.610225	-0.554841	-0.750814	-0.120292	-1.00132	0.109764	-1.31317	0.471888	-1.31317	0.216271
XXL-VLDL-CE	0.79455	0.548114	-1.32754	1.23951	0.0963131	1.44487	-1.1126	-0.328106	-0.669694	0.582341	-0.601924	1.32165	-0.685439	0.164768	-1.32754	0.561805	-0.143278	1.14367	0.863005	0.34275	2.02673	-1.32754	0.329059	-0.526624	-1.32754	-1.03524	-0.506088	-0.755262	-0.458169	-0.814818	-0.801812	-0.280187	-0.485551	0.561805	-1.32754	1.21897	-0.191196	-1.32754	0.575495	-0.540315	-0.300724	-0.512933	-0.136433	-1.00444	0.41805	-1.32754	0.596032	-1.32754	0.322213
XXL-VLDL-FC	0.293819	0.234395	-1.13237	-0.156816	-0.416303	0.590942	-1.077	-0.710454	-0.880804	-1.04125	-0.782753	0.224491	-0.892689	0.353244	-1.13237	-0.365792	-0.53119	0.0165053	-0.451957	0.44238	1.24461	-1.13237	0.323532	-0.428188	-1.13237	-0.932305	-0.459881	-0.590614	-1.0872	-1.1082	-0.904573	-0.43512	-0.390552	0.00660125	-1.13237	1.81905	-0.817418	-1.13237	-0.705502	-0.632211	-0.854063	-0.999653	-0.0825354	-0.874861	-0.355888	-1.13237	0.234395	-1.13237	0.0462175
XXL-VLDL-TG	0.383607	0.143421	-1.44604	-0.555944	-0.358144	0.694436	-0.822974	-0.541816	-0.612458	-0.932471	-0.844874	0.221128	-0.633651	0.574343	-1.44604	-0.676037	-0.49943	-0.139151	-0.541816	0.546085	0.249385	-1.44604	0.595536	-0.25218	-1.44604	-0.704294	-0.167408	-0.329887	-0.704294	-0.891498	-0.690166	-0.181537	-0.336951	-0.421723	-1.44604	1.60573	-1.16418	-1.44604	-1.03632	-0.520623	-0.711359	-0.75657	-0.00492931	-0.654844	-0.287501	-1.44604	-0.294565	-1.44604	-0.0473151
XL-VLDL-P	0.600241	0.402573	-1.20421	0.285437	-0.0989164	0.81255	-1.20421	-0.366133	-1.20421	-0.831018	-0.593085	0.563635	-1.20421	-0.227034	-1.20421	-0.0257063	-0.19409	0.424536	-0.285602	0.59292	1.83017	-1.20421	0.395252	-0.212392	-1.20421	-1.20421	-0.399078	-0.274621	-1.20421	-1.20421	-1.20421	-0.369794	-0.216053	0.336684	-1.20421	1.74964	-0.838339	-0.899469	-0.490591	-0.322207	-0.453986	-1.20421	-0.0330273	-1.20421	-0.179448	-1.20421	0.633185	-1.20421	0.428197
XL-VLDL-L	0.61479	0.415808	-1.20553	0.334741	-0.103757	0.850621	-1.20553	-0.369067	-1.20553	-0.763348	-0.586474	0.592681	-1.20553	-0.188509	-1.20553	0.0104732	-0.206934	0.463711	-0.229043	0.585311	1.84185	-1.20553	0.397384	-0.236412	-1.20553	-1.20553	-0.413286	-0.313795	-1.20553	-1.20553	-1.20553	-0.372752	-0.217988	0.345796	-1.20553	1.73499	-0.792826	-0.877578	-0.428025	-0.346958	-0.461189	-1.20553	-0.0411149	-1.20553	-0.151661	-1.20553	0.62216	-1.20553	0.419493
XL-VLDL-PL	0.457442	0.298654	-0.967302	0.616231	-0.353901	0.759793	-0.967302	-0.608397	-0.967302	-0.47136	-0.780889	0.440041	-0.967302	0.266026	-0.967302	0.126815	-0.490937	0.527048	-0.0928787	0.392187	1.88219	-0.967302	0.235574	-0.536616	-0.967302	-0.967302	-0.743258	-0.796115	-0.967302	-0.967302	-0.967302	-0.58447	-0.501813	0.205121	-0.967302	1.66467	-0.53009	-0.836573	-0.29082	-0.728032	-0.872464	-0.967302	-0.153784	-0.967302	-0.258193	-0.967302	0.30953	-0.967302	0.205121
XL-VLDL-C	0.844555	0.573358	-1.21335	0.669075	-0.0200851	1.29123	-1.21335	-0.294473	-1.21335	-0.324783	-0.485906	1.02004	-1.21335	-0.270544	-1.21335	0.303756	-0.174827	0.81265	0.244731	0.589311	2.00911	-1.21335	0.477641	-0.339141	-1.21335	-1.21335	-0.430071	-0.449215	-1.21335	-1.21335	-1.21335	-0.347117	-0.149303	0.5255	-1.21335	1.62624	-0.618314	-0.763484	0.0867984	-0.377427	-0.300854	-1.21335	-0.120588	-1.21335	0.179325	-1.21335	0.748838	-1.21335	0.445736
XL-VLDL-CE	0.98679	0.710991	-1.34689	0.700384	0.244256	1.43761	-1.34689	-0.0209343	-1.34689	-0.272865	-0.254302	1.23872	-1.34689	-0.69717	-1.34689	0.453757	0.114313	0.954967	0.376851	0.68182	2.02103	-1.34689	0.551877	-0.14027	-1.34689	-1.34689	-0.219827	-0.116403	-1.34689	-1.34689	-1.34689	-0.206568	0.0851419	0.756074	-1.34689	1.51717	-0.630872	-0.628221	0.284035	-0.058061	0.12492	-1.34689	-0.0421496	-1.34689	0.424586	-1.34689	1.03983	-1.34689	0.636738
XL-VLDL-FC	0.592509	0.359274	-0.949851	0.588747	-0.393097	1.01007	-0.949851	-0.662822	-0.949851	-0.37805	-0.786211	0.648936	-0.949851	0.35175	-0.949851	0.0733729	-0.574418	0.569937	0.043278	0.419463	1.8753	-0.949851	0.35175	-0.599623	-0.949851	-0.949851	-0.70345	-0.893423	-0.949851	-0.949851	-0.949851	-0.524762	-0.472096	0.167419	-0.949851	1.67216	-0.56238	-0.910728	-0.197481	-0.805396	-0.886276	-0.949851	-0.223814	-0.949851	-0.178671	-0.949851	0.287799	-0.949851	0.144848
XL-VLDL-TG	0.555041	0.374805	-1.24132	0.122474	-0.0637708	0.693222	-1.24132	-0.32211	-1.24132	-0.993791	-0.556417	0.464923	-1.24132	-0.280054	-1.24132	-0.135865	-0.129857	0.30271	-0.436259	0.627136	1.72658	-1.24132	0.404844	-0.105826	-1.24132	-1.24132	-0.304086	-0.117842	-1.24132	-1.24132	-1.24132	-0.316102	-0.165905	0.308718	-1.24132	1.75662	-0.915088	-0.912084	-0.65014	-0.219976	-0.400212	-1.24132	0.0203396	-1.24132	-0.244007	-1.24132	0.651167	-1.24132	0.458915
L-VLDL-P	0.605743	0.406847	-1.77408	0.77404	0.0549545	0.659292	-1.77408	-0.128642	-0.465235	-0.656481	-0.404036	0.552194	-0.472885	-0.763579	-1.77408	0.345648	0.0243551	0.651642	-0.19749	0.582794	2.44936	-1.77408	0.200301	-0.0750928	-1.77408	-0.350487	-0.381087	-0.105692	-1.77408	-0.426986	-0.388736	-0.365787	-0.128642	0.674592	-1.77408	1.63847	-0.71003	-0.396386	-0.182191	-0.0750928	-0.21279	-0.449935	0.192652	-0.342837	-0.0521433	-1.77408	0.988235	-0.69473	0.712841
L-VLDL-L	0.613866	0.416009	-1.74723	0.838105	0.0598653	0.679819	-1.74723	-0.137992	-0.482264	-0.610212	-0.401802	0.574295	-0.498093	-0.753988	-1.74723	0.389628	0.0202938	0.693009	-0.151183	0.574295	2.50011	-1.74723	0.17858	-0.0984207	-1.74723	-0.388612	-0.414993	-0.137992	-1.74723	-0.450607	-0.414993	-0.388612	-0.137992	0.693009	-1.74723	1.62953	-0.665612	-0.375421	-0.137992	-0.0984207	-0.217135	-0.465116	0.19177	-0.375421	-0.0324682	-1.74723	1.00958	-0.71046	0.7062
L-VLDL-PL	0.56058	0.402225	-1.61114	1.20154	-0.0125119	0.613365	-1.61114	-0.178407	-0.593144	-0.299058	-0.397087	0.553039	-0.65347	-0.593144	-1.61114	0.590742	-0.0502153	0.794341	0.0327321	0.485173	2.72476	-1.61114	0.0704355	-0.185948	-1.61114	-0.578063	-0.5479	-0.336761	-1.61114	-0.555441	-0.532819	-0.442331	-0.246273	0.77926	-1.61114	1.56349	-0.457412	-0.185948	0.11568	-0.20857	-0.351843	-0.570522	0.213708	-0.578063	-0.0125119	-1.61114	1.00548	-0.751499	0.703853
L-VLDL-C	0.732283	0.569411	-1.58864	1.26162	0.157141	0.961322	-1.58864	-0.102436	-0.463808	-0.22968	-0.331475	0.828989	-0.535065	-0.753924	-1.58864	0.788271	0.0960644	1.09875	0.243667	0.493065	2.66639	-1.58864	0.136782	-0.265308	-1.58864	-0.565603	-0.580873	-0.311116	-1.58864	-0.473988	-0.463808	-0.545244	-0.102436	0.900245	-1.58864	1.54664	-0.300936	-0.23477	0.309834	-0.163513	-0.0922565	-0.412911	0.121513	-0.524885	0.264026	-1.58864	1.15473	-0.728476	0.711924
L-VLDL-CE	0.843248	0.669817	-1.78187	1.25318	0.354488	1.17434	-1.78187	0.102225	-0.213104	-0.0475563	-0.213104	1.04033	-0.27617	-0.859529	-1.78187	0.898431	0.283539	1.24529	0.409671	0.512153	2.30953	-1.78187	0.244123	-0.181571	-1.78187	-0.378652	-0.449601	-0.134272	-1.78187	-0.220987	-0.244637	-0.457484	0.031276	0.929964	-1.78187	1.38719	-0.244637	-0.165805	0.433321	-0.00814016	0.21259	-0.110622	0.165291	-0.29982	0.488503	-1.78187	1.14281	-0.583616	0.740766
L-VLDL-FC	0.492388	0.358928	-1.14917	1.17303	-0.177579	0.532426	-1.14917	-0.448502	-0.852885	-0.52057	-0.50589	0.412312	-0.939634	-0.521905	-1.14917	0.545772	-0.226959	0.772653	-0.0601349	0.425658	3.06816	-1.14917	-0.0481236	-0.383107	-1.14917	-0.844877	-0.772809	-0.588635	-1.14917	-0.870235	-0.798166	-0.659368	-0.32305	0.799345	-1.14917	1.70687	-0.3751	-0.335062	0.0799977	-0.409799	-0.60465	-0.887584	0.0439636	-0.872904	-0.134872	-1.14917	1.07961	-0.919615	0.612501
L-VLDL-TG	0.572749	0.342769	-1.81813	0.527208	0.0262617	0.549979	-1.81813	-0.139961	-0.445084	-0.859503	-0.429144	0.447512	-0.422313	-0.784361	-1.81813	0.144667	0.00804551	0.458897	-0.381327	0.61829	2.30329	-1.81813	0.233471	0.00349145	-1.81813	-0.246982	-0.287968	0.00121442	-1.81813	-0.394989	-0.344894	-0.297077	-0.114914	0.572749	-1.81813	1.66572	-0.875442	-0.483793	-0.40182	-0.032941	-0.228766	-0.445084	0.201593	-0.246982	-0.162732	-1.81813	0.937074	-0.675064	0.686601
M-VLDL-P	0.782899	0.411595	-0.72231	1.43982	0.0688526	0.754337	-0.748016	-0.0739565	-0.479535	-0.0168329	-0.268177	0.782899	-0.542371	-0.945092	-0.873688	0.754337	0.011729	0.954269	0.268785	0.554404	2.81079	-0.97651	0.154538	-0.13108	-1.06791	-0.46811	-0.502384	-0.299595	-0.608063	-0.416699	-0.422411	-0.345294	-0.0739565	0.782899	-0.750872	1.41126	-0.525234	0.125976	0.354471	-0.13108	-0.205341	-0.365287	0.240224	-0.553795	0.211662	-0.733735	0.954269	-0.58807	0.782899
M-VLDL-L	0.780839	0.416673	-0.726637	1.57692	0.0779145	0.746963	-0.752044	-0.0829958	-0.481037	0.120259	-0.243906	0.797776	-0.565727	-0.862141	-0.87061	0.857059	0.0271007	1.01797	0.365859	0.52677	2.85573	-0.980706	0.128728	-0.167685	-1.13315	-0.514913	-0.54032	-0.354003	-0.591134	-0.430223	-0.438692	-0.370941	-0.0999338	0.840121	-0.802858	1.33979	-0.387879	0.19648	0.467487	-0.159217	-0.201561	-0.370941	0.247294	-0.599603	0.255763	-0.819796	0.967156	-0.574196	0.77237
M-VLDL-PL	0.746887	0.426715	-0.714414	1.75256	0.0121319	0.681211	-0.726728	-0.0904876	-0.509175	0.365143	-0.164374	0.730468	-0.615899	-0.648737	-0.862186	1.0178	-0.0412302	1.07116	0.512915	0.480077	2.77875	-1.00175	0.0778084	-0.189002	-1.23983	-0.615899	-0.615899	-0.459918	-0.603585	-0.468127	-0.468127	-0.365508	-0.0863828	0.849507	-0.915548	1.25998	-0.180793	0.332305	0.681211	-0.22184	-0.266993	-0.398346	0.266628	-0.7021	0.324095	-0.944282	0.894659	-0.525594	0.730468
M-VLDL-C	0.700643	0.501298	-0.587625	2.44491	0.2571	0.800315	-0.682314	-0.0369342	-0.385788	1.27376	-0.0743114	0.949824	-0.629986	-0.213853	-0.70474	1.47311	0.182345	1.54786	1.14917	0.17487	2.86852	-0.811888	-0.154049	-0.398247	-1.4772	-0.804413	-0.799429	-0.724675	-0.296083	-0.438116	-0.49792	-0.49792	-0.198902	1.0495	-1.03366	0.700643	0.675725	0.775397	1.24884	-0.296083	-0.11418	-0.313526	0.177362	-0.884151	0.650806	-1.41989	0.924906	-0.425657	0.650806
M-VLDL-CE	0.706764	0.531702	-0.423849	2.65798	0.374875	0.900063	-0.591617	0.0575735	-0.248786	1.75349	-0.0299579	1.0496	-0.547852	0.0283964	-0.544204	1.65502	0.283696	1.72432	1.45443	0.0211021	2.54857	-0.624442	-0.197726	-0.449379	-1.48699	-0.839623	-0.835976	-0.777621	-0.0372521	-0.339965	-0.438437	-0.500439	-0.215962	1.00948	-0.99645	0.34205	1.02042	0.921945	1.47266	-0.310788	0.0174549	-0.186785	0.115928	-0.89433	0.797943	-1.58182	0.765118	-0.354553	0.57182
M-VLDL-FC	0.632562	0.406759	-0.842213	1.79686	0.00454742	0.512604	-0.792819	-0.214199	-0.609354	0.188012	-0.150692	0.625505	-0.722256	-0.651692	-0.941002	0.992435	-0.0307343	1.0136	0.470266	0.456153	3.17284	-1.08919	-0.0519033	-0.249481	-1.30088	-0.651692	-0.63758	-0.538791	-0.764594	-0.581129	-0.55996	-0.440002	-0.143636	0.992435	-0.990397	1.32408	-0.0801287	0.392646	0.717238	-0.235368	-0.355326	-0.524678	0.279745	-0.77165	0.265632	-0.955115	1.13356	-0.517622	0.73135
M-VLDL-TG	0.762842	0.302241	-0.734109	0.746392	-0.0267587	0.664142	-0.717659	-0.0925587	-0.470909	-0.750559	-0.355759	0.631242	-0.438009	-1.27696	-0.882159	0.285791	-0.0432087	0.548992	-0.257059	0.729942	2.53944	-0.964409	0.318691	0.0225913	-0.734109	-0.224159	-0.289959	-0.0267587	-0.717659	-0.355759	-0.339309	-0.240609	-0.0267587	0.598342	-0.503809	1.65114	-1.12891	-0.257059	-0.207709	-0.0267587	-0.224159	-0.355759	0.252891	-0.306409	-0.0432087	-0.289959	0.910892	-0.618959	0.779292
S-VLDL-P	0.497174	0.285269	-0.279808	1.85336	0.0733654	0.355904	-0.322189	0.00273069	-0.251554	0.751458	0.101619	0.32765	-0.435204	-0.18092	-0.293935	1.20352	0.0733654	0.977489	0.694951	0.398285	2.07939	-0.604728	-0.0820309	-0.0961579	-1.00028	-0.435204	-0.491712	-0.421077	-0.251554	-0.265681	-0.237427	-0.322189	0.0451115	0.779712	-0.703616	0.906855	0.32765	0.822093	0.920982	-0.124412	-0.166793	-0.336316	0.553681	-0.519966	0.610189	-2.69424	0.610189	-0.124412	0.638443
S-VLDL-L	0.498548	0.268646	-0.263004	2.0001	0.0746652	0.347675	-0.32048	-0.00436389	-0.25582	0.929616	0.124956	0.326121	-0.464169	-0.083393	-0.263004	1.29602	0.0602963	1.04457	0.793111	0.376413	2.08631	-0.59349	-0.1265	-0.119315	-1.08922	-0.500092	-0.536014	-0.492907	-0.227082	-0.284558	-0.263004	-0.356402	0.0243739	0.785927	-0.780286	0.80748	0.455442	0.929616	1.0302	-0.176791	-0.19116	-0.363587	0.556024	-0.59349	0.656607	-2.62669	0.563209	-0.119315	0.627869
S-VLDL-PL	0.276	0.276	-0.273	1.65	6.51e-05	0.129	-0.337	-0.0615	-0.246	0.539	0.0763	-0.0586	-0.46	0.0939	-0.196	1.24	0.0411	0.92	0.51	0.305	1.74	-0.668	-0.243	-0.126	-1.07	-0.498	-0.624	-0.434	-0.355	-0.302	-0.249	-0.516	0.0821	0.715	-0.747	1.01	0.569	0.715	0.774	-0.167	-0.211	-0.469	0.598	-0.431	0.627	-2.71	0.539	-0.0879	0.569
S-VLDL-C	0.573597	0.141758	-0.138073	2.80188	0.0899376	0.452682	-0.23826	0.0208434	-0.272807	2.18004	0.279947	0.504503	-0.625187	0.487229	-0.0827979	1.73092	-0.0137037	1.40273	1.52364	0.176305	2.05912	-0.443815	-0.255533	-0.315991	-1.46641	-0.844561	-0.71501	-0.946475	0.0899376	-0.379903	-0.371266	-0.38163	-0.117345	0.729059	-1.14512	-0.0137037	1.14362	1.55819	1.73092	-0.44727	-0.307354	-0.395449	0.469956	-1.09157	0.919068	-1.86197	0.159032	-0.100071	0.521776
S-VLDL-CE	0.633869	0.103227	-0.089285	2.94402	0.120504	0.589444	-0.188009	0.078546	-0.25218	2.59848	0.305612	0.717785	-0.612523	0.626465	-0.0571997	1.75933	-0.0374549	1.46315	1.75933	0.1131	1.90741	-0.323755	-0.205286	-0.360777	-1.47784	-0.908696	-0.691502	-1.03951	0.266122	-0.363245	-0.370649	-0.289201	-0.175669	0.641274	-1.18759	-0.368181	1.24102	1.6606	1.88273	-0.518735	-0.301542	-0.30401	0.387059	-1.22461	0.934978	-1.52325	-0.0497954	-0.133711	0.45123
S-VLDL-FC	0.376131	0.210208	-0.225341	2.24277	0.013174	0.116876	-0.318672	-0.0853429	-0.287562	1.09686	0.205023	0.00798889	-0.588297	0.137616	-0.137194	1.53241	0.0442846	1.1176	0.894641	0.31391	2.1598	-0.650519	-0.334228	-0.189045	-1.29866	-0.624593	-0.686814	-0.655704	-0.308302	-0.375708	-0.329042	-0.536446	0.0287293	0.85316	-0.935699	0.733903	0.832419	1.19019	1.22649	-0.246081	-0.287562	-0.541631	0.593905	-0.70237	0.775383	-2.38753	0.557609	-0.0334919	0.604275
S-VLDL-TG	0.460734	0.35727	-0.33249	1.02979	0.0813662	0.305538	-0.33249	0.0123901	-0.194538	-0.263514	-0.0220979	0.322782	-0.229026	-0.729102	-0.41871	0.650418	0.133098	0.564198	0.0986102	0.52971	1.94372	-0.59115	0.0986102	0.0986102	-0.522174	-0.0738299	-0.211782	0.0123901	-0.41871	-0.125562	-0.125562	-0.177294	0.133098	0.736638	-0.280758	1.35742	-0.366978	0.253806	0.305538	0.133098	-0.0220979	-0.211782	0.512466	-0.0738299	0.305538	-2.85011	0.891834	-0.142806	0.650418
XS-VLDL-P	0.490072	0.203823	-0.356229	2.58093	0.00469333	0.0420301	-0.219327	-0.343783	-0.306447	2.30713	0.290942	0.340724	-0.617586	1.21192	-0.393566	1.18702	-0.0948714	0.900776	1.49816	0.0793669	1.62262	-0.592695	-0.26911	-0.343783	-1.53856	-0.916281	-0.654923	-0.966063	-0.318892	-0.667369	-0.542913	-0.169545	-0.157099	0.626973	-1.23987	0.0171389	0.850994	1.07501	1.52306	-0.505576	-0.505576	-0.742042	0.502517	-1.2772	1.01279	-1.52611	0.15404	-0.468239	0.440289
XS-VLDL-L	0.527898	0.206282	-0.323437	2.58056	0.0265561	0.0833117	-0.191007	-0.323437	-0.295059	2.38192	0.329253	0.376549	-0.607216	1.28464	-0.351815	1.19005	-0.0869553	0.925188	1.5495	0.0738525	1.55896	-0.531542	-0.228845	-0.351815	-1.53423	-0.928831	-0.635594	-0.976128	-0.247763	-0.663971	-0.531542	-0.16263	-0.134252	0.584654	-1.24099	-0.077496	0.906269	1.12383	1.5495	-0.503164	-0.512623	-0.720727	0.480602	-1.29774	1.0387	-1.5626	0.0833117	-0.455867	0.433305
XS-VLDL-PL	0.466817	0.0912109	0.166914	2.70881	0.0417124	-0.29313	-0.121341	-0.304777	-0.103871	2.94174	0.35035	0.0766525	-0.485301	1.51502	-0.0572845	1.28209	-0.00196268	1.02003	1.80619	-0.185398	1.42767	-0.459095	-0.427067	-0.3106	-1.4083	-0.84926	-0.753175	-0.8842	-0.22325	-0.488212	-0.424155	-0.0572845	-0.141723	0.554167	-1.02687	-0.505682	1.3112	1.3112	1.68972	-0.462007	-0.365922	-0.607591	0.292116	-1.09675	1.1365	-1.37627	-0.0456378	-0.211603	0.466817
XS-VLDL-C	0.640053	0.254359	-0.500259	2.40083	0.019589	0.438821	-0.131335	-0.282258	-0.332566	2.36729	0.321436	0.640053	-0.634414	1.5959	-0.399643	1.02575	-0.181643	0.908362	1.51206	0.153743	1.19344	-0.416413	0.0363583	-0.399643	-1.56343	-1.01005	-0.466721	-1.07042	-0.0307189	-0.751799	-0.584106	-0.097796	-0.131335	0.354975	-1.40245	-0.131335	0.807746	1.04252	1.44498	-0.600875	-0.600875	-0.701491	0.489129	-1.47959	0.992208	-1.79149	-0.215181	-0.617644	0.304667
XS-VLDL-CE	0.644785	0.309855	-0.728429	2.15197	-0.0729226	0.596938	-0.168617	-0.288235	-0.422207	2.15197	0.14239	0.764403	-0.726037	1.79312	-0.635127	0.764403	-0.312159	0.740479	1.33857	0.21416	0.907945	-0.553787	0.166313	-0.434169	-1.60882	-1.09924	-0.403068	-1.11599	-0.0729226	-0.852832	-0.659051	-0.0250755	-0.240388	0.166313	-1.56097	0.0706189	0.549091	0.716556	1.21895	-0.694936	-0.692544	-0.754745	0.549091	-1.58968	0.81225	-1.91265	-0.360006	-0.869578	0.166313
XS-VLDL-FC	0.588761	0.126903	0.0516001	2.62696	0.202206	0.04658	-0.0638643	-0.21949	-0.0990056	2.57174	0.654023	0.30763	-0.380136	1.02552	0.121883	1.45223	0.121883	1.13596	1.73336	0.0415598	1.66308	-0.0688845	-0.249611	-0.294793	-1.30385	-0.72151	-0.575924	-0.862075	0.0566203	-0.455439	-0.355035	-0.229531	0.146984	0.709245	-0.922317	-0.560863	1.29159	1.60786	1.79361	-0.319894	-0.329934	-0.520702	0.322691	-1.093	1.23637	-1.34903	0.116863	-0.00362198	0.56868
XS-VLDL-TG	0.087527	0.205453	-0.620027	2.21608	-0.018606	-0.443138	-0.490308	-0.431346	-0.460827	0.582814	0.205453	-0.0834651	-0.549271	-0.667197	-0.661301	1.21372	0.0757344	0.565126	0.659466	0.24083	2.62882	-0.944322	-0.678989	-0.15422	-1.21555	-0.490308	-0.761537	-0.531582	-0.973803	-0.490308	-0.437242	-0.525686	-0.142428	1.29626	-0.749745	1.03093	0.122905	0.694844	1.13117	-0.136532	-0.348798	-0.779226	0.671259	-0.649508	0.671259	-0.667197	1.33164	-0.26625	0.694844
IDL-PL_%	-0.433382	-0.352795	-0.111032	-0.72887	-0.191619	-0.272207	-0.137894	-0.0841693	-0.137894	-0.675145	-0.352795	-0.40652	0.0770059	-0.487107	0.0232809	-0.460245	-0.191619	-0.433382	-0.540832	-0.164757	-0.675145	0.0232809	-0.137894	-0.0573067	1.25896	0.238181	0.103868	0.479944	-0.0573067	0.157594	0.103868	-0.218482	-0.137894	-0.40652	0.587394	0.157594	-0.487107	-0.433382	-0.540832	0.0232809	-0.0304442	0.157594	-0.325932	0.963469	-0.433382	1.52758	-0.352795	-0.00358167	-0.325932
IDL-C_%	0.73618	0.418448	0.582792	0.91148	0.385579	0.593748	0.407492	0.418448	0.396536	1.10869	0.56088	0.637573	0.0678477	0.955305	0.407492	0.703311	0.276017	0.812874	0.922436	0.221235	0.571836	0.330798	0.451317	0.133585	-1.23595	-0.326578	0.0021101	-0.425184	0.582792	0.144542	0.155498	0.473229	0.396536	0.330798	-0.611441	-0.655266	0.845742	0.780005	0.790961	0.0130664	0.221235	0.276017	0.221235	-0.81961	0.626617	-1.86045	-0.0526712	0.308886	0.429404
IDL-CE_%	0.817939	0.543531	0.406327	0.913982	0.378886	0.8591	0.378886	0.51609	0.365166	1.02374	0.557251	0.817939	0.0633171	0.84538	0.200521	0.694455	0.227962	0.831659	0.831659	0.324005	0.612133	0.255403	0.598413	0.15936	-1.34988	-0.307134	0.0358763	-0.403176	0.584692	0.145639	0.15936	0.474929	0.406327	0.351445	-0.677584	-0.471778	0.735617	0.639574	0.721896	0.0084355	0.255403	0.324005	0.255403	-0.924552	0.529811	-2.09079	0.0633171	0.15936	0.461209
IDL-FC_%	0.349822	-0.0693435	1.09501	0.815562	0.349822	-0.395361	0.44297	0.0238045	0.44297	1.2813	0.489544	-0.0227695	0.0703785	1.18815	1.04843	0.67584	0.396396	0.629266	1.04843	-0.162491	0.349822	0.536118	-0.115917	0.0238045	-0.674805	-0.348787	-0.115917	-0.441935	0.489544	0.116952	0.116952	0.44297	0.303248	0.2101	-0.302213	-1.23369	1.09501	1.09501	0.90871	0.0238045	0.0703785	0.0703785	0.0703785	-0.348787	0.862136	-0.814527	-0.441935	0.768988	0.256674
IDL-TG_%	-0.812129	-0.346409	-0.76979	-0.911531	-0.383225	-0.677751	-0.438449	-0.51208	-0.438449	-1.27969	-0.567304	-0.677751	-0.0334751	-1.13611	-0.567304	-0.751382	-0.199146	-0.929939	-1.02934	-0.107107	-0.364817	-0.438449	-0.51208	-0.051883	1.36552	0.518761	0.0769722	0.537169	-0.806606	-0.217554	-0.180738	-0.51208	-0.420041	-0.125514	0.776472	1.14463	-0.963073	-0.867352	-0.826855	0.113788	-0.217554	-0.438449	0.00334069	0.868511	-0.622527	2.21229	0.463538	-0.383225	-0.364817
IDL-P	0.576491	0.278993	0.120056	2.72418	-0.0551828	-0.0429568	-0.124463	-0.210045	-0.128538	3.17247	0.397177	0.287144	-0.552371	1.99062	-0.234497	1.26929	-0.15299	1.11036	1.94987	-0.161141	1.22039	-0.454563	-0.263024	-0.295626	-1.50192	-0.939526	-0.711308	-0.968053	-0.165216	-0.515693	-0.462714	0.0996791	-0.0755593	0.462382	-1.16367	-0.597199	1.42008	1.20816	1.78686	-0.540145	-0.368982	-0.499392	0.11598	-1.18812	0.984022	-1.54675	-0.0429568	-0.201894	0.291219
IDL-L	0.588216	0.264558	0.159272	2.69784	-0.0435009	-0.035702	-0.105893	-0.191681	-0.109792	3.20477	0.40494	0.291855	-0.542635	2.03492	-0.195581	1.26283	-0.148787	1.12245	1.95693	-0.168284	1.18094	-0.421751	-0.246274	-0.296967	-1.48241	-0.928684	-0.698614	-0.95988	-0.12539	-0.499741	-0.449047	0.112478	-0.0629983	0.436136	-1.15095	-0.647921	1.45	1.22773	1.80096	-0.534836	-0.35546	-0.472444	0.0929811	-1.17825	0.985963	-1.537	-0.0863953	-0.179983	0.284056
IDL-PL	0.555747	0.235957	0.205501	2.62677	-0.0686055	-0.0686055	-0.11429	-0.19043	-0.11429	3.2359	0.37301	0.235957	-0.540677	2.09379	-0.159974	1.2867	-0.175202	1.13442	1.98719	-0.19043	1.0735	-0.418852	-0.266571	-0.297027	-1.46655	-0.967065	-0.723415	-0.951837	-0.0990618	-0.464537	-0.43408	0.114132	-0.0686055	0.388238	-1.1498	-0.647274	1.46943	1.24101	1.80445	-0.555905	-0.35794	-0.43408	0.0379914	-1.11935	0.982135	-1.50462	-0.159974	-0.144746	0.266413
IDL-C	0.667671	0.268345	0.235068	2.63102	-0.0034181	0.0686824	-0.0533338	-0.119888	-0.05888	3.2522	0.434731	0.373723	-0.502575	2.05976	-0.119888	1.24447	-0.125434	1.16683	1.98212	-0.158711	1.11137	-0.33619	-0.158711	-0.286274	-1.42324	-0.890809	-0.64123	-0.935178	-0.0145105	-0.447113	-0.40829	0.157421	-0.0200567	0.373723	-1.10711	-0.763246	1.48296	1.25002	1.76027	-0.508121	-0.308459	-0.391651	0.0520438	-1.16257	0.967165	-1.54027	-0.180896	-0.142073	0.284984
IDL-CE	0.716093	0.324077	0.178032	2.63774	0.00124124	0.178032	-0.0525648	-0.0756245	-0.0602513	3.19886	0.439376	0.454749	-0.498386	2.00744	-0.183237	1.23878	-0.137117	1.19266	1.94594	-0.121744	1.13117	-0.352341	-0.0986842	-0.275475	-1.44307	-0.890401	-0.629058	-0.928834	0.00124124	-0.44458	-0.406147	0.162659	-0.00644533	0.377883	-1.121	-0.728983	1.43094	1.18497	1.72303	-0.506073	-0.298535	-0.375401	0.0627338	-1.19018	0.92363	-1.58142	-0.15249	-0.190923	0.301018
IDL-FC	0.535839	0.140764	0.377809	2.59023	-0.0172662	-0.204927	-0.03702	-0.228631	-0.03702	3.36062	0.417316	0.160517	-0.499258	2.1754	0.041995	1.24697	-0.0962812	1.1087	2.07663	-0.25036	1.04944	-0.30172	-0.303696	-0.311597	-1.36842	-0.894333	-0.66914	-0.93384	-0.03702	-0.451849	-0.416292	0.140764	-0.03702	0.358055	-1.06619	-0.85285	1.60254	1.405	1.83959	-0.51111	-0.349129	-0.439996	0.0222413	-1.09385	1.06919	-1.42373	-0.254311	-0.0172662	0.239532
IDL-TG	-0.21108	0.312968	-0.68843	2.19124	-0.273343	-0.807767	-0.486075	-0.735127	-0.475698	1.30918	0.0742929	-0.314851	-0.605412	0.624284	-0.83371	0.842204	-0.143628	0.183253	0.89409	-0.0242903	1.77615	-0.98418	-0.838899	-0.164382	-1.31625	-0.698807	-0.750693	-0.745504	-1.14503	-0.792202	-0.65211	-0.278531	-0.39268	1.04975	-0.942671	0.795507	0.499757	0.484192	1.36106	-0.377114	-0.543149	-1.07239	0.655415	-0.927105	0.811073	-0.870031	1.10163	-0.491263	0.271459
L-LDL-PL_%	-0.172945	-0.0331391	-0.144984	-0.53644	0.106667	0.106667	0.0787054	0.148608	0.0787054	-0.620323	-0.117023	-0.0890614	0.330356	-0.410614	0.0367637	-0.340712	0.134628	-0.270809	-0.494498	0.120647	-0.354692	0.176569	0.204531	0.148608	1.92414	0.69385	0.456181	0.749773	0.0787054	0.246472	0.316375	-0.0611003	0.0367637	-0.144984	0.945501	0.512103	-0.340712	-0.410614	-0.494498	0.316375	0.232492	0.274433	-0.00517799	0.945501	-0.326731	1.86822	0.106667	0.00880258	-0.0890614
L-LDL-C_%	0.601148	0.338349	0.586942	0.771611	0.324144	0.423581	0.352555	0.36676	0.359657	0.906562	0.480403	0.508813	0.132372	0.71479	0.444889	0.643764	0.26022	0.657969	0.778714	0.246015	0.565634	0.324144	0.331247	0.210502	-1.08218	-0.19435	0.0329353	-0.208555	0.487505	0.267323	0.174988	0.444889	0.388068	0.373863	-0.357711	-0.357711	0.657969	0.721893	0.721893	0.103962	0.224707	0.295734	0.267323	-0.357711	0.601148	-1.26685	0.0400379	0.395171	0.437787
L-LDL-CE_%	0.744875	0.399308	0.644842	1.02678	0.308369	0.472059	0.326557	0.372026	0.335651	1.16319	0.553904	0.590279	-0.00991567	0.89947	0.435683	0.854001	0.226525	0.854001	0.999503	0.2629	0.808532	0.208337	0.317463	0.181055	-1.9651	-0.482796	-0.155417	-0.482796	0.481153	0.208337	0.0810229	0.472059	0.42659	0.481153	-0.801081	-0.410045	0.835813	0.908564	0.944939	-0.00991567	0.153774	0.217431	0.326557	-0.72833	0.753968	-2.04694	0.0446475	0.408402	0.553904
L-LDL-FC_%	0.0605018	0.0832532	0.265264	-0.121509	0.265264	0.174259	0.310767	0.265264	0.310767	-0.00775233	0.151507	0.151507	0.447275	0.0377505	0.333519	-0.0760065	0.265264	-0.0305037	-0.00775233	0.128756	-0.189763	0.51553	0.265264	0.242513	1.44834	0.606535	0.492778	0.538281	0.35627	0.35627	0.35627	0.219762	0.174259	-0.00775233	0.8568	-0.121509	0.0149991	0.0377505	-0.0532551	0.35627	0.35627	0.401773	0.0605018	0.674789	0.0377505	1.08431	0.0149991	0.265264	0.0377505
L-LDL-TG_%	-0.727094	-0.0312217	-0.745615	-0.674176	-0.224373	-0.602737	-0.301104	-0.475733	-0.319625	-1.02873	-0.375189	-0.560402	0.0719686	-0.708573	-0.544527	-0.56834	-0.0576807	-0.766783	-0.814409	0.0296341	-0.253477	-0.351376	-0.438691	0.103719	1.58807	0.582628	0.212201	0.52971	-0.766783	-0.29052	-0.0735561	-0.354022	-0.332855	0.0560931	0.714923	1.53515	-0.618612	-0.719156	-0.576278	0.185742	-0.123828	-0.433399	0.185742	0.714923	-0.433399	2.35538	0.820759	-0.319625	-0.295812
M-LDL-PL_%	-0.00846239	0.257817	-0.231793	-0.480893	0.317944	0.489737	0.17192	0.292175	0.18051	-0.635507	-0.0342313	0.206279	0.498327	-0.360638	-0.0342313	-0.283331	0.335124	-0.171666	-0.463714	0.41243	-0.248973	0.206279	0.506916	0.343713	-2.69702	0.970757	0.781785	1.03088	0.17192	0.335124	0.489737	0.0516651	0.137562	0.0258962	1.0996	1.12537	-0.31769	-0.463714	-0.489483	0.446789	0.42961	0.403841	0.1891	1.08242	-0.274741	-2.69702	0.489737	-0.042821	0.0516651
M-LDL-C_%	0.652807	0.332713	0.78844	0.940349	0.321862	0.316437	0.45207	0.408667	0.441219	1.09768	0.61483	0.495473	0.169953	0.831843	0.62568	0.793865	0.27846	0.750463	0.945774	0.213356	0.717911	0.462921	0.262184	0.245908	-2.76515	-0.242371	-0.0470596	-0.296624	0.5443	0.338138	0.186229	0.528025	0.490047	0.468346	-0.329176	-0.611293	0.804716	0.940349	0.929498	0.180804	0.251333	0.327288	0.343564	-0.356303	0.755888	-2.76515	0.00176825	0.603979	0.522599
M-LDL-CE_%	0.806698	0.268163	0.986209	1.41428	0.24745	0.123173	0.420057	0.330301	0.39244	1.64902	0.723846	0.523622	-0.146095	1.20715	0.696229	1.1381	0.178407	1.02764	1.40047	0.0748425	1.06906	0.302684	0.0541297	0.0955554	-2.05858	-0.898663	-0.498214	-0.953897	0.53743	0.192216	-0.0494347	0.606473	0.447674	0.592665	-1.17483	-1.18174	1.15882	1.35214	1.36595	-0.0632433	0.0265125	0.143885	0.364823	-1.09889	1.04835	-2.05858	-0.215138	0.654803	0.63409
M-LDL-FC_%	0.0452097	0.292466	0.0321963	-0.410261	0.305479	0.526708	0.292466	0.370546	0.318492	-0.475329	0.110277	0.201371	0.682869	-0.280127	0.175344	-0.241086	0.331506	-0.136979	-0.358208	0.38356	-0.29314	0.539721	0.526708	0.4226	-2.75268	1.11231	0.826018	1.0993	0.292466	0.448627	0.552735	0.123291	0.318492	0.00616934	1.42464	0.76095	-0.2541	-0.280127	-0.345194	0.552735	0.539721	0.500681	0.136304	1.20341	-0.163006	-2.75268	0.409587	0.214385	0.0582232
M-LDL-TG_%	-0.603804	0.125041	-0.572567	-0.543934	-0.00510963	-0.489271	-0.176909	-0.364326	-0.161291	-0.838075	-0.320075	-0.491874	0.177102	-0.379944	-0.374738	-0.421592	0.148468	-0.57517	-0.63504	0.216147	-0.1691	-0.330487	-0.296648	0.276016	-2.08752	0.723735	0.369725	0.801826	-0.611613	-0.145673	0.117232	-0.182115	-0.254999	0.169293	0.749765	2.02524	-0.392959	-0.598598	-0.478859	0.276016	0.00530244	-0.296648	0.304649	0.931977	-0.286235	-2.08752	1.01007	-0.252396	-0.158688
S-LDL-PL_%	-0.101958	0.284768	-0.220343	-0.551822	0.300553	0.4584	0.15849	0.300553	0.19006	-0.733347	-0.0388187	0.0953514	0.529431	-0.354513	-0.0151416	-0.330836	0.316338	-0.204558	-0.567607	0.340015	-0.307159	0.253199	0.426831	0.340015	-2.80115	0.955619	0.742525	0.987188	0.15849	0.363692	0.489969	-0.0151416	0.150598	0.0164278	1.12925	1.02665	-0.267697	-0.51236	-0.551822	0.4584	0.450508	0.387369	0.166383	1.08979	-0.322944	-2.80115	0.529431	0.0243202	0.0243202
S-LDL-C_%	0.68171	0.302886	0.815755	1.03722	0.29123	0.267918	0.460244	0.384479	0.442759	1.2412	0.629257	0.518524	0.151357	0.868207	0.617601	0.833239	0.250434	0.763302	1.0547	0.197981	0.722506	0.454415	0.244606	0.227121	-2.80929	-0.279919	-0.0934215	-0.332372	0.536008	0.302886	0.145529	0.565148	0.466072	0.466072	-0.361512	-0.647087	0.809927	1.01391	1.03139	0.157185	0.215465	0.29123	0.343682	-0.413964	0.815755	-2.80929	-0.0701093	0.576805	0.518524
S-LDL-CE_%	0.779959	0.184123	0.993283	1.45671	0.235615	0.0222914	0.456295	0.316531	0.404803	1.74359	0.676975	0.529855	-0.132185	1.19189	0.699043	1.13305	0.206191	0.978571	1.46407	0.0443594	1.00064	0.279751	0.0370034	0.0737834	-2.15508	-0.823648	-0.455848	-0.83836	0.500431	0.198835	-0.0586246	0.632839	0.360667	0.566635	-1.02226	-1.12524	1.0742	1.38315	1.39786	-0.0439126	0.0075794	0.132631	0.375379	-0.926632	1.05213	-2.15508	-0.294016	0.581347	0.596059
S-LDL-FC_%	0.183204	0.430127	0.0751745	-0.310644	0.2758	0.661618	0.2758	0.352964	0.322098	-0.372375	0.244935	0.2758	0.677051	-0.187182	0.167771	-0.156316	0.229502	-0.0328546	-0.264346	0.430127	-0.187182	0.599887	0.569022	0.44556	-2.91878	0.985706	0.707916	0.877677	0.368396	0.399262	0.507291	0.167771	0.476426	0.0443091	1.18633	0.646186	-0.125451	-0.202615	-0.202615	0.507291	0.553589	0.491858	0.10604	0.846811	-0.0482873	-2.91878	0.430127	0.291233	0.121473
S-LDL-TG_%	-0.446554	0.0184173	-0.635883	-0.530081	0.0351229	-0.429848	-0.296204	-0.438201	-0.304557	-0.869761	-0.379732	-0.343536	-0.0985215	-0.432632	-0.418711	-0.354673	0.149277	-0.468828	-0.571845	0.344176	0.129788	-0.571845	-0.187618	0.179904	-2.06699	0.433272	0.302412	0.5697	-0.649805	-0.260008	0.0379072	-0.176481	-0.287851	0.204963	0.232805	1.94234	-0.429848	-0.566277	-0.491102	0.115866	-0.148638	-0.301772	0.246727	0.603112	-0.298988	-2.06699	0.967849	-0.343536	-0.0706789
L-LDL-P	0.5496	0.241088	0.329234	2.64308	-0.0850538	-0.038777	-0.0938685	-0.12472	-0.0828502	3.17196	0.417381	0.197015	-0.492731	1.91587	-0.0564062	1.34292	-0.177608	1.16663	1.91587	-0.164386	1.18866	-0.331864	-0.272365	-0.241514	-1.39844	-0.882779	-0.688857	-0.873964	-0.0850538	-0.382548	-0.415603	0.0868317	0.0361475	0.439417	-1.04144	-0.598507	1.47514	1.38699	1.8718	-0.470694	-0.331864	-0.413399	0.0868317	-1.00178	0.990333	-1.39403	-0.113701	0.0163145	0.329234
LDL-D	-0.384296	0.439195	-2.03128	-1.20779	1.26269	0.439195	0.439195	-0.384296	-0.384296	-1.20779	-0.384296	2.08618	0.439195	-1.20779	-2.03128	-1.20779	0.439195	-1.20779	-0.384296	0.439195	-0.384296	-0.384296	0.439195	-0.384296	2.08618	1.26269	2.08618	0.439195	0.439195	-0.384296	0.439195	0.439195	-1.20779	0.439195	0.439195	0.439195	-1.20779	-1.20779	-1.20779	-0.384296	0.439195	1.26269	0.439195	-0.384296	-1.20779	-0.384296	1.26269	-2.03128	-0.384296
L-LDL-L	0.568961	0.235272	0.345481	2.64763	-0.0769878	-0.0218831	-0.0800491	-0.107601	-0.070865	3.19868	0.422015	0.210781	-0.487211	1.94352	-0.0341286	1.33124	-0.17189	1.17817	1.94352	-0.168829	1.17817	-0.309652	-0.257609	-0.242302	-1.39032	-0.879067	-0.680078	-0.872944	-0.0555582	-0.367818	-0.407616	0.0944489	0.045467	0.428138	-1.0352	-0.64028	1.48431	1.39247	1.85167	-0.468843	-0.321897	-0.39537	0.0730193	-0.99846	0.994492	-1.39644	-0.144338	0.0270988	0.317929
LDL-C	0.624899	0.146391	0.557819	2.74912	-0.142055	-0.0682665	-0.0660305	-0.0928627	-0.0391982	3.50936	0.452726	0.139683	-0.49311	2.01123	0.110615	1.40751	-0.231496	1.25098	2.05595	-0.224788	1.16154	-0.22926	-0.280688	-0.267272	-1.39646	-0.909009	-0.7346	-0.904537	-0.01013	-0.338825	-0.434973	0.0994349	0.115087	0.345397	-1.03199	-0.828513	1.54167	1.63111	2.01123	-0.472986	-0.343297	-0.392489	0.0122302	-1.00516	1.0721	-1.39423	-0.332117	0.153099	0.329745
L-LDL-PL	0.546765	0.266385	0.319791	2.45602	-0.0273457	0.0394114	-0.0406971	-0.0406971	-0.0406971	2.93667	0.426602	0.199628	-0.427888	1.88191	-0.0273457	1.28109	-0.134157	1.17428	1.76174	-0.134157	1.06747	-0.281023	-0.200914	-0.214265	-1.26903	-0.815079	-0.641511	-0.788376	-0.0273457	-0.321077	-0.334428	0.0794656	0.0794656	0.413251	-0.961945	-0.548051	1.45466	1.26774	1.68164	-0.414537	-0.267671	-0.334428	0.0794656	-0.895188	0.893902	-1.30241	-0.120806	0.0394114	0.319791
L-LDL-C	0.627294	0.198218	0.419128	2.70045	-0.0736714	0.0112941	-0.0651748	-0.0864162	-0.05243	3.38018	0.431873	0.257694	-0.490002	1.97824	0.0112941	1.36225	-0.184126	1.2263	2.02073	-0.184126	1.15833	-0.277589	-0.226609	-0.260595	-1.41188	-0.893588	-0.676926	-0.88934	0.00704584	-0.345561	-0.409285	0.125998	0.0580251	0.385142	-1.04653	-0.757643	1.51518	1.4727	1.91452	-0.481506	-0.320071	-0.358306	0.0325355	-1.02104	1.01389	-1.44162	-0.243602	0.0452803	0.321418
L-LDL-CE	0.644103	0.191567	0.403514	2.71775	-0.0948479	0.0197181	-0.0891196	-0.0948479	-0.077663	3.39941	0.420699	0.266035	-0.518742	1.96161	-0.00892342	1.38878	-0.203686	1.2513	2.04181	-0.180772	1.2112	-0.312523	-0.232327	-0.272425	-1.45933	-0.919723	-0.702047	-0.913994	-0.00319512	-0.35835	-0.432817	0.117099	0.0483596	0.392057	-1.08584	-0.753602	1.5148	1.49189	1.93297	-0.507285	-0.341165	-0.375534	0.0254464	-1.05147	1.01644	-1.47479	-0.25524	0.0311747	0.334774
L-LDL-FC	0.57498	0.215965	0.460748	2.54956	-0.0288179	0.00381982	0.00381982	-0.0614556	0.0201387	3.25127	0.460748	0.232284	-0.404151	1.99472	0.0690952	1.27669	-0.126731	1.14614	1.94576	-0.175688	0.99927	-0.175688	-0.208325	-0.208325	-1.26415	-0.805595	-0.599978	-0.812123	0.0527764	-0.306238	-0.338876	0.150689	0.0690952	0.379153	-0.923091	-0.769694	1.50515	1.42356	1.83153	-0.404151	-0.257282	-0.306238	0.0364575	-0.929618	0.99927	-1.33759	-0.208325	0.0854141	0.28124
L-LDL-TG	-0.153947	0.430529	-0.403143	2.09787	-0.230971	-0.60703	-0.321588	-0.55266	-0.33065	1.62667	0.199457	-0.298934	-0.489228	1.28232	-0.548129	0.933451	-0.172071	0.394282	1.03313	-0.0723925	1.33216	-0.6614	-0.688585	-0.0995775	-1.18698	-0.706708	-0.670461	-0.720301	-0.82904	-0.670461	-0.511883	-0.16754	-0.208317	0.824711	-0.887941	0.498491	1.00141	0.706909	1.49527	-0.362365	-0.448451	-0.847164	0.453183	-0.82904	0.788464	-0.892472	0.847365	-0.208317	0.181334
M-LDL-P	0.545405	0.204752	0.545405	2.60223	-0.133321	-0.0868681	-0.0481575	-0.0636417	-0.0197697	3.19579	0.437016	0.0524901	-0.430102	1.87963	0.122169	1.36349	-0.203	1.18284	1.85382	-0.159128	1.15703	-0.218484	-0.280421	-0.182354	-1.86216	-0.809466	-0.680431	-0.781078	-0.061061	-0.288163	-0.375907	0.0808779	0.150557	0.390563	-0.915275	-0.572041	1.44091	1.54414	1.87963	-0.383649	-0.298486	-0.381069	0.106685	-0.853338	1.028	-1.86216	-0.195258	0.204752	0.362175
M-LDL-L	0.569308	0.209621	0.574374	2.60078	-0.129803	-0.0588784	-0.0335483	-0.0436803	-0.00315219	3.20364	0.452789	0.0677721	-0.4135	1.88647	0.143762	1.35961	-0.200727	1.1823	1.85101	-0.155133	1.14683	-0.190595	-0.261519	-0.175397	-1.86238	-0.798517	-0.671867	-0.773187	-0.0335483	-0.271651	-0.367905	0.0880361	0.174158	0.381865	-0.899837	-0.600942	1.45586	1.55718	1.88647	-0.378038	-0.281783	-0.362839	0.0981682	-0.844111	1.03538	-1.86238	-0.210859	0.224819	0.366667
M-LDL-PL	0.593288	0.414018	0.354261	2.12704	-0.00427887	0.234748	-0.00427887	0.0953156	0.0554778	2.38599	0.433937	0.174991	-0.283143	1.60915	0.0554778	1.15102	-0.0839544	1.1311	1.40996	0.0355589	0.971746	-0.16363	-0.0441166	-0.0441166	-2.39455	-0.609813	-0.498267	-0.536113	-0.00427887	-0.183549	-0.203468	0.0554778	0.254667	0.414018	-0.717375	-0.183549	1.21077	1.09126	1.39004	-0.243305	-0.143711	-0.263224	0.19491	-0.633716	0.812395	-2.39455	0.01564	0.135153	0.414018
M-LDL-C	0.603058	0.110685	0.695824	2.74381	-0.160477	-0.110526	-0.0248962	-0.0534396	-0.00348864	3.52876	0.481749	0.0821415	-0.445911	1.9446	0.210587	1.42368	-0.238972	1.23101	2.03023	-0.231836	1.16679	-0.153341	-0.296058	-0.231836	-1.55197	-0.854795	-0.709937	-0.853368	0.0179189	-0.274651	-0.403096	0.117821	0.167772	0.331896	-0.942566	-0.848373	1.52358	1.73766	2.0445	-0.417368	-0.317466	-0.346009	0.0321906	-0.916163	1.09543	-1.55197	-0.367417	0.274809	0.346168
M-LDL-CE	0.58412	0.0186898	0.704622	2.84584	-0.203775	-0.222313	-0.055465	-0.111081	-0.055465	3.71716	0.44508	0.0650365	-0.526348	1.98379	0.204077	1.46471	-0.277929	1.23297	2.14137	-0.296468	1.23297	-0.213044	-0.363207	-0.296468	-1.26048	-0.933272	-0.769205	-0.941615	0.000151056	-0.315007	-0.46517	0.120653	0.0928445	0.315309	-1.03431	-0.967569	1.56667	1.82621	2.14137	-0.475367	-0.387308	-0.3836	0.000151056	-1.00094	1.12174	-1.26048	-0.454047	0.241154	0.333848
M-LDL-FC	0.614219	0.402726	0.614219	2.21471	-0.0259762	0.234103	0.0797704	0.131215	0.148363	2.67199	0.528479	0.148363	-0.174593	1.67168	0.219813	1.15724	-0.106001	1.12866	1.52878	-0.0174021	0.87144	0.0626223	-0.0545563	-0.0116861	-2.32954	-0.546135	-0.4804	-0.511839	0.0826284	-0.126007	-0.186025	0.105492	0.38272	0.356998	-0.586147	-0.414666	1.27156	1.32872	1.58594	-0.197457	-0.0717044	-0.211747	0.122641	-0.583289	0.928601	-2.32954	-0.0688464	0.348424	0.379862
M-LDL-TG	-0.197925	0.361575	-0.145	1.68472	-0.190365	-0.60621	-0.258412	-0.462554	-0.205486	1.36716	0.0893857	-0.492797	-0.386946	1.40497	-0.296216	0.815224	-0.129878	0.376697	0.830346	-0.00890496	1.04961	-0.575966	-0.61377	0.0213383	-2.26203	-0.553284	-0.583527	-0.462554	-0.712061	-0.492797	-0.371824	-0.129878	-0.122317	0.641325	-0.696939	0.709373	0.95888	0.656447	1.19327	-0.24329	-0.364263	-0.719622	0.422062	-0.492797	0.732055	-2.26203	0.671569	-0.0693915	0.202798
S-LDL-P	0.542651	0.213749	0.61313	2.49257	-0.159788	-0.112802	-0.0916588	-0.105755	0.00466229	3.0564	0.448679	-0.11985	-0.408814	1.97572	0.204352	1.29442	-0.213822	1.17696	1.7173	-0.143343	1.12997	-0.195028	-0.28665	-0.173884	-1.99437	-0.801146	-0.730667	-0.742413	-0.11985	-0.326588	-0.392368	-0.00708418	0.263085	0.342961	-0.881022	-0.469895	1.45888	1.50586	1.76428	-0.359478	-0.305445	-0.476943	0.0798397	-0.805844	1.0595	-1.99437	-0.213822	0.265434	0.3782
S-LDL-L	0.570062	0.21991	0.645094	2.50423	-0.155252	-0.0802199	-0.0802199	-0.0885569	0.0198234	3.10449	0.461681	-0.105231	-0.388687	1.979	0.21991	1.29538	-0.213611	1.187	1.73723	-0.146915	1.11196	-0.163589	-0.27197	-0.171926	-1.98104	-0.78886	-0.722164	-0.738838	-0.0885569	-0.313654	-0.388687	0.00314951	0.286606	0.32829	-0.863892	-0.505404	1.47045	1.52047	1.77058	-0.355339	-0.288643	-0.463719	0.0698451	-0.805534	1.07028	-1.98104	-0.230285	0.286606	0.386649
S-LDL-PL	0.515425	0.456589	0.456589	1.92749	-0.0494005	0.191827	-0.0523423	0.0506208	0.100631	2.13342	0.427171	-0.143538	-0.208258	1.75098	0.171235	1.04495	-0.11412	1.10379	1.1332	0.00649375	0.868441	-0.0876439	-0.105295	-0.0288079	-2.57347	-0.575983	-0.581866	-0.470078	-0.0729349	-0.217083	-0.222967	-0.0994111	0.427171	0.338917	-0.617168	-0.0523423	1.33913	1.01553	1.19204	-0.202374	-0.117062	-0.405358	0.1477	-0.528914	0.809605	-2.57347	0.0270864	0.288907	0.427171
S-LDL-C	0.614108	0.106403	0.771255	2.69328	-0.195802	-0.147449	-0.0507436	-0.0990965	0.0217856	3.52737	0.493226	-0.0386554	-0.426687	2.02843	0.275638	1.37567	-0.256243	1.21852	1.98008	-0.219979	1.12181	-0.123273	-0.292508	-0.232067	-1.59803	-0.849774	-0.749442	-0.83406	-0.0265672	-0.304596	-0.424269	0.0701385	0.251462	0.287726	-0.919886	-0.806257	1.50864	1.72622	1.99216	-0.396466	-0.328772	-0.424269	0.00969743	-0.896918	1.15808	-1.59803	-0.408555	0.311903	0.360256
S-LDL-CE	0.582247	-0.0106773	0.78509	2.79791	-0.21508	-0.269692	-0.0574871	-0.130823	-0.0184789	3.71851	0.441818	-0.0387632	-0.502181	2.04896	0.270182	1.40922	-0.26189	1.20638	2.09577	-0.293097	1.15957	-0.191675	-0.367992	-0.294657	-1.32135	-0.917228	-0.778359	-0.906306	-0.0465648	-0.324303	-0.469414	0.0860631	0.131313	0.285785	-0.999925	-0.935952	1.51844	1.83051	2.06456	-0.446009	-0.391397	-0.435087	-0.0013153	-0.954676	1.17517	-1.32135	-0.494379	0.254579	0.332595
S-LDL-FC	0.683112	0.485194	0.668268	2.14771	-0.108562	0.262535	-0.0145507	0.029981	0.148732	2.64745	0.618789	-0.0442385	-0.153094	1.8063	0.262535	1.12348	-0.212469	1.16306	1.44015	0.0101891	0.895875	0.114096	-0.0541344	0.000293213	-2.34999	-0.563775	-0.603358	-0.539035	0.0448249	-0.227313	-0.242157	0.000293213	0.608893	0.277379	-0.593462	-0.33122	1.36098	1.29666	1.56385	-0.207521	-0.0937181	-0.35596	0.0398769	-0.642942	1.01463	-2.34999	-0.098666	0.455506	0.415922
S-LDL-TG	-0.0223243	0.227058	-0.22183	1.4615	-0.184423	-0.570965	-0.433804	-0.583434	-0.346521	1.02508	-0.0347934	-0.49615	-0.558495	1.23705	-0.296644	0.775698	-0.134546	0.47644	0.75076	0.139774	1.41162	-0.782939	-0.508619	-0.0597316	-2.24182	-0.645779	-0.645779	-0.483681	-0.807877	-0.620841	-0.433804	-0.22183	-0.0722007	0.576192	-0.870223	0.937796	0.788167	0.576192	0.937796	-0.334052	-0.49615	-0.795408	0.301872	-0.558495	0.663476	-2.24182	0.601131	-0.134546	0.301872
XL-HDL-P	0.0853607	0.240961	0.0172856	0.211786	0.571611	-0.26474	-0.63429	-1.38312	0.318761	1.02869	-0.26474	-0.780165	0.0659107	2.98341	0.289586	-0.92604	0.600786	0.347936	0.668861	0.0172856	-0.0702394	0.0756357	-0.157765	-0.0799644	-0.65374	-0.53704	-0.49814	-0.138315	-0.780165	-1.31504	-0.430065	-0.43979	-0.0410644	-0.0896895	-0.28419	0.0950857	1.08704	-0.644015	-0.391165	-0.255015	-0.255015	-1.50954	-1.00384	-3.05573	0.941162	-3.05573	0.416011	-0.30364	-0.32309
XL-HDL-L	0.141812	0.266626	0.0169975	0.141812	0.545058	-0.203828	-0.655079	-1.39436	0.324232	0.977107	-0.271035	-0.770292	0.0842052	2.98374	0.266626	-0.991117	0.56426	0.324232	0.602664	0.0554019	-0.13662	0.0842052	-0.0982156	-0.0502102	-0.674281	-0.530265	-0.49186	-0.117418	-0.799095	-1.33676	-0.434254	-0.424653	0.0169975	-0.13662	-0.271035	0.141812	0.996309	-0.731888	-0.463057	-0.261434	-0.251833	-1.54798	-1.01992	-3.07455	0.948304	-3.07455	0.39144	-0.319041	-0.328642
XL-HDL-PL	-0.362352	0.0723004	0.315706	0.593883	0.872061	-0.692688	-0.344966	-1.09257	0.437408	1.27194	-0.136333	-0.86481	0.159231	2.66283	0.576497	-0.449282	0.958991	0.47218	0.872061	-0.41451	0.107073	0.176617	-0.623143	-0.153719	-0.379738	-0.41451	-0.501441	-0.136333	-0.536213	-0.882196	-0.188491	-0.449282	-0.362352	0.228775	-0.0146301	-0.501441	1.79352	-0.171105	-0.136333	-0.0841744	-0.0320162	-1.14125	-0.870026	-2.58777	0.767744	-2.58777	0.593883	0.00275602	-0.275421
XL-HDL-C	0.656546	0.411649	-0.247687	-0.53026	0.110238	0.336296	-0.850509	-1.4684	0.223267	0.373973	-0.360716	-0.643289	0.0348855	2.8041	-0.021629	-1.52115	0.0537237	0.0537237	0.0914001	0.543516	-0.567936	0.0160473	0.524678	0.0914001	-0.793994	-0.511422	-0.398393	0.0348855	-0.9447	-1.56259	-0.586774	-0.341878	0.487002	-0.567936	-0.398393	0.826089	-0.11582	-1.29886	-0.907024	-0.360716	-0.417231	-1.7359	-1.00121	-3.11109	0.976795	-3.11109	0.0348855	-0.605613	-0.32304
XL-HDL-CE	0.681544	0.339868	-0.319078	-0.680279	-0.0262132	0.315463	-0.868201	-1.46613	0.16903	0.193436	-0.392295	-0.716887	-0.0262132	2.68279	-0.0750241	-1.53447	-0.0994295	-0.0506187	-0.00180781	0.632733	-0.611944	-0.0262132	0.559517	0.0714085	-0.763257	-0.514322	-0.392295	0.047003	-0.951179	-1.5784	-0.611944	-0.392295	0.535112	-0.660754	-0.489916	0.998815	-0.392295	-1.25869	-0.904809	-0.392295	-0.489916	-1.68822	-0.929214	-3.07689	0.950004	-3.07689	-0.0994295	-0.665635	-0.294673
XL-HDL-FC	0.566062	0.580873	0.0180477	-0.00416908	0.499412	0.366111	-0.715107	-1.32237	0.373516	0.884503	-0.241148	-0.359638	0.262432	2.91364	0.0995093	-1.32237	0.454978	0.366111	0.314272	0.23281	-0.38926	0.180971	0.3513	0.129132	-0.833596	-0.455911	-0.367043	-0.0189803	-0.848407	-1.34458	-0.433694	-0.20412	0.292055	-0.233743	-0.0930363	0.247621	0.751202	-1.28534	-0.848407	-0.255959	-0.130064	-1.70005	-1.14463	-2.89235	0.90672	-2.89235	0.425356	-0.374449	-0.352232
XL-HDL-TG	0.113424	0.408164	-0.906654	2.01542	0.348295	0.23086	-0.754679	-1.03791	-0.648757	2.01542	-0.132961	0.910144	-0.733955	2.0845	-0.736258	0.573956	0.157174	0.822643	1.90029	0.0673707	2.26871	-0.457636	-0.312568	-0.420793	-1.19909	-1.12771	-0.381648	-1.17837	-0.482965	-1.28383	-0.819153	0.0190149	-0.701718	0.808827	-1.38031	-0.00170909	1.50884	0.732839	1.78516	-0.609611	-0.646454	-0.803035	-0.639546	-1.4616	0.541719	-1.4616	1.09436	-0.406977	-0.273423
L-HDL-P	-1.10345	0.108017	0.227257	1.02617	0.480048	-1.10345	0.0627051	-0.404719	0.112786	1.04048	0.577825	-1.10345	-0.161468	2.47375	0.704221	0.878312	0.611213	0.818692	0.90693	-0.614583	0.90216	0.165252	-1.10345	-0.354638	-1.10345	-1.10345	-0.543038	-1.10345	-0.221088	-0.4548	-0.116156	-0.593119	0.0364721	0.737608	-1.10345	-1.10345	2.99841	0.978475	0.949857	-0.0541509	-0.161468	-0.559732	-0.19724	-1.10345	0.429967	-1.10345	0.615982	0.825846	-0.154313
L-HDL-L	-1.10335	0.10518	0.245354	0.995476	0.491606	-1.10335	0.0635064	-0.410055	0.131699	1.022	0.58253	-1.10335	-0.137284	2.47299	0.726493	0.851513	0.627992	0.813628	0.893186	-0.607057	0.878032	0.188527	-1.10335	-0.345651	-1.10335	-1.10335	-0.535076	-1.10335	-0.220631	-0.451729	-0.103187	-0.595691	0.0521409	0.73407	-1.10335	-1.10335	2.98822	0.957591	0.919706	-0.0387829	-0.148649	-0.561595	-0.213054	-1.10335	0.438567	-1.10335	0.616626	0.836359	-0.152438
L-HDL-PL	-1.09202	0.0757336	0.215864	1.04886	0.363779	-1.09202	0.0757336	-0.377353	0.0445936	1.04886	0.566189	-1.09202	-0.259021	2.59029	0.667394	0.947654	0.488339	0.815309	0.846449	-0.66462	0.854234	0.0368086	-1.09202	-0.392145	-1.09202	-1.09202	-0.618688	-1.09202	-0.251236	-0.453646	-0.157816	-0.619467	0.0445936	0.675179	-1.09202	-1.09202	3.05739	1.00993	0.947654	-0.118891	-0.251236	-0.592219	-0.0877514	-1.09202	0.379349	-1.09202	0.464984	0.807524	-0.150031
L-HDL-C	-1.11516	0.13244	0.337742	0.811516	0.622007	-1.11516	0.0771667	-0.419506	0.266676	0.898375	0.614111	-1.11516	0.0297893	2.34339	0.835205	0.693073	0.772035	0.779931	0.843101	-0.526895	0.787828	0.361431	-1.11516	-0.262371	-1.11516	-1.11516	-0.430561	-1.11516	-0.199201	-0.415558	-0.0175881	-0.571904	0.140337	0.756243	-1.11516	-1.11516	2.80926	0.835205	0.764139	0.0850629	-0.0175881	-0.533212	-0.330279	-1.11516	0.487771	-1.11516	0.724658	0.890479	-0.136032
L-HDL-CE	-1.13337	0.155738	0.316876	0.810364	0.619012	-1.13337	0.0953106	-0.386092	0.266521	0.86072	0.619012	-1.13337	0.0348836	2.33111	0.820435	0.699581	0.770079	0.770079	0.820435	-0.500903	0.810364	0.357161	-1.13337	-0.246102	-1.13337	-1.13337	-0.403213	-1.13337	-0.185675	-0.393141	-0.00540113	-0.550252	0.145666	0.770079	-1.13337	-1.13337	2.79439	0.820435	0.760008	0.0953106	-0.0154723	-0.507953	-0.290415	-1.13337	0.467944	-1.13337	0.749937	0.880862	-0.126255
L-HDL-FC	-1.04318	0.0500488	0.402351	0.798238	0.620271	-1.04318	0.0137289	-0.538333	0.275232	1.02342	0.594847	-1.04318	0.0246249	2.38542	0.910829	0.652958	0.780078	0.80187	0.914461	-0.618237	0.725598	0.402351	-1.04318	-0.31315	-1.04318	-1.04318	-0.523805	-1.04318	-0.236878	-0.491117	-0.0625428	-0.647293	0.129952	0.689278	-1.04318	-1.04318	2.84305	0.85635	0.761918	0.0427848	-0.0516468	-0.625501	-0.472957	-1.04318	0.558527	-1.04318	0.623903	0.932621	-0.182398
L-HDL-TG	-0.879673	0.194073	-0.501606	2.23329	0.482811	-0.879673	-0.220988	-0.562963	-0.455588	1.95357	0.320396	-0.879673	-0.678458	2.10696	-0.0333085	1.41219	0.473788	1.01517	1.89041	-0.751545	1.99869	-0.150608	-0.879673	-0.699211	-0.879673	-0.879673	-0.644171	-0.879673	-0.08474	-0.750643	-0.479951	-0.443858	-0.824903	1.04224	-0.879673	-0.879673	3.22583	1.61972	2.17915	-0.524164	-0.393329	-0.416789	-0.276029	-0.879673	0.41965	-0.879673	1.03322	0.365511	-0.35453
M-HDL-P	-1.07605	0.0489457	-0.0622203	1.24954	-0.0622203	-1.18722	0.0711789	-0.0399871	-0.306786	0.560309	0.693709	-2.64125	-0.702537	2.3612	0.404677	1.53857	0.0711789	1.00497	0.337977	-0.947102	1.07167	-0.473535	-1.20945	-0.713653	-1.11163	-1.03826	-1.03826	-1.08939	-0.351252	-0.373485	-0.351252	-1.06938	0.137878	0.693709	-0.991568	-0.566914	3.58402	1.13837	0.849341	-0.329019	-0.515778	-0.62472	0.204578	-0.540234	-0.0844535	-1.07605	0.182345	0.804875	-0.0399871
M-HDL-L	-1.06658	0.0387974	-0.0335173	1.24232	-0.0541787	-1.19572	0.0852854	-0.028352	-0.291784	0.581158	0.705126	-2.5542	-0.69468	2.3632	0.441694	1.53675	0.0697894	1.00988	0.343552	-0.947782	1.05637	-0.45191	-1.20088	-0.705011	-1.09758	-1.02526	-1.02526	-1.08208	-0.348603	-0.364099	-0.333107	-1.06142	0.1576	0.68963	-0.973609	-0.601704	3.59255	1.16484	0.849755	-0.322776	-0.513894	-0.622366	0.188592	-0.52939	-0.090336	-1.06142	0.173096	0.823929	-0.0386826
M-HDL-PL	-1.16477	0.158395	-0.207838	1.15077	-0.172396	-1.23565	-0.0188148	-0.18421	-0.385048	0.477372	0.583698	-2.88961	-0.727653	2.62751	0.26472	1.38705	-0.0660707	0.867233	0.26472	-0.952118	0.914489	-0.538629	-1.25928	-0.715839	-1.20021	-1.1057	-1.08207	-1.12933	-0.491374	-0.515002	-0.42049	-1.09389	0.122953	0.583698	-1.1057	-0.36142	3.48993	0.985373	0.843605	-0.42049	-0.585885	-0.763095	0.193837	-0.621327	-0.0660707	-1.08207	0.158395	0.690023	-0.101513
M-HDL-C	-0.963926	-0.0919576	0.201964	1.1817	0.0256111	-1.19612	0.201964	0.0843955	-0.170337	0.652644	0.838795	-2.14941	-0.630814	2.18104	0.672239	1.5638	0.162775	1.07393	0.378317	-0.914939	1.02495	-0.297703	-1.09129	-0.650409	-0.924736	-0.905141	-0.934534	-0.983521	-0.219324	-0.229121	-0.238919	-0.993318	0.260749	0.701631	-0.79737	-0.875749	3.67024	1.31887	0.799605	-0.209526	-0.464259	-0.503448	0.113788	-0.415272	-0.111552	-0.944331	0.113788	1.00535	-0.0135785
M-HDL-CE	-0.944101	-0.13204	0.242758	1.14227	0.055359	-1.17523	0.230264	0.130318	-0.144533	0.630048	0.842434	-2.33085	-0.606783	2.10425	0.717501	1.55455	0.192785	1.07981	0.355197	-0.906621	1.01734	-0.281959	-1.05654	-0.63177	-0.869141	-0.869141	-0.906621	-0.944101	-0.182013	-0.182013	-0.206999	-0.981581	0.267744	0.705008	-0.744209	-0.906621	3.66591	1.30468	0.742488	-0.182013	-0.444371	-0.456864	0.105332	-0.369412	-0.144533	-0.906621	0.105332	1.01734	-0.00710727
M-HDL-FC	-1.0208	0.0379985	0.0469714	1.32112	-0.0876218	-1.2541	0.105295	-0.0696761	-0.267079	0.751342	0.809666	-1.46945	-0.675345	2.4517	0.518047	1.58582	0.0559442	1.02502	0.450751	-0.944532	1.03847	-0.352322	-1.19936	-0.697778	-1.12489	-1.00286	-1.01631	-1.11816	-0.325403	-0.397186	-0.334376	-1.04234	0.244375	0.675073	-0.97145	-0.742642	3.68996	1.32561	0.989124	-0.325403	-0.531779	-0.652913	0.163619	-0.585617	0.0155663	-1.06611	0.1367	0.921827	-0.038271
M-HDL-TG	-0.882531	0.31059	-0.801793	2.00608	0.149115	-0.505756	-0.236631	0.122203	-0.568551	0.507949	0.0683777	-2.73949	-0.810764	1.10899	-0.451931	1.80872	0.211911	1.18973	0.579715	-0.801793	1.95225	-1.00812	-1.27725	-0.855618	-1.42078	-1.16063	-1.07989	-1.17857	-0.425018	-0.281485	-0.425018	-1.02606	-0.622376	1.09105	-1.26828	0.274707	2.39182	0.768103	1.0462	-0.460901	-0.272514	-0.362222	0.678394	-0.694143	-0.0482431	-1.55534	0.750161	-0.0930973	0.211911
S-HDL-P	-1.28996	0.0752679	0.114274	1.36248	-0.802376	-1.28996	0.0752679	0.21179	-0.490325	0.426325	0.367816	-2.26512	-1.03641	2.55217	0.2703	1.75254	-0.665853	0.952912	-0.197777	-1.15343	0.445829	-0.763369	-1.44598	-0.743866	-1.563	-1.23145	-1.40697	-1.19244	-0.568338	-0.295293	-0.451318	-1.30946	0.133777	0.0947711	-1.36797	0.0362615	3.09826	1.40149	0.855396	-0.568338	-0.763369	-0.70486	0.835892	-0.587841	-0.353802	-1.19244	-0.529331	0.913905	-0.100261
S-HDL-L	-1.25186	0.0657519	0.18711	1.38336	-0.792426	-1.28653	0.100426	0.221784	-0.463025	0.533849	0.403822	-2.24873	-1.00914	2.59694	0.343143	1.81678	-0.653731	0.984609	-0.142291	-1.13916	0.429828	-0.71441	-1.43389	-0.723079	-1.54658	-1.20851	-1.39922	-1.17384	-0.532372	-0.280987	-0.437019	-1.2952	0.152437	0.0744204	-1.34721	-0.0469381	3.11705	1.47004	0.897925	-0.567046	-0.757752	-0.688405	0.819909	-0.593052	-0.315661	-1.18251	-0.567046	0.967272	-0.0902805
S-HDL-PL	-1.57394	0.0795029	-0.660196	0.25355	-0.6747	-1.35638	-0.109048	-0.0510322	-0.718212	-1.0518	0.456604	-2.24112	-0.950274	2.16806	-0.094544	1.1963	-0.573173	0.4421	-0.877755	-1.08081	0.471108	-0.877755	-1.3999	-0.892259	-1.28386	-1.19684	-1.29837	-1.18234	-0.848747	-0.529661	-0.529661	-1.51593	0.239046	0.340573	-1.24035	0.384085	2.77723	0.413093	0.108511	-0.515157	-0.776227	-0.834243	0.659659	-0.500653	-0.761723	-0.964778	-0.0655362	0.674163	-0.225079
S-HDL-C	-0.519405	-0.0367393	1.22818	2.27673	-0.669197	-0.918852	0.379352	0.479213	0.0131916	2.31001	0.312777	-1.71775	-0.769059	2.49309	0.895304	1.92721	-0.552692	1.34468	0.795442	-0.918852	0.113053	-0.253106	-1.03536	-0.336325	-1.35159	-0.868921	-1.10193	-0.835634	0.0631225	0.0964098	-0.169888	-0.652554	0.0797661	-0.319681	-1.052	-0.702485	2.84261	2.35994	1.52776	-0.45283	-0.536048	-0.319681	0.695581	-0.519405	0.296133	-1.06864	-1.11858	1.1616	0.0631225
S-HDL-CE	-0.288323	-0.108675	1.46823	2.46627	-0.647617	-0.767382	0.410305	0.53007	0.130854	2.82556	0.110893	-1.48597	-0.707499	2.42635	0.949247	1.86744	-0.547813	1.36842	1.04905	-0.827264	-0.0687538	-0.22844	-0.867186	-0.208479	-1.28636	-0.767382	-0.966989	-0.707499	0.230658	0.210697	-0.108675	-0.388127	-0.0687538	-0.527852	-0.98695	-0.807303	2.58603	2.46627	1.58799	-0.448009	-0.46797	-0.22844	0.689756	-0.507891	0.450227	-1.02687	-1.34624	1.02909	0.0909325
S-HDL-FC	-1.2711	0.190647	-0.000680276	0.963611	-0.58997	-1.27875	0.160035	0.114116	-0.421601	-0.184355	0.955958	-2.23539	-0.78895	2.1575	0.481465	1.69831	-0.44456	0.925346	-0.322111	-1.06446	0.802896	-0.306805	-1.40885	-0.758338	-1.25579	-1.04916	-1.30171	-1.14099	-0.643541	-0.360376	-0.383336	-1.50069	0.680446	0.496772	-1.0262	-0.192008	3.1524	1.40749	0.910039	-0.368029	-0.612929	-0.643541	0.603915	-0.452214	-0.314458	-0.957319	0.0146259	1.37688	-0.0925176
S-HDL-TG	-0.660349	0.715525	-1.10316	1.37974	-0.62872	-0.0435782	-0.597091	0.130383	-0.755237	-0.802681	-0.486388	-0.233354	-0.755237	-0.407315	-1.26131	1.11089	-0.549647	0.383417	-0.470574	-0.328242	1.60115	-1.11897	-1.05572	-0.454759	-1.38782	-0.676164	-0.881755	-0.612906	-1.0399	-0.249169	-0.533832	-0.850125	-0.597091	0.747154	-1.08735	1.80674	-0.0752074	0.0513098	0.69971	-0.3915	-0.217539	-0.328242	1.09508	-0.407315	-0.344056	-0.913384	1.15834	-0.549647	0.241086
XL-HDL-PL_%	-0.569872	-0.0386066	0.685013	0.932326	0.749131	-0.743907	0.630055	0.42854	0.42854	0.749131	0.346103	-0.295079	0.346103	0.309464	0.712492	1.143	0.868208	0.483499	0.694173	-0.542392	0.575096	0.346103	-0.743907	0.00719209	0.565936	0.263665	0.0255116	0.107949	0.501818	0.895687	0.520138	0.00719209	-0.432476	0.758291	0.575096	-0.789705	1.37199	1.12468	0.694173	0.42854	0.529297	0.721652	0.162908	-4.06889	0.162908	-4.06889	0.575096	0.703332	0.190387
XL-HDL-C_%	0.820789	0.300216	-0.228754	-0.766119	-0.39668	0.946734	-0.211961	-0.0188451	-0.0104488	-0.522626	-0.0104488	0.375783	0.0735146	-0.0188451	-0.262339	-0.92565	-0.48904	-0.211961	-0.48904	0.7956	-0.505833	0.0399293	1.0139	0.342198	-0.0860158	0.174271	0.291819	0.333801	-0.14479	-0.388284	-0.0944122	0.26663	0.778807	-0.497437	-0.0692232	1.0307	-1.05159	-0.892064	-0.598193	-0.0272415	-0.119601	-0.346302	0.182667	-4.20022	0.140685	-4.20022	-0.312717	-0.312717	0.140685
XL-HDL-CE_%	0.762911	0.188207	-0.326001	-0.910787	-0.517569	0.833488	-0.245341	-0.0638559	-0.084021	-0.668807	-0.0739385	0.19829	-0.0436909	-0.104186	-0.305836	-0.92087	-0.608312	-0.326001	-0.547817	0.833488	-0.537734	-0.0436909	0.974643	0.27895	-0.0436909	0.137794	0.258785	0.309197	-0.164681	-0.446992	-0.154599	0.168042	0.772993	-0.608312	-0.215094	1.14605	-1.25359	-0.789797	-0.567982	-0.084021	-0.245341	-0.255424	0.27895	-3.86497	0.117629	-3.86497	-0.457074	-0.396579	0.137794
XL-HDL-FC_%	0.890091	0.72849	0.203288	-0.0391133	0.162887	1.21329	0.00128682	0.162887	0.284088	0.162887	0.243688	1.01129	0.526489	0.284088	-0.0391133	-0.766316	0.0820872	0.284088	-0.160314	0.526489	-0.281514	0.364888	0.970891	0.526489	-0.241114	0.284088	0.405288	0.364888	-0.0391133	-0.0795135	0.162887	0.607289	0.68809	0.00128682	0.486089	0.405288	-0.0391133	-1.138	-0.604716	0.162887	0.405288	-0.645116	-0.281514	-4.72553	0.243688	-4.72553	0.284088	0.0820872	0.122487
XL-HDL-TG_%	0.154523	0.414339	-0.962685	2.28501	0.189165	0.518265	-0.55564	-0.702869	-0.747904	1.48824	0.10256	2.1118	-0.779082	0.500944	-0.829313	1.92127	-0.010027	0.812723	1.68744	0.154523	2.98652	-0.469035	-0.21788	-0.365109	-1.21904	-1.13763	-0.105293	-1.26754	-0.0619902	-1.24329	-0.728851	0.405679	-0.720191	1.17647	-1.50743	0.0246151	1.01192	1.76538	2.89125	-0.520998	-0.572961	-0.0533296	-0.165917	-1.61223	0.189165	-1.61223	1.05522	-0.22654	-0.0533296
L-HDL-PL_%	-1.47017	0.611853	0.625199	0.740867	0.500634	-1.47017	0.696379	0.758662	0.522878	0.714175	0.656341	-1.47017	0.40721	0.758662	0.616302	0.785355	0.505083	0.683033	0.629648	0.398312	0.651892	0.429454	-1.47017	0.527327	-1.47017	-1.47017	0.331581	-1.47017	0.589609	0.651892	0.554019	0.540673	0.651892	0.611853	-1.47017	-1.47017	0.736418	0.736418	0.714175	0.509531	0.438351	0.527327	0.967754	-1.47017	0.598507	-1.47017	0.491736	0.651892	0.678584
L-HDL-C_%	-1.46721	0.687557	0.783324	0.448139	0.80509	-1.46721	0.665792	0.622261	0.874738	0.509082	0.678851	-1.46721	1.01404	0.552612	0.761559	0.465551	0.809443	0.600496	0.578731	1.00968	0.543906	0.926975	-1.46721	0.887798	-1.46721	-1.46721	1.04886	-1.46721	0.704969	0.774618	0.831208	0.761559	0.800736	0.657086	-1.46721	-1.46721	0.543906	0.504729	0.469904	0.887798	0.926975	0.774618	0.374137	-1.46721	0.709322	-1.46721	0.761559	0.69191	0.683204
L-HDL-CE_%	-1.4675	0.702186	0.723829	0.420831	0.767114	-1.4675	0.669722	0.718418	0.837453	0.437063	0.648079	-1.4675	0.988952	0.501991	0.702186	0.442474	0.772525	0.556098	0.523634	1.12963	0.529044	0.875328	-1.4675	0.913203	-1.4675	-1.4675	1.14586	-1.4675	0.718418	0.842864	0.837453	0.864507	0.783346	0.642669	-1.4675	-1.4675	0.49658	0.464116	0.437063	0.886149	0.918613	0.880739	0.458705	-1.4675	0.65349	-1.4675	0.756293	0.642669	0.696775
L-HDL-FC_%	-1.42804	0.613796	1.0022	0.55955	0.937105	-1.42804	0.618136	0.221052	0.980502	0.763516	0.763516	-1.42804	1.0673	0.741818	0.980502	0.533511	0.958803	0.741818	0.785215	0.507473	0.592097	1.11069	-1.42804	0.763516	-1.42804	-1.42804	0.631155	-1.42804	0.637664	0.483605	0.785215	0.333885	0.872009	0.7071	-1.42804	-1.42804	0.730968	0.655023	0.589928	0.872009	0.915406	0.323035	0.025765	-1.42804	0.915406	-1.42804	0.763516	0.872009	0.622475
L-HDL-TG_%	-1.10159	0.802875	-0.495856	2.10161	0.741275	-1.10159	0.115009	-0.121124	-0.36239	1.77307	0.428142	-1.10159	-0.65191	0.700208	-0.105724	1.42401	0.582142	1.02361	1.88601	-0.54719	2.02974	0.115009	-1.10159	-0.58877	-1.10159	-1.10159	-0.20839	-1.10159	0.838808	-0.673983	-0.23919	0.746408	-0.999436	1.15707	-1.10159	-1.10159	1.06981	1.50614	2.15807	-0.382923	-0.00305718	0.741275	0.361409	-1.10159	0.710475	-1.10159	1.30081	0.279276	0.0893427
M-HDL-PL_%	0.174333	0.244252	-0.440959	-0.440959	-0.30112	0.537914	-0.30112	-0.399008	-0.161281	-0.385024	-0.426975	-6.94348	0.174333	-0.0773776	-0.524863	-0.552831	-0.357056	-0.496895	-0.30112	0.412059	-0.496895	-0.105345	0.426043	0.230268	0.146365	0.188317	0.286204	0.356124	-0.273152	-0.329088	-0.161281	0.412059	-0.147297	-0.399008	-0.0354259	0.9854	-0.608766	-0.580798	-0.245185	-0.175265	-0.0354259	-0.231201	-0.0494098	-0.0773776	0.0624615	0.467995	-0.105345	-0.454943	-0.161281
M-HDL-C_%	-0.0861484	-0.114936	0.935797	0.532776	0.460808	-0.805828	0.633532	0.590351	0.489596	0.647925	0.835042	-6.13146	0.0865748	0.54717	1.02216	0.763074	0.54717	0.719893	0.475202	-0.302052	0.54717	0.54717	-0.215691	0.0290004	0.216117	0.0577876	-0.0861484	-0.114936	0.532776	0.518383	0.417628	-0.258872	0.619138	0.54717	0.374447	-1.18006	1.05095	0.935797	0.446415	0.446415	0.144149	0.331266	0.144149	0.360053	0.144149	-0.028574	0.172936	0.935797	0.316872
M-HDL-CE_%	0.317705	-0.298637	0.98843	0.190811	0.498982	-0.280509	0.625876	0.644003	0.571493	0.408343	0.644003	-6.66146	0.281449	0.0820446	0.952174	0.462726	0.535237	0.51711	0.281449	-0.00859388	0.299577	0.644003	0.372088	0.227066	0.843408	0.498982	0.335833	0.408343	0.644003	0.698387	0.51711	0.136428	0.51711	0.35396	0.879664	-1.18689	0.644003	0.680259	0.1183	0.553365	0.281449	0.607748	-0.00859388	0.58962	-0.00859388	0.462726	0.0457892	0.770897	0.263322
M-HDL-FC_%	-1.0748	0.38835	0.493187	1.19058	0.237933	-1.83145	0.465838	0.237933	0.12398	1.05383	1.00369	-2.66558	-0.42755	1.51876	0.812254	1.25439	0.383792	1.00825	0.812254	-0.95629	0.980903	0.12398	-1.61721	-0.473131	-1.42577	-1.07024	-1.11582	-1.4121	0.0601669	-0.103925	0.0145859	-1.1614	0.648162	0.803137	-1.01099	-0.71471	1.71932	1.27262	1.12676	0.0282602	-0.245226	-0.45034	0.456722	-0.368295	0.502303	-1.24801	0.429373	1.04927	0.315421
M-HDL-TG_%	0.564044	0.307661	-1.1556	0.576551	0.238875	2.0148	-0.511517	0.157582	-0.467744	-0.198854	-0.817927	-3.9258	-0.186347	-1.11183	-1.17436	0.0762898	0.126316	0.0387702	0.195102	0.407713	0.751642	-0.961752	-0.0487755	-0.255133	-0.680355	-0.21136	-0.0237624	-0.117561	-0.148828	0.107556	-0.167587	0.207608	-1.10558	0.332674	-0.580303	1.63335	-0.924232	-0.530277	0.0825431	-0.242627	0.426473	0.507765	0.564044	-0.286399	0.0137572	-1.07431	0.682856	-1.11183	0.301407
S-HDL-PL_%	-1.15286	0.0303384	-1.972	-2.18436	0.18203	-0.424738	-0.515753	-0.606768	-0.728121	-3.51925	0.151692	-0.424738	-0.0303384	-0.485414	-0.970829	-0.94049	0.121354	-1.03151	-1.85064	0	0.151692	-0.546091	-0.151692	-0.546091	0.515753	-0.18203	0.0303384	-0.242707	-0.910152	-0.697783	-0.303384	-0.879813	0.212369	0.637106	0.0606768	1.00117	-0.333722	-2.00233	-1.60793	0.0303384	-0.212369	-0.515753	-0.242707	0.151692	-1.1832	0.424738	1.1832	-0.546091	-0.364061
S-HDL-C_%	0.941586	-0.162314	2.04549	2.01789	-0.162314	0.113661	0.610416	0.582819	0.748404	3.45296	0.0584658	-0.162314	-0.0243267	0.886391	1.18996	0.996781	-0.107119	1.07957	1.76951	-0.162314	-0.327899	0.610416	0.0584658	0.444831	-0.465887	0.0584658	-0.134717	0.113661	0.941586	0.638014	0.334441	0.693209	-0.0243267	-0.686667	-0.107119	-1.26621	0.748404	2.07308	1.49354	-0.0519242	0.0860634	0.389636	0.196453	-0.134717	1.07957	-0.410692	-1.4318	0.776001	0.279246
S-HDL-CE_%	1.0694	-0.201843	2.11955	2.06428	-0.201843	0.212692	0.571956	0.627227	0.765406	3.69479	-0.201843	0.074514	-0.0360287	0.875949	1.09703	0.875949	-0.146571	1.01413	1.8432	-0.118936	-0.505835	0.461413	0.185057	0.516685	-0.4782	0.074514	-0.0636644	0.185057	1.04176	0.682499	0.323235	0.903584	-0.257114	-0.892735	-0.146571	-1.22436	0.571956	1.98138	1.42866	-0.0913001	0.074514	0.433778	0.212692	-0.174207	1.12467	-0.422928	-1.66653	0.54432	0.267964
S-HDL-FC_%	-0.924479	0.513618	-0.437739	-0.459863	0.270247	-0.858105	0.314497	-0.172244	-0.0837456	-1.87584	2.08446	-1.78734	0.203874	0.115376	0.712739	0.756988	0.425119	0.402995	-0.658984	-0.437739	1.46497	1.08886	-0.902354	-0.526237	0.0932509	-0.172244	-0.592611	-0.63686	-0.681109	-0.393489	-0.0394964	-1.69884	1.86322	1.4871	0.38087	-0.459863	1.4871	0.602116	0.579991	0.38087	0.0711264	-0.238618	-0.150119	0.159625	-0.150119	0.115376	1.86322	1.86322	0.00475268
S-HDL-TG_%	0.573857	0.534783	-1.26262	-0.0773761	0.0789198	1.31626	-0.715585	-0.155524	-0.389968	-1.23657	-0.858856	2.57965	0.183117	-2.13527	-1.51009	-0.546264	0.0268212	-0.559289	-0.402993	0.808301	0.977622	-0.50719	0.326388	0.196142	0.0658951	0.495709	0.482684	0.521758	-0.598363	-0.0383022	-0.168549	0.404536	-0.767683	0.560832	0.183117	1.68095	-2.17435	-1.17145	-0.220647	0.0919445	0.482684	0.27429	0.170092	0.0919445	-0.103425	0.196142	1.68095	-1.32774	0.24824
HDL-D	-0.791992	0.165491	0.112297	0.75062	1.01659	-1.37712	-0.260057	-1.11115	0.325072	1.22936	0.484652	-1.80267	0.00591039	2.08046	0.697426	0.218684	1.12297	0.75062	1.22936	-0.632412	0.9102	0.325072	-1.11115	-0.419638	-0.685605	-0.89838	-0.738799	-0.791992	-0.526025	-1.16435	-0.313251	-0.845186	0.00591039	0.803813	-0.366444	-0.951573	2.08046	0.378265	0.591039	-0.100477	-0.206864	-1.37712	-0.89838	-0.526025	0.857007	-0.89838	1.01659	0.484652	-0.260057
Serum-C	0.312758	0.177643	0.312758	2.53696	-0.0302257	-0.217308	-0.144554	-0.217308	-0.10298	2.87994	0.447873	-0.227701	-0.581078	2.23555	0.146463	1.39368	-0.0821929	1.30014	1.73666	-0.321242	1.28974	-0.310849	-0.46675	-0.40439	-1.48531	-1.0176	-0.861701	-1.00721	-0.16534	-0.539504	-0.477144	-0.258881	0.0633153	0.447873	-1.13193	-0.674619	2.02768	1.45604	1.70548	-0.497931	-0.425177	-0.622652	0.000954657	-1.05918	0.925971	-1.48531	-0.123767	0.188037	0.22961
Remnant-C	0.7149	0.308435	-0.154815	2.68745	0.0424397	0.362232	-0.268386	-0.14286	-0.241488	2.65756	0.281537	0.57443	-0.63002	1.4023	-0.331149	1.37242	-0.095041	1.28275	1.76095	0.0245074	1.70117	-0.519438	-0.136883	-0.370002	-1.58342	-0.970733	-0.710715	-0.991654	-0.104007	-0.555302	-0.507483	-0.115962	-0.101018	0.565464	-1.25466	-0.23551	1.16321	1.16321	1.67129	-0.528404	-0.370002	-0.495528	0.206819	-1.24868	0.924109	-1.65515	0.0723268	-0.337127	0.41304
HDL-C	-0.800622	-0.00941113	0.363371	1.15078	0.0666669	-1.14297	-0.0778813	-0.465879	0.00200057	1.18882	0.504115	-1.78203	-0.503918	3.01469	0.770388	0.960583	0.211215	0.998622	0.656271	-0.819642	0.580193	-0.100705	-1.04407	-0.541957	-1.05929	-0.960386	-1.00984	-0.880504	-0.465879	-0.690309	-0.363174	-0.990817	0.17698	0.336744	-0.777799	-0.766387	3.28096	1.0747	0.732349	-0.328939	-0.503918	-0.987013	-0.268076	-0.557173	0.348155	-0.971798	0.0324318	0.846466	-0.230037
HDL2-C	-0.871565	-0.0378009	0.358646	1.10249	0.133856	-1.18218	-0.0786718	-0.450596	0.00715693	1.11884	0.509868	-1.77644	-0.454683	2.91716	0.783702	0.983969	0.280991	0.99623	0.616132	-0.879739	0.575261	-0.0786718	-1.10862	-0.565034	-0.986004	-0.936959	-1.03096	-0.867478	-0.446509	-0.650863	-0.327984	-1.02687	0.142031	0.383168	-0.695821	-0.818433	3.285	1.0371	0.673351	-0.287113	-0.450596	-0.936959	-0.278939	-0.499641	0.305514	-0.957394	0.0398536	0.873618	-0.22172
HDL3-C	0.127766	0.30377	0.347771	1.4918	-0.664252	-0.488248	-0.0482381	-0.532249	-0.0482381	1.5798	0.435773	-1.50027	-0.928258	3.42784	0.30377	0.611777	-0.57625	0.875783	0.787781	-0.00423713	0.523775	-0.312244	-0.13624	-0.180241	-1.63227	-1.01626	-0.57625	-0.796255	-0.57625	-0.972259	-0.708253	-0.400246	0.567776	-0.224242	-1.50027	-0.0482381	2.76783	1.35979	1.22779	-0.708253	-0.972259	-1.32427	-0.0922391	-1.06026	0.787781	-0.928258	-0.0482381	0.435773	-0.312244
EstC	0.361362	0.242708	0.374546	2.3653	0.0449518	-0.113254	-0.0473346	-0.086886	-0.0209671	2.70808	0.506384	-0.152805	-0.482399	2.10162	0.255892	1.40288	0.031768	1.35015	1.69292	-0.231908	1.31059	-0.20554	-0.350562	-0.337378	-1.3288	-0.892415	-0.719707	-0.887141	-2.104	-0.390113	-0.350562	-0.20554	0.150422	0.519568	-1.04798	-0.614237	2.02252	1.44243	1.64019	-0.376929	-0.324194	-0.469216	0.0449518	-2.104	0.888714	-1.32352	-0.0341509	0.255892	0.295444
FreeC	0.294448	0.126769	0.238555	2.44983	-0.054884	-0.243523	-0.159684	-0.316883	-0.11427	2.69436	0.353835	-0.163177	-0.502029	2.13543	-0.00597746	1.1573	-0.15619	0.982633	1.54156	-0.27147	1.08743	-0.320376	-0.432163	-0.278457	-1.29851	-0.882801	-0.791975	-0.840881	-2.79016	-0.568402	-0.474083	-0.142217	0.0114891	0.315408	-0.826908	-0.474083	1.64636	1.2621	1.5765	-0.484563	-0.383256	-0.655735	0.0883422	2.2053	0.9477	-1.30899	-0.13523	0.140742	0.196635
Serum-TG	0.22452	0.316179	-1.09248	1.53187	-0.214479	0.0363778	-0.942927	-0.537697	-0.774081	-0.161413	-0.412269	0.118388	-0.846444	-0.407445	-1.16001	0.663519	-0.200006	0.562211	0.123213	0.3403	2.73791	-1.40605	-0.339907	-0.301314	-1.43982	-0.78373	-0.793378	-0.590763	-1.18896	-0.831971	-0.72584	-0.585939	-0.388148	0.856485	-1.13589	1.62835	-0.344731	-0.045633	0.374069	-0.383324	-0.585939	-0.913982	0.345124	-0.817499	0.142509	-0.894685	1.09769	-0.803026	0.547739
VLDL-TG	0.562709	0.251958	-1.08816	0.860513	-0.181799	0.452652	-0.997522	-0.382493	-0.725614	-0.939256	-0.55729	0.381438	-0.725614	-1.22411	-1.18527	0.284328	-0.194747	0.4656	-0.369545	0.633923	2.73797	-1.39243	0.0771603	-0.181799	-1.1529	-0.531394	-0.576712	-0.285383	-1.09463	-0.68677	-0.615556	-0.52492	-0.233591	0.633923	-0.887464	1.90282	-1.19174	-0.460181	-0.298331	-0.227117	-0.479603	-0.738562	0.251958	-0.576712	-0.104111	-0.58966	0.970571	-0.91336	0.698663
LDL-TG	-0.335666	0.329751	-0.547389	2.26551	-0.426404	-0.955713	-0.592759	-0.864974	-0.553438	1.72108	-0.00295741	-0.686522	-0.780285	1.56985	-0.719793	0.964921	-0.365912	0.359997	1.02541	-0.184435	1.47911	-1.0283	-0.998058	-0.244927	-1.63928	-1.01318	-1.00411	-0.952688	-1.20071	-0.964787	-0.762137	-0.396158	-0.365912	0.783444	-1.2491	0.662459	1.08591	0.722952	1.5396	-0.586709	-0.734916	-1.21281	0.390243	-1.0525	0.81369	-1.13114	0.81369	-0.365912	0.118027
HDL-TG	-0.890373	0.416315	-0.972743	2.40068	0.150485	-0.538428	-0.474779	-0.339991	-0.733121	1.12769	0.00446518	-0.190228	-0.939046	1.57698	-0.639519	1.68931	0.157973	1.12769	1.20257	-0.733121	2.36324	-0.8417	-1.2236	-0.845444	-1.5044	-1.21611	-1.01393	-1.21611	-0.560893	-0.718145	-0.654495	-0.830468	-0.879141	1.16513	-1.39957	0.154229	2.55045	1.09025	1.76419	-0.620798	-0.456058	-0.553405	0.303993	-1.01018	0.139253	-1.48943	1.16513	-0.107858	-0.0666726
TotPG	-0.210558	0.698261	0.580538	2.62891	0.0390141	-0.368306	-0.311799	-0.161114	-0.109316	2.20511	0.580538	-0.391851	-0.172887	1.71067	0.203826	1.4046	0.0625587	1.26333	1.12206	-0.361243	1.4046	-0.149342	-0.799171	-0.154051	-1.0817	-0.702638	-0.907475	-0.37066	-2.38607	-0.26471	-0.358888	-0.554308	0.250915	0.863072	-0.123443	-0.664967	2.79372	1.35751	1.92258	-0.54489	-0.0598728	-0.683803	-0.215267	-2.38607	0.815983	-1.04403	0.533449	0.886617	0.133192
TG/PG	0.711031	-0.00867442	-0.624693	0.833015	0.216996	1.27216	-0.581999	0.503658	-0.222146	-0.246543	-0.0147736	1.41244	-0.64909	-1.02724	-0.710082	0.839114	0.277988	0.509757	0.095012	0.997693	2.04676	-0.685685	0.503658	0.0157224	-1.17362	-0.19165	0.241393	-0.155055	-2.63743	0.131607	-0.0818648	-0.27094	0.0279208	1.04039	-0.771074	1.6991	-0.405122	0.235294	0.436567	0.497559	-0.283138	0.03402	0.942801	-2.63743	-0.19165	-0.960149	1.31485	-0.173353	0.814717
PC	-0.119696	0.53727	0.439941	2.48383	0.147957	-0.421413	-0.231623	-0.204858	-0.192692	2.19185	0.731926	-0.426279	-0.231623	1.70521	0.245285	1.34023	0.196621	1.29156	1.26723	-0.324085	1.51055	-0.0612987	-0.6769	-0.251089	-1.09054	-0.781527	-0.827758	-0.557672	-2.35824	-0.265688	-0.401947	-0.569839	0.293949	0.853586	-0.326518	-0.713398	2.72715	1.34023	1.8512	-0.367883	-0.224323	-0.6696	-0.117262	-2.35824	0.853586	-1.02485	0.439941	0.90225	0.196621
SM	0.647148	0.451652	0.0172165	1.97218	-0.286888	0.245295	-0.254306	-0.612715	-0.113114	1.95045	0.288739	0.071521	-0.200001	2.52608	-0.341193	0.256156	-0.352054	0.473374	0.658009	0.581983	-0.123975	-0.232584	0.104104	0.353904	-1.07973	-0.536689	-0.330332	-0.178279	-3.74065	-0.884237	-0.569271	0.201852	0.353904	-0.460663	-0.210862	-0.232584	0.766618	0.201852	1.23364	-0.449802	-0.699602	-0.91682	0.190991	-3.74065	1.15761	-0.786489	-0.504106	0.0497992	0.136686
TotCho	-0.0685915	0.547457	0.547457	2.52306	0.101353	-0.344751	-0.259779	-0.217293	-0.111078	2.2469	0.63243	-0.365994	-0.111078	1.82204	0.313784	1.18475	0.101353	1.14226	1.05729	-0.259779	1.18475	-0.0473484	-0.642154	-0.0898345	-0.988416	-0.578425	-0.727126	-0.323508	-2.85143	-0.217293	-0.344751	-0.47221	0.313784	0.674916	0.0376238	-0.739872	2.54431	1.22724	1.92826	-0.40848	-0.0898345	-0.705883	-0.111078	-2.85143	0.951075	-0.882201	0.398756	0.84486	0.165082
ApoA1	-0.518707	0.0335063	0.321617	1.71415	0.0815248	-0.802016	-0.110549	-0.326633	-0.110549	1.71415	0.56171	-1.21017	-0.585933	2.62651	0.609729	1.33001	0.129543	1.23397	1.0419	-0.686772	1.18595	-0.158568	-0.926864	-0.533112	-1.17656	-1.0133	-0.974883	-1.0085	-0.29302	-0.614744	-0.417868	-0.81162	0.129543	0.513692	-0.907657	-0.778007	3.15471	1.42604	1.23397	-0.350642	-0.499499	-0.792412	-0.182577	-0.758799	0.417654	-1.21498	0.0815248	0.801803	-0.0625308
ApoB	0.845881	0.202875	0.0622168	2.71462	-0.0516489	0.115801	-0.259286	-0.219099	-0.219099	2.90886	0.269854	0.464096	-0.647769	1.4353	-0.292776	1.28795	-0.152119	1.22097	1.85728	0.0488209	1.73671	-0.641072	-0.105233	-0.286078	-1.5587	-0.915689	-0.708051	-0.915689	-0.239192	-0.560696	-0.500414	0.0689148	-0.0784408	0.477492	-1.2238	-0.306172	1.02003	1.23436	1.64964	-0.520508	-0.433434	-0.51381	0.142593	-1.23049	0.953049	-1.49841	-0.0516489	-0.286078	0.48419
ApoB/ApoA1	2.02458	0.240558	-0.253325	1.4803	-0.162612	1.27872	-0.263404	0.0490523	-0.202929	1.7222	-0.213008	2.69989	-0.333959	-0.585939	-0.989109	0.301033	-0.374275	0.311112	1.25856	0.976342	0.976342	-0.797603	1.09729	0.200241	-1.24109	-0.243245	0.0893692	-0.243245	-0.0215024	-0.142453	-0.283562	1.20816	-0.253325	0.0893692	-0.928633	0.512697	-1.27133	0.129686	0.804995	-0.394434	-0.0819778	0.159924	0.421984	-1.09998	0.835232	-1.07982	-0.162612	-1.13022	0.784836
Glc	-0.0182575	-0.195014	1.16012	2.13227	0.413813	0.325435	-0.0378971	0.384354	-0.214653	1.93588	0.963721	-0.195014	-0.244112	-0.617264	0.610208	1.16012	0.413813	0.580749	2.01444	0.580749	1.03246	0.492371	-0.145915	0.54147	0.649488	0.816424	0.512011	-0.538706	-0.106636	0.305795	-0.0575367	0.737866	0.374534	0.482551	-0.401229	-1.10825	1.90642	3.13389	3.21245	0.0406612	0.0995799	0.148679	-0.921677	-1.32429	0.737866	-0.185194	0.570929	1.77876	0.482551
Lac	-0.0486602	-1.51362	-0.608792	-1.53019	0.315923	0.183347	-0.148092	-0.247524	-0.585591	-0.346955	0.945657	0.581074	-1.45728	-0.346955	-0.21438	0.680506	0.249635	0.216491	3.03372	2.17198	0.415354	1.14452	-0.678394	1.77425	1.14452	1.01194	0.879369	-0.181236	-0.718167	0.349067	-0.346955	1.24395	1.90683	1.8074	0.846225	1.44282	1.17766	1.57539	0.481642	0.945657	-0.496103	0.71365	0.54793	-1.47385	0.0839155	-0.148092	0.879369	0.150203	-1.17887
Cit	0.0549198	-0.558836	-0.0064558	1.28243	0.146983	-0.712275	0.975554	0.576612	-0.396191	1.28243	-0.847302	0.116295	-0.534286	0.730051	-0.693863	0.699364	-0.0678314	-0.859577	0.116295	-0.82582	-0.0064558	-0.0371436	-0.0985192	-0.0985192	-0.0985192	-1.02222	-0.463704	-1.1419	-1.30762	0.116295	-0.641693	-0.383916	-0.785926	0.146983	0.791427	1.03693	1.12899	0.300422	1.25174	-0.0371436	-1.83238	-0.159895	0.392486	-2.07788	-0.0678314	-0.390053	-0.190583	1.12899	-0.190583
Glol	-0.0625616	-0.928598	-0.928598	-0.928598	0.111272	-0.197244	0.134763	0.0736865	-0.176885	-0.928598	-0.0672598	-0.192545	-0.928598	0.856722	-0.219169	-0.11111	-0.0531652	-0.331926	-0.140865	0.341484	-0.386738	-0.311567	0.0376669	-0.928598	-0.928598	-0.928598	0.668793	-0.928598	-0.0750902	-0.0562973	0.305465	-0.928598	-0.176885	-0.134601	-0.928598	1.96863	-0.928598	0.114404	-0.928598	0.148858	-0.928598	-0.139299	0.209935	-0.928598	0.888043	-0.928598	-0.358549	-0.928598	-0.0171456
Ala	0.17396	-1.08571	0.108238	0.217775	0.0644237	0.195867	-0.570888	-0.231325	-0.910451	0.283497	0.480662	1.22551	-1.10762	-0.538027	0.250636	0.710689	0.0972846	1.07216	2.78093	1.25837	1.64175	0.17396	-0.0670201	0.108238	0.513523	-0.18751	0.74355	-0.209418	-0.625656	0.601153	-0.691378	1.23646	0.962623	1.21456	1.23646	-0.855683	1.37886	3.02191	1.53221	0.130146	-0.0232055	0.699735	-0.472305	-1.78674	3.15335	0.480662	1.44458	1.38982	-0.417537
Gln	-1.51918	-0.063888	0.28031	0.521853	0.763396	0.0448062	0.672817	0.678856	-0.154467	0.600354	0.672817	-1.51918	-0.377894	0.78755	0.974746	1.51218	0.666779	1.17402	1.60276	-1.51918	1.89865	0.165578	-1.51918	-0.830786	-1.51918	-0.983562	-1.51918	-0.867018	-0.299392	0.53393	-0.112197	-0.879095	0.376927	1.17402	-1.51918	-0.232968	1.81411	1.04721	1.12571	0.316542	-0.0216181	-1.51918	0.389005	-0.716053	0.61847	-1.51918	1.03513	0.78755	0.66074
Gly	0.760849	-2.65294	0.190155	0.667462	0.542947	0.989126	-0.183391	-0.422045	-0.224896	0.771225	0.107144	0.127897	-0.46355	-0.266401	0.428808	1.44568	0.605205	1.69471	1.47681	-2.65294	0.522195	0.999503	0.625957	-0.359787	0.169402	0.5637	0.688215	0.491066	-2.65294	-0.0692519	0.0760157	1.3938	0.273165	0.542947	0.107144	0.169402	-0.152262	1.23816	1.29004	0.501442	0.698591	0.335422	-0.224896	-1.21064	2.4003	-0.266401	0.293917	0.553323	0.916492
His	1.18844	-1.96023	-0.24349	-0.797278	0.879906	-0.290958	0.563456	0.215362	0.215362	-0.718165	0.294474	1.10142	-1.21657	1.14098	0.14416	1.10142	0.96693	0.951107	0.231184	0.381498	-0.24349	0.365675	0.697947	-1.89694	-1.27986	-1.13746	1.31502	-1.87321	-1.24031	-0.124822	-0.108999	0.183717	0.5239	0.310297	-2.0077	-0.409627	-0.140644	1.40205	-0.718165	-0.132733	-0.654875	-0.132733	-0.124822	-1.48556	2.88145	-1.20866	-0.116911	-0.757721	-0.0615319
Ile	-0.705564	-1.12112	-0.62574	-0.123318	-0.686782	-0.855821	-0.74078	-0.886342	-0.76191	-0.813561	-0.60461	-0.46844	-1.17512	1.05291	-1.05538	-0.531829	-0.775997	-0.729041	-0.649217	-0.360443	-0.419137	-0.724346	-0.94034	-0.745476	-0.891037	-0.916862	-0.473135	-1.21738	-1.17277	-0.787735	-0.900428	-0.888689	-0.250098	-0.677391	-0.58348	1.1703	-0.414441	0.0386772	-0.29001	-0.754867	-1.17042	-0.684434	0.912045	-1.48972	0.00580854	-0.733737	-0.707912	-0.576437	-0.54122
Leu	-0.346737	-1.11552	-0.756072	-0.42743	-0.644568	-0.704721	-0.497853	-0.742867	-0.50959	-0.742867	-0.716459	-0.402488	-1.24317	1.0764	-0.791283	-0.41716	-0.651904	-0.632831	-0.62843	0.0640656	-0.578546	-0.64897	-0.433298	-0.917458	-0.775145	-0.923327	0.00537955	-1.14193	-0.864641	-0.656305	-0.612291	-0.817692	-0.18535	-0.668043	-0.760473	0.973699	-0.533065	0.0347226	-0.472912	-0.822093	-1.09938	-0.79275	0.562897	-1.35907	0.416182	-0.929195	-0.763407	-0.587349	-0.384883
Val	-0.672831	-0.963748	-0.459491	-0.120088	-0.88617	-0.905565	-0.343124	-0.983143	-0.440097	-0.692225	-0.71162	-0.478886	-1.31285	1.05328	-0.847381	-0.566161	-0.876473	-0.789198	-0.740712	-0.381913	-0.507978	-0.818289	-0.818289	-0.944354	-0.779501	-0.954051	-0.275244	-1.23527	-1.30315	-0.905565	-0.731014	-0.954051	-0.585556	-0.634042	-0.779501	1.3248	-0.129785	0.374472	-0.14918	-0.857078	-1.17709	-0.866776	0.616903	-1.59407	-0.275244	-0.857078	-0.769803	-0.4304	-0.818289
Phe	0.658074	-0.266474	-0.176104	0.376539	-0.0370746	0.282694	0.282694	0.167994	0.369588	0.223606	-0.17958	0.797104	-0.48197	0.717162	0.0150616	1.02998	0.0115858	0.675453	0.567705	-2.22332	0.400869	0.383491	0.421724	0.265315	0.077625	0.0880522	0.66155	-2.22332	0.0706735	0.491239	0.432151	0.352209	-2.22332	0.234033	0.254888	0.703259	0.181897	0.77625	0.519045	-0.273425	-2.22332	-2.22332	0.442578	-1.01376	-2.22332	-2.22332	0.119334	0.52252	-2.22332
Tyr	0.0666835	-0.490877	0.200266	0.240921	-0.64769	0.15961	-0.305023	-0.270176	-0.572187	0.345464	0.473238	0.531317	-0.81612	-0.699962	0.0434518	0.386119	-0.0436669	-0.0204353	0.426774	0.566164	-0.374718	-0.165633	-0.293407	0.420966	-0.595419	-0.299215	-0.252752	-0.827736	-1.10071	0.444198	-0.223712	0.252537	0.810097	-0.490877	0.177034	-0.421182	0.879792	1.78002	0.868176	-0.699962	-0.734809	0.0260281	-0.415374	-2.40749	3.02291	-0.531532	-0.467645	0.740402	-0.531532
Ace	-0.122512	-0.234164	-0.492726	-0.369321	-0.727782	0.946994	-0.433962	-1.00103	0.241825	0.711937	1.79907	-0.862939	-0.4369	-0.563243	-1.61218	-0.572057	-0.786546	-0.193029	-1.04217	2.2398	-0.73072	-0.251793	-0.504479	3.50323	1.41711	1.68154	1.53463	1.12329	-0.898198	-0.384012	0.183061	2.68053	1.47587	-0.195967	1.00576	-0.0226133	0.212443	1.94598	1.50525	0.447499	0.946994	0.212443	-0.848248	-1.48878	0.535645	0.682555	0.418117	0.241825	0.153679
AcAce	-0.639056	-0.670471	-0.60499	-0.615597	-0.660272	-0.66374	-0.39651	-0.669043	-0.357751	-0.614373	-0.647828	-0.677815	-0.650276	0.541855	-0.675367	-0.670879	-0.663944	-0.684955	-0.672307	-0.680467	-0.672103	-0.678019	-0.656804	-0.679855	-0.691686	-0.686179	-0.658844	-0.690463	-0.678631	-0.679447	-0.65252	-0.670267	-0.680467	-0.663128	-0.684547	0.982478	-0.665371	-0.653336	-0.659048	-0.664963	-0.673327	-0.676999	1.70257	-0.724937	-0.685159	-0.683527	-0.683935	-0.690871	-0.678631
bOHBut	-0.71464	-0.736409	-0.709282	-0.698565	-0.743375	-0.740562	-0.531113	-0.732055	-0.60948	-0.711961	-0.732725	-0.739021	-0.711291	1.1126	-0.733395	-0.74525	-0.741165	-0.747461	-0.748532	-0.730046	-0.752886	-0.745451	-0.730716	-0.719329	-0.745049	-0.742303	-0.721338	-0.739557	-0.738552	-0.746791	-0.728706	-0.732725	-0.736476	-0.749001	-0.746054	0.998728	-0.744179	-0.728036	-0.725357	-0.736945	-0.754159	-0.747796	1.4341	-0.744848	-0.732055	-0.749939	-0.760589	-0.730046	-0.707272
Crea	1.809	-0.72752	-0.128112	1.19497	0.763691	-0.873718	0.917198	0.193522	-0.500915	0.880648	1.38503	-1.22459	-0.976056	-0.669041	-0.405887	0.0327048	2.90548	-0.369337	-0.296239	0.244691	0.186212	-0.0696332	0.705212	-1.19535	-0.617872	-1.11494	0.763691	-1.0126	-4.26549	0.449367	-0.625182	-0.581323	0.354339	-0.296239	-1.01991	2.26221	0.149663	0.449367	0.142353	0.405508	-1.1588	0.0619443	-0.186591	-4.26549	-0.932196	0.639423	-0.186591	0.215451	1.61894
Alb	0.21267	-1.67866	-0.0899434	2.74706	-0.442992	-0.796041	0.0739722	-0.0647256	-0.758215	1.61226	0.754852	0.679199	-1.17431	1.15834	-0.35473	1.44834	-0.329512	0.137017	0.21267	-0.152988	0.691808	-0.442992	0.0109277	-0.619517	-0.871695	-0.480819	0.868332	-1.07344	-0.304295	-0.859086	-0.518646	0.389194	-0.531255	0.0361455	-0.745606	-0.0395078	1.1079	2.2427	2.11661	-1.01039	-1.64084	-0.12777	-0.0773345	-2.78825	-0.896912	-1.12387	-0.896912	0.691808	-0.682561
Gp	0.184414	-1.00583	-0.715352	2.73493	-0.849962	0.396957	-1.21837	-0.332774	-0.793284	1.53052	0.396957	1.38882	-1.10501	1.53052	-1.06959	1.88476	-0.849962	1.03459	0.326109	0.113566	1.81391	-0.283181	-0.106062	0.255262	-1.13335	-0.169824	0.184414	-0.481554	-1.7143	-0.90664	-0.729521	0.680348	-0.715352	0.255262	-0.701182	0.0427185	1.67221	1.31798	2.52239	-1.09084	-0.92081	-0.892471	0.0427185	-2.53614	-0.90664	-1.15461	-0.637419	0.6095	0.184414
C14:0	-0.234956	0.670358	-0.755317	0.357465	-0.964169	-0.49429	-0.422424	-1.36879	0.223184	0.35933	-0.925964	0.527659	0.853342	0.0655534	1.18967	0.185272	-3.64298	1.16606	0.792625	0.716332	1.60932	-0.151238	-0.197913	0.832112	-0.202685	0.555142	-0.21167	1.22053	-0.967104	-0.613804	0.36557	1.4005	-0.854209	1.40219	0.395064	-0.0996734	-0.38415	0.821227	-0.0201584	-0.522498	1.3797	-0.8847	-3.64298	-1.00622	0.368871	-1.56627	1.31989	0.232616	-0.400704
C16:0	-0.15431	0.573535	-1.03761	0.626791	-1.07425	-0.575165	-0.647147	-0.983593	-0.191835	-0.0603221	-0.417215	0.90167	-0.383937	3.13162	-0.206784	-0.441583	-1.98891	-0.829107	0.53088	0.985614	-0.0434774	-0.823494	-0.2992	0.365332	-0.977881	-0.189701	-0.407949	-0.493191	-0.620208	-0.820963	-0.258993	0.129653	-0.292744	-0.354272	-0.707979	-1.53137	-0.20629	-0.821341	-0.32727	-1.3551	-0.0856743	-0.844973	-1.98891	-1.33732	-0.211943	-1.55225	-0.256373	-0.705422	-0.2097
C16:1	-0.234668	2.30792	-1.18502	1.4199	-0.981865	-0.582351	-0.816087	-0.810808	-0.399069	0.314593	-0.237693	1.22343	-0.668185	3.28345	-0.456848	-0.651695	-1.52238	-0.934281	0.744673	0.351804	-0.254742	-1.05491	-0.634986	1.47607	-1.11773	-0.0668901	-0.325361	-0.197991	-0.763257	-0.986237	-0.462756	0.296637	-0.214065	-0.303519	-1.03785	-1.29735	1.06772	-0.815886	-0.113814	-0.865534	0.535631	-1.14095	-1.52238	-1.06175	0.188197	-1.25537	-0.317396	-0.985306	-0.0538664
C18:0	0.198688	0.647194	-0.857942	1.18561	-1.28289	-0.15825	-0.520811	-0.732555	0.110507	0.621008	-0.643927	1.7816	1.06183	1.4084	0.862399	0.363616	-3.43659	-0.494505	0.869643	0.690125	0.606044	-0.00606881	0.839588	-0.00434935	-0.523528	0.367785	-0.406044	-0.321177	-0.308058	-0.451741	-0.170711	0.214922	-0.185388	0.0967287	-0.270961	-2.0598	-0.464245	-0.40653	0.0640789	-2.00958	0.0987565	-0.72457	-3.43659	-2.19942	0.0247502	-2.45996	0.157884	0.104287	-0.195897
C18:1n9cis	0.286257	0.716231	-1.26686	1.59784	-1.14314	-0.714178	-0.848713	-0.997043	-0.066838	0.463611	-0.446018	0.922075	-0.045766	1.2612	-0.203912	-0.618411	-1.98963	-1.13578	0.636599	0.87065	-0.672354	-0.984651	-0.349142	0.0582375	-1.35405	-0.1471	-0.295636	-0.628111	-0.713087	-0.977333	-0.0672934	-0.16069	0.113633	-0.785369	-0.970713	-1.53191	-0.00246868	-0.970003	-0.21754	-1.17063	-0.0645151	-1.09565	-1.98963	-1.28567	-0.155071	-1.37571	-0.679082	-0.4225	0.505481
C18:2n6cis	0.975329	0.43225	-0.569939	1.08915	-1.0834	-0.840797	-0.450527	-1.06106	0.476215	1.58801	-0.486188	1.66874	0.731945	1.42338	2.08356	-0.289947	-2.14302	-0.959176	2.49348	-0.0982473	-0.105862	-0.389799	0.295137	-0.268094	-0.951461	0.161988	-0.520601	-1.1285	-0.586067	-0.795735	0.140579	0.381195	0.132689	-0.520674	-1.03217	-1.53773	-0.460356	-0.872425	-0.192221	-1.16243	-0.144672	-0.50647	-2.14302	-1.11483	0.334241	-1.31474	-0.501496	-0.46513	0.240243
C18:3n3	0.0150178	-0.314934	-0.852695	0.176822	-1.20307	-1.30042	-0.556922	-0.645509	-0.557249	-0.01071	-1.14529	2.26202	-0.231817	0.726463	2.05199	-0.25428	-1.71876	-1.0702	1.23542	-0.414196	0.493578	-0.79788	-0.641254	-0.30669	-1.1904	0.0129334	-1.16811	-1.20768	-0.597415	-0.929415	0.113657	-0.311774	-0.187727	0.177443	-1.097	-1.36484	-0.238771	-0.674285	0.602475	-1.00459	-0.140492	-0.524869	-1.71876	-0.945166	0.109368	-0.80948	0.364035	-0.22895	-0.335538
C20:0	-0.740407	0.179341	-1.06781	0.436082	-1.06781	-1.06781	-1.06781	-1.06781	-0.876627	0.133207	-0.597834	1.95346	1.17643	1.2295	0.132089	-0.40442	-1.06781	-1.06781	2.16587	3.07096	0.674116	0.00770784	-0.593384	0.274904	-1.06781	-0.754901	-1.06781	-0.919309	0.181257	-0.665847	1.15997	1.08434	0.459706	0.419959	0.427415	-1.06781	0.0256549	-1.06781	-0.759205	-1.06781	-0.979621	-0.418656	-1.06781	-0.98965	1.06488	-1.03455	0.647632	1.54432	-0.750029
C20:1n9	-0.188844	1.31351	-0.83298	1.86565	-1.13974	-1.12952	-0.736899	-1.13974	-0.199197	-0.00753591	-0.0345783	1.3731	0.693927	2.34155	0.0743634	-0.692376	-1.13974	-0.860533	-0.327392	1.60955	-0.810476	-0.810489	-0.612535	0.364772	-1.13974	-0.284745	-0.333439	-0.681666	-0.670447	-1.13974	-0.266785	-0.636066	-0.225636	-0.375043	-0.931656	-1.13974	0.0148302	-0.779585	-0.449668	-1.13974	-0.806635	-1.04144	-1.13974	-1.13974	-0.356801	-0.995073	-1.13974	-0.608761	0.0320936
C20:2n6	-1.43744	1.75243	0.17022	0.801363	-1.95164	-0.811243	-0.0847554	-0.720842	-0.295995	0.449757	-0.234199	1.01528	0.0979277	2.91866	1.40953	1.17331	-2.3848	0.367607	0.344011	0.251855	1.6564	-0.0912653	-0.30377	0.191508	0.07198	0.491139	-0.743085	0.0512004	0.453166	0.114655	-0.404786	-0.0253046	-0.236916	0.659029	0.147258	-2.11689	0.411166	0.563601	0.149526	-0.512813	0.622619	-0.171717	-2.3848	-0.856128	-0.0412661	-1.08848	0.558202	-0.392782	-1.3133
C20:3n6	0.25285	1.49128	-0.93528	1.48325	-0.481464	0.046312	-0.209968	-0.17562	0.297759	0.154693	1.35649	0.876789	-0.999012	4.85931	0.366735	1.30437	-1.75864	0.109559	0.5842	-0.0782529	0.96358	-0.858093	0.981912	0.725805	-0.648018	0.817622	-0.604913	-0.742841	0.46214	0.138867	-0.180554	-0.284687	0.155574	0.403429	-1.06887	-1.15206	0.564088	-0.810755	0.141715	-0.946214	0.555911	-0.591349	-1.75864	-1.00004	-0.258071	-1.07203	0.497901	-1.03427	-0.370102
C20:4n6	0.200957	0.0113122	-0.92125	1.07425	-0.371084	-0.59912	-0.475547	-0.448434	0.124747	0.604945	-0.342613	-0.102372	-1.09424	3.07637	0.297049	0.78398	-1.62811	-0.231811	1.10155	-1.09586	0.0447187	-1.04361	0.501358	-0.522698	-0.960788	0.260818	-0.766849	-1.00416	-0.270039	-0.543469	-0.397809	-0.1843	-0.488456	-0.407903	-1.32272	-1.01992	-0.585987	-0.847318	-0.298359	-0.813052	-0.336732	-0.794122	-1.62811	-0.957243	-0.265985	-1.27524	-0.371242	-1.29801	-0.491689
C22:0	1.01323	0.963849	0.701294	1.39876	0.284478	0.690825	0.825483	0.546107	0.561444	1.51945	0.845838	1.54895	1.21647	0.012093	1.38844	0.881782	-1.72002	0.635092	-0.114312	-0.423209	-0.978901	-1.24191	0.939948	-1.22901	0.421276	0.899266	0.654997	0.527821	-1.15209	-1.28986	-0.816603	-0.659905	-1.17637	-1.1953	-1.07558	0.132785	-1.2115	0.521639	0.610682	0.158552	0.845789	-1.31813	-1.72002	-1.46852	-0.881872	-1.46075	-1.05793	-1.01102	0.941452
C20:5n3	-0.194408	0.273463	-0.048209	0.150735	-1.05486	0.0399907	-0.160977	-0.0693692	2.75571	1.36737	-0.568678	1.14573	0.101573	3.03446	1.91982	-0.346338	-1.47422	0.158137	1.40284	-0.231423	0.126179	-0.794951	0.0663715	-0.528265	-0.725308	0.0714908	-0.502287	-0.057464	-0.887936	-0.727933	-0.691954	-0.06154	-0.98705	-0.399801	-0.93211	-1.39162	-0.626319	-0.864401	-0.402949	-1.34216	0.308861	-0.967428	-1.47422	-1.04754	-0.20078	-1.47422	-0.285492	-0.825712	-0.125132
C22:6n3	-0.663666	-0.246563	-0.273955	-0.110601	-0.874912	-0.345483	0.426558	0.0501486	0.137553	1.14105	0.0840364	0.849874	-0.946633	2.27272	2.95792	0.15864	-1.56543	0.191943	2.17024	-1.13512	2.16624	-0.772221	-0.502231	-0.642021	0.0492159	-0.402071	-1.21726	-0.949957	-0.58487	-0.742583	-1.0802	0.274903	-1.11665	1.24022	-1.25144	-1.05367	-0.790797	-0.497832	-0.729495	-1.0797	-0.190272	-0.41322	-1.56543	-0.897082	-0.186819	-1.17413	0.812954	-1.27285	-0.919843
Total FA	0.298551	0.64324	-1.04499	1.15877	-1.17397	-0.717158	-0.672297	-1.04677	0.0757696	0.677755	-0.49164	1.2282	0.0274423	2.39963	0.64254	-0.285273	-2.38776	-0.889044	1.29448	0.501709	-0.0737347	-0.78855	-0.0188452	0.0787376	-1.11127	0.011249	-0.506975	-0.757325	-0.657235	-0.890817	-0.139883	0.158649	-0.14532	-0.438705	-0.965132	-1.67252	-0.282803	-0.89593	-0.254859	-1.38862	-0.0552011	-0.901381	-2.38776	-1.43937	-0.0322021	-1.66706	-0.372046	-0.644247	0.0202032
SFA	-0.103212	0.627017	-1.04577	0.747552	-1.16249	-0.529004	-0.646339	-1.01538	-0.125027	0.0843878	-0.506154	1.0885	-0.0786029	2.82903	0.0513405	-0.288092	-2.44768	-0.700939	0.634803	0.97372	0.158645	-0.69239	-0.110394	0.344444	-0.907913	-0.0593688	-0.417813	-0.391271	-0.623451	-0.794547	-0.223522	0.223181	-0.325756	-0.198101	-0.610566	-1.62389	-0.276075	-0.699539	-0.259076	-1.49422	0.0270107	-0.876819	-2.44768	-1.54487	-0.151134	-1.79916	-0.110993	-0.551848	-0.226955
MUFA	0.235811	0.885339	-1.27195	1.601	-1.14106	-0.711925	-0.855222	-0.991458	-0.101171	0.45211	-0.428744	0.965357	-0.104104	1.48195	-0.229982	-0.629585	-1.96326	-1.12824	0.650114	0.833673	-0.639926	-1.00267	-0.382982	0.200691	-1.34604	-0.141655	-0.302356	-0.593481	-0.726488	-0.990904	-0.108226	-0.119838	0.0808866	-0.745175	-0.988938	-1.52532	0.103404	-0.965573	-0.211105	-1.15452	-0.00973022	-1.11316	-1.96326	-1.2784	-0.124038	-1.37858	-0.653906	-0.484224	0.453907
PUFA	0.769726	0.381094	-0.702134	1.13896	-1.00336	-0.819173	-0.457729	-0.937945	0.42526	1.42414	-0.431178	1.36089	0.240678	2.0997	1.84151	0.00740809	-2.18937	-0.791022	2.30192	-0.38153	0.0544237	-0.615746	0.346656	-0.337457	-0.995339	0.199811	-0.666116	-1.17502	-0.533576	-0.779238	-0.0371769	0.246783	-0.0609542	-0.43623	-1.20218	-1.53765	-0.508984	-0.924276	-0.235209	-1.17979	-0.175305	-0.624691	-2.18937	-1.17095	0.179405	-1.41517	-0.422861	-0.752081	0.0111131
FFA	-0.153078	-0.92798	-0.870494	-0.870494	-0.0381069	-0.983165	0.720699	0.0768637	-0.0151128	-0.856698	-0.452001	-0.969369	-0.877393	-0.941817	-0.692683	-0.751737	-1.07284	-1.08761	-1.18172	-1.07284	-1.06546	-0.738819	0.115954	0.287243	-1.07284	-1.07284	-0.604102	-1.07284	-0.783109	-0.760964	0.394279	-0.140898	-0.55243	-0.882763	-1.07284	-0.22206	-1.00386	-0.948674	-0.999261	-0.130083	-0.999261	-0.176072	-0.429007	0.145846	-0.973968	-0.61296	-1.00616	-1.01076	0.145846
[truncated: 86 more columns]

## Sheet: Figure 6b
ID_Admission_Day_M/F Admission i.e. Fed or Fasting+Placebo(Pl) or Fasting+Leptin(LE) Day i.e. Day 0, 1, 2, etc of admission Male or Famale i.e. E137 or E172	Group	VLDL-D	XXL-VLDL-PL_%	M-VLDL-C_%	M-VLDL-CE_%	S-VLDL-C_%	S-VLDL-CE_%	XS-VLDL-PL_%	XS-VLDL-FC_%	XXL-VLDL-P	XXL-VLDL-L	XXL-VLDL-PL	XXL-VLDL-FC	XXL-VLDL-TG	S-VLDL-CE	XS-VLDL-FC	IDL-C_%	IDL-CE_%	IDL-FC_%	IDL-TG_%	IDL-C	IDL-CE	IDL-FC	L-LDL-CE_%	M-LDL-C_%	M-LDL-CE_%	M-LDL-FC_%	S-LDL-C_%	S-LDL-CE_%	L-LDL-L	LDL-C	L-LDL-PL	L-LDL-C	L-LDL-CE	L-LDL-FC	M-LDL-L	M-LDL-C	M-LDL-CE	S-LDL-L	S-LDL-FC	S-LDL-C	S-LDL-CE	L-HDL-L	L-HDL-C	L-HDL-CE	L-HDL-FC	L-HDL-TG	S-HDL-C	S-HDL-TG
1_LE_0_E137	LE_0	37	9.31	24.5	14.7	30.4	17.7	28.5	14.7	1.24e-10	0.0258	0.0024	0.00119	0.0198	0.08	0.0551	59.1	42.3	16.8	12.4	0.426	0.305	0.121	44.2	60.6	39	21.6	57.1	37.4	0.799	0.938	0.221	0.51	0.353	0.157	0.44	0.266	0.172	0.284	0.0559	0.162	0.106	0.251	0.124	0.1	0.0237	0.00582	0.337	0.0482
1_Fed_0_E137	Fed_0	36.9	9.22	25	15.5	32.4	20.1	27.8	14.5	1.61e-10	0.0335	0.00309	0.00144	0.0259	0.0874	0.0555	61.9	44.9	17	9.97	0.495	0.359	0.136	46.3	63	41.5	21.5	59.9	39.9	0.881	1.07	0.238	0.582	0.407	0.175	0.48	0.302	0.199	0.306	0.0613	0.183	0.122	0	0	0	0	0	0.302	0.0425
12_Fed_0_E172	Fed_0	36.9	9.33	25.7	16	28.8	16.3	26.9	13.2	1.41e-10	0.0293	0.00274	0.00138	0.0225	0.0659	0.0463	59	42.9	16.1	12.5	0.423	0.308	0.116	42.5	57.1	33.7	23.4	53.4	31.8	0.772	0.856	0.217	0.481	0.328	0.153	0.409	0.233	0.138	0.264	0.0573	0.141	0.084	0.319	0.158	0.128	0.0301	0.0119	0.331	0.0512
16_Fed_0_E172	Fed_0	35.9	NDEF	22.1	14.2	30.4	17.7	32.9	15.3	0	0	0	0	0	0.0581	0.0448	60.5	41.9	18.6	10.2	0.417	0.289	0.128	45.2	65.5	44.1	21.4	62.2	42.8	0.808	1.04	0.221	0.533	0.365	0.168	0.481	0.315	0.212	0.315	0.061	0.196	0.135	0.356	0.184	0.144	0.0398	0.00419	0.407	0.0397
17_Fed_0_E172	Fed_0	36.1	8.55	33.6	22.8	41.9	28.1	30.6	16	8.78e-11	0.0189	0.00162	0.000985	0.0126	0.181	0.0961	63.5	45.6	18	9.43	0.849	0.609	0.24	49.4	68.3	50.3	18	66	49.1	1.56	2.02	0.381	1.07	0.769	0.296	0.881	0.602	0.443	0.538	0.0909	0.355	0.264	0.554	0.244	0.193	0.0507	0.0345	0.47	0.0554
3_Fed_0_E137	Fed_0	36.7	7.47	25.7	16.6	30	17.7	27.9	14.5	9.51e-11	0.0197	0.00147	0.000723	0.0154	0.0666	0.0478	58.7	41.7	17	12.3	0.374	0.266	0.108	41.5	56.9	33.4	23.5	53.2	32.5	0.67	0.727	0.195	0.417	0.278	0.138	0.342	0.195	0.114	0.219	0.0453	0.116	0.0709	0.421	0.22	0.174	0.0458	0.0151	0.293	0.0427
3_Fed_0_E172	Fed_0	37.3	9.16	26	16.9	32.3	20.7	24	13.3	1.9e-10	0.0397	0.00364	0.00174	0.0303	0.0856	0.0447	60.6	45.2	15.4	10.7	0.387	0.289	0.0985	43.3	56.8	31.6	25.2	52.8	29.6	0.688	0.76	0.2	0.437	0.298	0.14	0.356	0.202	0.112	0.228	0.0528	0.12	0.0674	0	0	0	0	0	0.278	0.0464
5_Fed_0_E137	Fed_0	35.9	4.01	20.9	12.7	29.3	16.8	28.2	13.8	4.84e-11	0.00957	0.000383	5.59e-05	0.00882	0.0541	0.0425	58.9	41.7	17.2	12	0.365	0.259	0.107	41.7	59.3	35.9	23.4	56.1	35.5	0.669	0.761	0.194	0.419	0.279	0.14	0.361	0.214	0.13	0.228	0.0472	0.128	0.081	0.308	0.151	0.122	0.0291	0.0073	0.356	0.0429
6_Fed_0_E137	Fed_0	36.7	6	23.7	14.9	29.9	17.8	27.4	13.4	7.61e-11	0.0156	0.000934	0.000426	0.0128	0.0649	0.0394	59	42.7	16.3	11.6	0.353	0.256	0.0973	42.2	58.5	34.6	24	54.8	33.6	0.66	0.749	0.194	0.414	0.278	0.136	0.359	0.21	0.124	0.227	0.0481	0.124	0.0763	0.183	0.0881	0.0742	0.0139	0.00351	0.362	0.0475
7_Fed_0_E137	Fed_0	36.3	5.37	22.8	14.5	27.9	15.6	29.4	14.1	6.78e-11	0.0137	0.000735	0.000254	0.0118	0.0515	0.0418	58.8	41.6	17.2	12	0.364	0.258	0.107	41.8	59.1	35.5	23.6	55.8	34.8	0.672	0.773	0.194	0.422	0.281	0.141	0.367	0.217	0.13	0.24	0.0505	0.134	0.0835	0.326	0.175	0.139	0.0363	0.0047	0.334	0.0419
7_Fed_0_E172	Fed_0	35.1	3.06	36.5	26.8	47.3	33.7	33.1	16.4	4.94e-11	0.0105	0.00032	9.2e-05	0.00727	0.167	0.095	65.3	46.4	19	7.43	0.961	0.682	0.279	50.9	71.2	53.7	17.5	69.5	53	1.74	2.36	0.417	1.23	0.888	0.339	1	0.712	0.537	0.61	0.101	0.424	0.323	0.561	0.255	0.198	0.0569	0.0314	0.472	0.0416
8_Fed_0_E137	Fed_0	36	6.4	24.7	15.1	32.4	19.3	28.5	15.7	5.15e-11	0.0106	0.000679	0.000353	0.00851	0.0741	0.0568	60.3	43	17.3	11.3	0.453	0.323	0.13	44.2	62.3	40.3	22	59	38.5	0.833	0.993	0.229	0.536	0.368	0.168	0.457	0.285	0.184	0.293	0.06	0.173	0.113	0.445	0.219	0.174	0.0451	0.0133	0.352	0.0436
8_Fed_0_E172	Fed_0	37	8.14	27	17.6	33.3	22.1	25.4	13.6	1.5e-10	0.0314	0.00255	0.00137	0.0236	0.0908	0.0499	61	44.9	16.2	10.7	0.442	0.325	0.117	44.6	60.1	37.4	22.7	57.1	36.5	0.764	0.853	0.212	0.495	0.341	0.154	0.381	0.229	0.143	0.225	0.0466	0.129	0.0822	0	0	0	0	0	0.23	0.0452
9_Fed_0_E172	Fed_0	36.5	4.7	20.1	12.1	23.8	12.3	28.1	13.7	6.58e-11	0.0133	0.000624	0.000242	0.0115	0.0369	0.0362	55.8	39.4	16.4	14.2	0.284	0.201	0.0836	38	54.1	27.7	26.4	50.8	27.5	0.536	0.57	0.165	0.319	0.204	0.115	0.286	0.155	0.0792	0.191	0.0444	0.0969	0.0525	0.255	0.145	0.116	0.0294	0.00223	0.287	0.0419
12_Fed_1_E172	Fed_1	35.1	11.5	29.7	20.2	38.3	24.6	30.8	13.8	1.76e-10	0.0364	0.00417	0.0015	0.0286	0.0871	0.0642	63.9	45.1	18.8	8.21	0.746	0.527	0.219	48	66.3	47.3	19	63.1	45.5	1.33	1.69	0.338	0.9	0.637	0.262	0.74	0.49	0.35	0.475	0.084	0.3	0.216	0.944	0.438	0.344	0.0944	0.0331	0.483	0.0441
16_Fed_1_E172	Fed_1	35.9	NDEF	21.8	13.9	31.2	18	30.6	15.9	0	0	0	0	0	0.0594	0.0462	58.9	40.4	18.5	11.3	0.353	0.242	0.111	42.9	62.5	39.9	22.5	58.8	38.8	0.684	0.84	0.195	0.437	0.293	0.144	0.396	0.247	0.158	0.264	0.0528	0.155	0.102	0.483	0.247	0.194	0.0538	0.00938	0.387	0.0387
17_Fed_1_E172	Fed_1	36.4	8.53	31.4	21	38.1	24.3	29.8	16	7.36e-11	0.0157	0.00134	0.000774	0.0109	0.133	0.0727	61.6	44	17.7	10.3	0.599	0.427	0.172	47.5	65.6	46.3	19.3	62.5	44.7	1.13	1.42	0.293	0.755	0.537	0.218	0.636	0.417	0.294	0.393	0.0702	0.246	0.175	0.516	0.229	0.182	0.0467	0.0254	0.449	0.0537
3_Fed_1_E137	Fed_1	36.7	7.03	25.4	16.2	28.6	16.1	28.5	14.5	8.16e-11	0.0169	0.00119	0.000607	0.0134	0.0602	0.0462	57.7	40.6	17.1	13.3	0.352	0.248	0.104	40.6	56.1	32.4	23.7	52.5	32.1	0.639	0.687	0.187	0.391	0.259	0.132	0.328	0.184	0.106	0.212	0.0432	0.111	0.0679	0.457	0.239	0.189	0.0502	0.015	0.3	0.0432
3_Fed_1_E172	Fed_1	36.7	8.92	30.6	20.5	37	23.7	29.5	15.6	1.21e-10	0.0255	0.00227	0.00116	0.0185	0.121	0.0664	62.6	45	17.6	9.33	0.585	0.421	0.165	47.5	64.8	44.7	20.1	61.3	42.6	1.08	1.35	0.285	0.723	0.513	0.21	0.601	0.39	0.269	0.38	0.071	0.233	0.162	0.506	0.24	0.189	0.0508	0.021	0.414	0.0491
7_Fed_1_E172	Fed_1	35.8	7.53	32.7	22.7	41.1	27.9	31.1	15.9	8.54e-11	0.0181	0.00136	0.000687	0.0128	0.133	0.0783	63.6	45	18.5	8.79	0.732	0.519	0.214	49.1	68.4	50.1	18.4	66.3	49.2	1.33	1.71	0.329	0.91	0.651	0.259	0.733	0.502	0.367	0.446	0.0766	0.296	0.219	0.527	0.248	0.194	0.0539	0.0307	0.381	0.0437
8_Fed_1_E137	Fed_1	37.1	10.2	21.6	12.1	28.4	15.9	25.2	13.3	1.73e-10	0.0358	0.00364	0.00159	0.0282	0.0663	0.0446	57.2	41.3	15.9	13.8	0.346	0.25	0.0962	41	54.9	30.9	24.1	51.6	29.9	0.64	0.69	0.187	0.391	0.263	0.129	0.337	0.185	0.104	0.22	0.0477	0.114	0.0659	0.131	0.0745	0.0628	0.0117	0.00142	0.278	0.0446
8_Fed_1_E172	Fed_1	37.4	11.1	28.7	17.4	34.5	21.1	28.4	15.6	1.64e-10	0.0352	0.00391	0.0024	0.024	0.139	0.0769	60.4	43.4	17	12.4	0.575	0.413	0.162	47	64.2	45.3	18.9	60.6	42.9	1.08	1.31	0.277	0.707	0.506	0.201	0.594	0.381	0.269	0.371	0.0656	0.225	0.159	0.523	0.241	0.193	0.0487	0.0319	0.34	0.0568
9_Fed_1_E172	Fed_1	35.8	NDEF	21.1	13.7	29	17.2	27.7	15.6	0	0	0	0	0	0.0486	0.0424	58.2	40.8	17.4	12	0.314	0.22	0.0936	40.4	59.5	34.2	25.3	56	33.1	0.594	0.688	0.176	0.369	0.24	0.129	0.33	0.196	0.113	0.218	0.0498	0.122	0.0724	0.341	0.187	0.148	0.0398	0.00808	0.318	0.0396
1_Fed_2_E137	Fed_2	37.1	9.75	20.8	12	26.7	15.4	25.1	12.8	1.76e-10	0.0363	0.00354	0.00147	0.0289	0.0534	0.0388	59.3	43.3	16	11.6	0.346	0.253	0.0935	41.6	55.8	30.6	25.2	52.4	29.8	0.611	0.665	0.182	0.381	0.254	0.127	0.316	0.176	0.0968	0.205	0.0464	0.108	0.0611	0	0	0	0	0	0.271	0.04
12_Fed_2_E172	Fed_2	36.8	8.11	20	11.2	25.7	13.5	27.6	13	1e-10	0.0204	0.00166	0.000711	0.0169	0.0471	0.0379	56.4	40.1	16.3	14.1	0.323	0.23	0.0931	40.1	55.5	31.2	24.4	52.1	30.3	0.616	0.671	0.181	0.373	0.247	0.127	0.333	0.185	0.104	0.217	0.0475	0.113	0.0658	0.2	0.108	0.0881	0.0201	0.002	0.313	0.0438
16_Fed_2_E172	Fed_2	36.8	NDEF	10.5	3.88	10.7	0.86	25.6	10.7	0	0	0	0	0	0.00184	0.0178	43.9	29.1	14.8	21.8	0.118	0.0781	0.0396	16.5	NDEF	NDEF	NDEF	NDEF	NDEF	0.241	0.166	0.102	0.102	0.0398	0.0623	0	0	0	0	0	0	0	0	0	0	0	0	0.252	0.0379
17_Fed_2_E172	Fed_2	36.9	4.01	17.2	9.06	19.9	8.41	26.8	12.8	5.81e-11	0.0116	0.000464	0.000202	0.0105	0.0249	0.0294	52.2	36.7	15.5	17.2	0.214	0.15	0.0636	32.8	46.5	16.8	29.7	43.4	18.1	0.408	0.384	0.136	0.224	0.134	0.0904	0.21	0.0977	0.0353	0.143	0.0361	0.0619	0.0259	0	0	0	0	0	0.281	0.0424
3_Fed_2_E137	Fed_2	36.7	8.17	17.5	9.19	22.9	11.6	24.9	12.4	1.07e-10	0.0218	0.00178	0.000679	0.0181	0.0337	0.0323	55.2	39.2	16	14.8	0.259	0.184	0.075	36.4	50.1	22.6	27.5	46.6	23.1	0.473	0.462	0.149	0.275	0.172	0.103	0.235	0.118	0.053	0.151	0.0353	0.0702	0.0348	0.15	0.0867	0.0725	0.0143	0.00261	0.267	0.0411
3_Fed_2_E172	Fed_2	37.2	7.01	17.2	9.05	17.9	6.6	27	11.8	9.11e-11	0.0185	0.00129	0.000547	0.0158	0.0196	0.0266	51.3	36	15.3	17.3	0.206	0.145	0.0616	32.8	45.5	16	29.6	42.5	17.9	0.41	0.386	0.138	0.225	0.135	0.09	0.215	0.0979	0.0344	0.149	0.0366	0.0632	0.0266	0	0	0	0	0	0.283	0.0428
5_Fed_2_E137	Fed_2	36.1	3.43	25.1	17.2	33.7	21.7	27.6	14.9	6.08e-11	0.0122	0.00042	4.56e-05	0.0105	0.0725	0.0449	60.5	43.2	17.3	10	0.372	0.266	0.107	43.4	61	37.6	23.4	57.4	36.1	0.677	0.786	0.195	0.436	0.294	0.143	0.361	0.22	0.136	0.227	0.0484	0.13	0.0817	0.233	0.116	0.0941	0.0222	0.00881	0.337	0.0401
6_Fed_2_E137	Fed_2	36.6	0.765	21.6	13.4	26.3	14.4	28.7	13.4	4.36e-11	0.00869	6.66e-05	2.44e-05	0.00785	0.047	0.0347	56.5	40	16.5	13.2	0.294	0.208	0.086	40.4	57.2	32.6	24.6	53.4	32	0.575	0.639	0.173	0.353	0.232	0.121	0.314	0.179	0.102	0.2	0.0429	0.107	0.0639	0.172	0.0886	0.0735	0.0152	0.00143	0.339	0.0451
7_Fed_2_E137	Fed_2	36.6	4.58	20.9	12.5	26.3	14.2	28.1	13.5	6.11e-11	0.0123	0.000564	0.00023	0.0107	0.0467	0.0367	56.6	40.1	16.5	13.4	0.301	0.213	0.0878	39	54.4	29.1	25.4	50.7	28.5	0.562	0.596	0.172	0.338	0.219	0.119	0.295	0.161	0.0858	0.191	0.0426	0.0971	0.0546	0.264	0.139	0.112	0.027	0.00443	0.323	0.0433
7_Fed_2_E172	Fed_2	36.4	8.02	20.3	11.6	27.1	15.8	28.6	12.6	1.07e-10	0.0218	0.00175	0.000704	0.0179	0.05	0.0392	59.5	42.4	17.2	11.6	0.403	0.287	0.116	43.3	60.7	38.6	22.1	57.9	37.9	0.726	0.835	0.203	0.464	0.315	0.149	0.385	0.234	0.149	0.238	0.0475	0.138	0.0902	0.134	0.0688	0.0579	0.0109	0.00483	0.294	0.0413
8_Fed_2_E137	Fed_2	36.6	8.94	21.9	12.8	27.4	14.8	27.5	14.9	9.45e-11	0.0194	0.00174	0.000749	0.0157	0.0546	0.0467	58.8	41.9	16.9	12.1	0.371	0.265	0.107	42.8	60	36.3	23.6	56.2	34.2	0.71	0.842	0.203	0.448	0.303	0.144	0.402	0.241	0.146	0.272	0.0598	0.153	0.0931	0.305	0.159	0.127	0.0323	0.000607	0.338	0.0429
8_Fed_2_E172	Fed_2	36.8	9.37	27.6	17.2	31.6	18.5	28.2	14.8	9.54e-11	0.0203	0.0019	0.00115	0.0145	0.0877	0.0579	58.2	41.5	16.7	13.7	0.442	0.315	0.127	43.4	59.6	38.4	21.2	56.2	37	0.835	0.945	0.228	0.525	0.363	0.163	0.443	0.264	0.17	0.277	0.0531	0.156	0.103	0.485	0.237	0.189	0.0477	0.0213	0.314	0.0514
9_Fed_2_E172	Fed_2	36.8	NDEF	15.9	8.56	16.1	5.27	28.4	12.9	0	0	0	0	0	0.0136	0.0254	49.6	34	15.6	18.6	0.175	0.12	0.0549	29.3	44.9	12.8	32.1	42	15.4	0.357	0.329	0.125	0.188	0.105	0.0832	0.19	0.0854	0.0244	0.134	0.0355	0.0561	0.0206	0	0	0	0	0	0.27	0.0398
1_Fed_3_E137	Fed_3	37.9	11.7	21.7	11.5	22.4	9.79	23	10.2	2.71e-10	0.0565	0.00661	0.00298	0.0432	0.0468	0.0326	49.2	35.5	13.6	20.6	0.237	0.171	0.0657	33.6	39.7	12.7	27	37.1	14	0.486	0.42	0.156	0.256	0.163	0.0926	0.249	0.0986	0.0316	0.177	0.0408	0.0655	0.0247	0	0	0	0	0	0.291	0.0581
12_Fed_3_E172	Fed_3	35.5	6.54	35.9	25.5	40.4	26	32	16.4	2.92e-11	0.00639	0.000418	0.000318	0.00399	0.112	0.0695	62.9	44.3	18.6	9.15	0.642	0.452	0.19	47.3	65.8	46.6	19.2	62.1	43.9	1.18	1.48	0.306	0.791	0.559	0.232	0.655	0.431	0.305	0.414	0.075	0.257	0.182	1.08	0.497	0.39	0.107	0.0455	0.504	0.0462
16_Fed_3_E172	Fed_3	35.8	NDEF	30.3	20	40.1	26.1	30.5	16.9	0	0	0	0	0	0.129	0.0758	62.3	43.6	18.6	9.67	0.6	0.42	0.18	48.1	68.3	49.4	19	65.6	48.1	1.15	1.52	0.292	0.781	0.555	0.227	0.675	0.461	0.333	0.42	0.0737	0.275	0.202	0.544	0.247	0.194	0.0523	0.0277	0.475	0.047
17_Fed_3_E172	Fed_3	35.8	5.56	32.8	22.2	40.8	27.1	30.3	16.2	4.35e-11	0.00954	0.00053	0.000431	0.0058	0.138	0.0795	62.4	44.2	18.2	9.89	0.692	0.49	0.202	48.5	68.1	49.6	18.5	65.9	48.3	1.3	1.69	0.323	0.885	0.632	0.252	0.74	0.504	0.367	0.45	0.0791	0.297	0.217	0.534	0.238	0.188	0.0497	0.0339	0.425	0.0511
3_Fed_3_E137	Fed_3	36.9	7.15	21.2	12.3	24	11.9	27.4	13.6	7.75e-11	0.0158	0.00113	0.000505	0.0131	0.0407	0.0374	55.3	39	16.3	15	0.283	0.2	0.083	38	54.3	28.9	25.4	50.9	28.7	0.542	0.579	0.166	0.321	0.206	0.115	0.293	0.159	0.0847	0.195	0.0433	0.0994	0.0561	0.281	0.152	0.122	0.0299	0.00394	0.306	0.0442
3_Fed_3_E172	Fed_3	36.8	3.6	23.8	15.3	26.5	14.6	28.6	13.6	6.2e-11	0.0127	0.000456	0.000281	0.0104	0.0495	0.0372	57.2	40.8	16.4	13.2	0.319	0.227	0.0912	39.8	55.6	30.2	25.3	51.9	29.4	0.59	0.637	0.177	0.359	0.235	0.124	0.312	0.173	0.0942	0.203	0.0456	0.105	0.0596	0.252	0.139	0.111	0.0273	0.00539	0.301	0.0453
5_Fed_3_E137	Fed_3	36.7	2.64	22.7	14.4	27	15.7	27.8	13.3	5.63e-11	0.0114	0.0003	0.000134	0.00976	0.0494	0.0334	57.7	41.3	16.4	12	0.304	0.217	0.0866	40.5	57	31.9	25	53.2	31.1	0.566	0.615	0.172	0.35	0.229	0.121	0.296	0.169	0.0946	0.182	0.0403	0.0971	0.0568	0.143	0.0737	0.0621	0.0115	0.00513	0.314	0.0446
6_Fed_3_E137	Fed_3	36.5	10.4	23.6	13.8	30.5	17.5	26.8	13.3	1.25e-10	0.0258	0.00269	0.00106	0.0204	0.0774	0.0502	57.2	40.8	16.4	14.4	0.384	0.274	0.11	41.7	57.3	35.1	22.2	54.1	34.4	0.719	0.796	0.203	0.442	0.299	0.142	0.387	0.222	0.136	0.246	0.0483	0.133	0.0846	0.235	0.0994	0.0837	0.0157	0.00669	0.375	0.0536
7_Fed_3_E137	Fed_3	37.2	5.43	16.7	8.86	15.8	4.27	27.8	11.5	6.31e-11	0.0126	0.000686	0.00026	0.0112	0.0121	0.022	47.7	32.2	15.5	19.1	0.165	0.111	0.0535	30.1	44.4	13.9	30.4	41.1	16.7	0.369	0.341	0.13	0.194	0.111	0.0828	0.201	0.0891	0.028	0.141	0.0345	0.058	0.0235	0	0	0	0	0	0.302	0.0441
7_Fed_3_E172	Fed_3	36.1	8.66	28.3	18.7	35.1	21.8	29.8	15.6	1.04e-10	0.0216	0.00187	0.000784	0.0164	0.0996	0.0684	60.9	42.8	18.1	11	0.549	0.386	0.163	46.4	64.9	45	19.9	62.2	43.6	1.02	1.27	0.264	0.673	0.472	0.201	0.572	0.371	0.257	0.366	0.068	0.228	0.16	0.407	0.203	0.159	0.0441	0.0144	0.351	0.0445
8_Fed_3_E137	Fed_3	37.3	NDEF	9.9	2.29	NDEF	NDEF	26.8	10.4	0	0	0	0	0	0	0.0169	38.2	23.7	14.5	26.4	0.0969	0.0601	0.0368	15.6	NDEF	NDEF	NDEF	NDEF	NDEF	0.239	0.167	0.0995	0.095	0.0371	0.0578	0	0	0	0	0	0	0	0	0	0	0	0	0.269	0.0409
8_Fed_3_E172	Fed_3	37.3	9.27	25.7	15.1	26.2	13.4	26.5	13.7	1.06e-10	0.0226	0.00209	0.00138	0.0163	0.0597	0.0461	54.7	39.4	15.3	16.9	0.342	0.246	0.096	38.6	51	26.7	24.3	47	25.3	0.648	0.642	0.188	0.377	0.25	0.127	0.326	0.166	0.087	0.21	0.0455	0.0984	0.053	0.454	0.233	0.187	0.0459	0.0212	0.266	0.054
9_Fed_3_E172	Fed_3	36.2	NDEF	23.1	14	29.2	16.2	29.9	15.6	0	0	0	0	0	0.0563	0.0437	58	40.1	17.9	12.3	0.349	0.241	0.108	42.6	62.1	39.3	22.8	58.1	37.2	0.704	0.859	0.2	0.445	0.3	0.145	0.412	0.256	0.162	0.272	0.0567	0.158	0.101	0.512	0.254	0.2	0.0544	0.0138	0.403	0.0432
12_LE_0_E172	LE_0	35.3	NDEF	29.5	21.2	35.5	22.1	35.5	16.6	0	0	0	0	0	0.0659	0.0528	61.8	42.3	19.6	9.49	0.504	0.345	0.159	46	66	46	20	62.6	44.9	0.953	1.2	0.253	0.634	0.438	0.196	0.536	0.354	0.247	0.344	0.061	0.216	0.155	0.976	0.494	0.383	0.112	0.0308	0.415	0.0329
16_LE_0_E172	LE_0	35.2	NDEF	24.9	17.4	37.2	24.4	31.8	16.1	0	0	0	0	0	0.0751	0.0533	62.7	43.6	19.1	8.41	0.497	0.346	0.151	47	67.7	47.2	20.6	64.6	45.7	0.942	1.24	0.248	0.637	0.443	0.194	0.552	0.374	0.26	0.354	0.067	0.229	0.162	0.487	0.242	0.189	0.0534	0.0135	0.414	0.0356
17_LE_0_E172	LE_0	36.7	11	30.2	19.5	38.3	25.2	28.4	14.9	1.86e-10	0.0393	0.00431	0.00212	0.0284	0.145	0.078	62.7	45	17.7	9.88	0.684	0.49	0.193	48.4	66.7	48	18.7	64	46.5	1.24	1.57	0.312	0.839	0.602	0.238	0.685	0.457	0.329	0.421	0.0736	0.269	0.196	0.41	0.181	0.145	0.0362	0.0277	0.345	0.0499
3_LE_0_E137	LE_0	36.9	9.18	28.4	18.6	34	21.1	27.9	15.2	1.32e-10	0.0276	0.00254	0.00127	0.0206	0.0932	0.0565	60.3	43	17.4	10.8	0.444	0.316	0.128	44.2	60.2	38.5	21.7	56.3	36.7	0.806	0.924	0.225	0.518	0.357	0.161	0.423	0.255	0.163	0.27	0.0527	0.152	0.0991	0.561	0.28	0.22	0.0592	0.0245	0.325	0.0455
3_LE_0_E172	LE_0	36.5	8.34	24.1	14.6	31.1	18.8	29.2	13.6	1.23e-10	0.0253	0.00211	0.000947	0.02	0.0758	0.0535	60.2	43.2	17	11.6	0.509	0.365	0.144	44.8	61.5	40.7	20.8	59.1	40.4	0.915	1.07	0.245	0.591	0.41	0.181	0.487	0.299	0.198	0.3	0.056	0.177	0.121	0.229	0.118	0.096	0.0224	0.0114	0.296	0.0457
5_LE_0_E137	LE_0	36.9	8.01	17.5	9.54	21.8	10.4	25.9	12.8	1.08e-10	0.022	0.00176	0.000617	0.0184	0.0306	0.0297	53.7	37.5	16.2	14.7	0.223	0.156	0.0675	35.8	50.3	22.4	27.9	46.7	22.2	0.434	0.437	0.142	0.251	0.156	0.0949	0.228	0.115	0.051	0.153	0.0374	0.0713	0.0339	0	0	0	0	0	0.297	0.0401
6_LE_0_E137	LE_0	37	9.14	27.9	18	35.4	22.9	27.4	14.3	1.38e-10	0.0288	0.00263	0.00132	0.0216	0.111	0.0561	62.8	45.9	16.9	9.28	0.522	0.382	0.141	47.1	64.9	44	20.9	61.5	42.1	0.941	1.17	0.252	0.628	0.443	0.186	0.525	0.341	0.231	0.329	0.0638	0.202	0.138	0.147	0.0581	0.051	0.00707	0.00854	0.374	0.0497
7_LE_0_E137	LE_0	36.1	4.88	23.7	15	30.8	17.7	29.2	14.9	4.84e-11	0.00971	0.000474	0.000157	0.00851	0.0636	0.0474	58.8	41.3	17.5	12.1	0.372	0.261	0.111	42.2	59.6	36.7	23	56	35.5	0.697	0.806	0.201	0.438	0.294	0.144	0.382	0.228	0.14	0.25	0.0512	0.14	0.0885	0.448	0.224	0.177	0.0466	0.00955	0.374	0.0422
7_LE_0_E172	LE_0	36.3	8.19	28.1	18.8	35	22.9	29.5	14.5	1.2e-10	0.025	0.00204	0.000913	0.0191	0.0931	0.0595	62.2	44.3	17.9	9.45	0.56	0.399	0.161	47.1	65.5	45.6	20	62.9	44.5	1.02	1.26	0.266	0.682	0.479	0.203	0.558	0.365	0.254	0.345	0.0633	0.217	0.154	0.296	0.144	0.114	0.0295	0.0146	0.33	0.0436
8_LE_0_E137	LE_0	36.4	9.44	24.3	13.9	29.9	16.1	28.4	15.1	6.09e-11	0.0127	0.0012	0.000728	0.00984	0.07	0.0569	57.2	40.3	16.8	14.8	0.407	0.287	0.12	41.5	58.1	36	22.1	54.7	34.5	0.767	0.861	0.213	0.47	0.318	0.152	0.417	0.242	0.15	0.274	0.0551	0.15	0.0944	0.571	0.28	0.223	0.0575	0.0188	0.359	0.0499
8_LE_0_E172	LE_0	36.5	9.25	26.4	16.9	31	18.4	30.6	14.8	1.14e-10	0.0237	0.00219	0.00108	0.0181	0.0693	0.0534	60.6	42.8	17.8	10.7	0.495	0.349	0.146	45.5	62.9	42.2	20.7	59.5	40.6	0.923	1.11	0.248	0.603	0.419	0.183	0.504	0.317	0.213	0.325	0.0611	0.193	0.132	0.586	0.296	0.232	0.0641	0.0172	0.336	0.042
9_LE_0_E172	LE_0	34.6	NDEF	26.4	18.8	37.9	25.2	30.1	17.2	0	0	0	0	0	0.0655	0.0584	61.3	41.9	19.4	9.8	0.444	0.304	0.14	44.8	65.6	44.3	21.3	62.3	42.5	0.827	1.03	0.222	0.544	0.37	0.174	0.456	0.299	0.202	0.295	0.0583	0.184	0.126	0.801	0.406	0.315	0.0907	0.0277	0.331	0.03
12_LE_1_E172	LE_1	36.1	10.6	19.8	11	25.2	12.4	28.3	12.4	1.31e-10	0.0267	0.00284	0.00106	0.0219	0.0384	0.0378	58.6	41.4	17.2	12.4	0.385	0.272	0.113	40.8	56.2	32.7	23.4	52.5	31.6	0.695	0.763	0.201	0.426	0.283	0.143	0.37	0.208	0.121	0.247	0.0516	0.13	0.078	0.56	0.271	0.216	0.0559	0.0136	0.385	0.0461
16_LE_1_E172	LE_1	36.2	NDEF	20.3	11.9	25.7	12.7	29.3	14	0	0	0	0	0	0.041	0.0361	55.2	38.1	17.1	14.7	0.272	0.188	0.0842	37.5	53.7	28.4	25.3	49.5	28.2	0.535	0.569	0.167	0.314	0.2	0.113	0.293	0.158	0.0835	0.198	0.0422	0.098	0.0558	0.522	0.256	0.203	0.0528	0.00853	0.402	0.0433
17_LE_1_E172	LE_1	36.4	10.7	30.9	20.4	41	27.7	26.9	15.2	1.84e-10	0.0387	0.00412	0.0019	0.0285	0.157	0.0821	63.9	46.7	17.2	8.92	0.694	0.507	0.187	48.2	65	45.6	19.5	62	43.6	1.21	1.47	0.312	0.812	0.581	0.231	0.642	0.417	0.293	0.393	0.0725	0.244	0.171	0.445	0.189	0.153	0.0362	0.0272	0.397	0.0494
3_LE_1_E137	LE_1	36.6	9.12	27.9	18.1	33.9	21.3	27.4	14	1.34e-10	0.0279	0.00254	0.00123	0.0212	0.0925	0.0567	61.2	44.3	16.8	10.9	0.503	0.365	0.138	44.4	60.2	38.4	21.8	56.8	37.2	0.879	1	0.241	0.565	0.39	0.175	0.457	0.275	0.175	0.285	0.0558	0.162	0.106	0.458	0.224	0.179	0.045	0.0209	0.333	0.0477
3_LE_1_E172	LE_1	36.4	10.3	25.3	15.8	33	20.4	27.1	13.2	1.8e-10	0.0373	0.00383	0.0016	0.029	0.0847	0.0536	61.5	44.5	17	10.6	0.514	0.373	0.142	44.8	61	39.4	21.6	57.9	38.1	0.897	1.05	0.244	0.581	0.402	0.179	0.478	0.292	0.188	0.304	0.0603	0.176	0.116	0.305	0.143	0.116	0.0264	0.0116	0.35	0.0491
6_LE_1_E137	LE_1	37.4	10.4	22.9	13.4	28.6	16.8	22.5	11.5	2.14e-10	0.0443	0.00461	0.00201	0.0346	0.0683	0.0366	58.4	43.3	15	12.6	0.332	0.247	0.0855	40.8	52.8	27	25.8	48.9	26.1	0.591	0.613	0.178	0.362	0.241	0.12	0.299	0.158	0.0808	0.19	0.0435	0.0932	0.0496	0	0	0	0	0	0.29	0.0474
7_LE_1_E137	LE_1	35.8	6.91	23.3	15	31.2	18.4	29.2	14.7	6.7e-11	0.0135	0.000934	0.000279	0.0116	0.0617	0.0491	60	42.3	17.7	11.2	0.413	0.292	0.122	43.1	60.9	38.2	22.7	57.4	37	0.759	0.896	0.214	0.484	0.327	0.157	0.418	0.254	0.16	0.274	0.0559	0.157	0.101	0.49	0.248	0.195	0.0523	0.00922	0.37	0.04
7_LE_1_E172	LE_1	35.7	8.54	31.7	21.8	40	26.6	29.7	15.1	9.35e-11	0.0196	0.00167	0.000753	0.0146	0.127	0.0754	62.8	45	17.8	9.89	0.676	0.485	0.192	47.2	65	45.7	19.3	62.5	44.7	1.19	1.45	0.305	0.793	0.561	0.232	0.634	0.412	0.29	0.386	0.0684	0.241	0.172	0.578	0.268	0.212	0.056	0.0296	0.396	0.0464
8_LE_1_E137	LE_1	37	8.57	18.1	9.2	20.5	7.89	26.7	12.7	9.93e-11	0.0203	0.00174	0.000798	0.0168	0.0276	0.0346	49.6	34.4	15.3	20.2	0.213	0.147	0.0655	30.6	41.8	12.4	29.5	40.1	16	0.419	0.372	0.139	0.218	0.128	0.0896	0.217	0.0908	0.0268	0.158	0.0381	0.0633	0.0252	0	0	0	0	0	0.273	0.0453
8_LE_1_E172	LE_1	37.4	10.5	27.5	16.7	33.7	20.5	28.2	15.5	1.83e-10	0.0387	0.00408	0.00223	0.0281	0.119	0.0705	61	44	17	11.3	0.532	0.383	0.149	46.1	62.2	42	20.2	58.1	39.5	0.967	1.16	0.259	0.63	0.446	0.184	0.527	0.327	0.221	0.339	0.063	0.197	0.134	0.536	0.26	0.206	0.0543	0.0247	0.343	0.0522
9_LE_1_E172	LE_1	35.6	25.1	19.9	13.7	24.8	13.3	28.5	15.5	0	0	0	0	0	0.0305	0.0327	57	39.9	17.1	12.2	0.251	0.176	0.0753	36.5	54.8	26.3	28.5	50.4	25.7	0.471	0.501	0.153	0.28	0.172	0.108	0.251	0.138	0.0661	0.166	0.041	0.0836	0.0426	0.458	0.237	0.188	0.0499	0.00999	0.351	0.038
1_LE_2_E137	LE_2	37.4	11.8	23.5	13.2	27.7	14.9	26.3	11.7	2.77e-10	0.0578	0.0068	0.003	0.044	0.0742	0.0459	57.8	41.8	16	13.6	0.436	0.315	0.121	43.3	56.7	35.5	21.2	53.1	33.7	0.816	0.909	0.227	0.507	0.353	0.154	0.439	0.249	0.156	0.287	0.0559	0.153	0.0966	0.213	0.0861	0.074	0.0121	0.00402	0.346	0.0556
12_LE_2_E172	LE_2	38.4	12.8	NDEF	NDEF	NDEF	NDEF	NDEF	NDEF	3.39e-10	0.0697	0.00888	0.00334	0.056	0	0	44.1	27.9	16.2	19.7	0.219	0.139	0.0805	32.1	39.7	20.4	19.2	35.2	26	0.511	0.41	0.169	0.261	0.164	0.0975	0.247	0.0979	0.0504	0.144	0.0133	0.0505	0.0372	0	0	0	0	0	0.233	0.0488
16_LE_2_E172	LE_2	36.5	10.2	16	7.52	22.8	10.1	27.9	12.2	1.07e-10	0.0216	0.0022	0.000683	0.0184	0.0322	0.0317	55.3	38.5	16.8	14.2	0.287	0.2	0.0871	38.6	54.6	30	24.6	50.9	29.3	0.563	0.616	0.172	0.335	0.217	0.118	0.315	0.172	0.0946	0.214	0.0463	0.109	0.0627	0.296	0.137	0.112	0.025	0.000427	0.394	0.0473
17_LE_2_E172	LE_2	38	11.4	20.7	11.2	20.7	9.15	25.1	8.36	2.9e-10	0.0602	0.00686	0.00298	0.0464	0.0369	0.024	49.8	35.4	14.3	18.4	0.234	0.167	0.0675	32.9	34.9	8.1	26.8	31.2	9.67	0.458	0.357	0.153	0.24	0.151	0.0894	0.209	0.0728	0.0169	0.14	0.0301	0.0437	0.0135	0	0	0	0	0	0.253	0.0514
3_LE_2_E137	LE_2	37.1	10.7	22	12.2	26.8	14.3	25.7	12.1	1.88e-10	0.039	0.00416	0.00184	0.0303	0.0573	0.0404	56.7	40.7	16	14.3	0.349	0.25	0.0981	40	52.8	29	23.8	49.2	28.5	0.637	0.657	0.187	0.382	0.254	0.127	0.326	0.172	0.0945	0.21	0.0435	0.103	0.06	0.275	0.135	0.111	0.0238	0.00875	0.311	0.0501
3_LE_2_E172	LE_2	37.8	10.7	12.1	4.59	NDEF	NDEF	20.8	4.39	1.92e-10	0.0394	0.00421	0.00154	0.0319	0	0.0076	36.9	24.5	12.5	25.3	0.0892	0.059	0.0301	NDEF	NDEF	NDEF	NDEF	NDEF	NDEF	0	0.102	0	0	0	0	0	0	0	0	0	0	0	0	0	0	0	0	0.241	0.0454
5_LE_2_E137	LE_2	37.9	11.4	15.1	6.58	14.2	3.66	22.2	5.53	2.4e-10	0.0496	0.00565	0.00218	0.0394	0.011	0.0112	43.7	29.9	13.9	21.3	0.14	0.0957	0.0444	23.5	NDEF	NDEF	NDEF	NDEF	NDEF	0.304	0.206	0.117	0.137	0.0714	0.0657	0	0	0	0	0	0	0	0	0	0	0	0	0.271	0.0479
6_LE_2_E137	LE_2	37.7	11.9	20.7	10.8	22	9.57	25.3	9.12	2.63e-10	0.0547	0.00653	0.00277	0.0423	0.0415	0.028	52.5	37	15.5	16.4	0.281	0.198	0.0829	37.8	47.9	24.1	23.7	44	23.2	0.57	0.56	0.177	0.325	0.215	0.109	0.301	0.144	0.0726	0.208	0.0433	0.0915	0.0482	0	0	0	0	0	0.362	0.0578
7_LE_2_E137	LE_2	36.5	9	21.1	12.3	28	15.7	26.4	13.2	1.18e-10	0.0242	0.00218	0.000822	0.0197	0.0542	0.0407	58.2	41.7	16.6	12.8	0.343	0.246	0.0975	40.4	56.1	31.4	24.7	52.7	30.5	0.616	0.674	0.182	0.377	0.249	0.128	0.327	0.184	0.103	0.215	0.0477	0.113	0.0655	0.229	0.117	0.0956	0.0214	0.00336	0.336	0.0446
7_LE_2_E172	LE_2	37.3	10.8	14.6	6.71	16.4	5.69	23	9.09	2.03e-10	0.0417	0.00451	0.00162	0.0337	0.016	0.0204	49.3	34.3	15	18	0.179	0.125	0.0543	29.4	38.2	6.02	32.2	36.4	10.1	0.361	0.305	0.128	0.187	0.106	0.0807	0.182	0.0696	0.011	0.133	0.035	0.0485	0.0135	0	0	0	0	0	0.277	0.0428
8_LE_2_E137	LE_2	37.1	10.7	14.8	5.63	15.7	3.64	25.2	10.5	1.38e-10	0.0284	0.00304	0.00128	0.023	0.0111	0.0257	50.7	34.9	15.8	18.7	0.227	0.156	0.0707	32.7	47	19.7	27.3	44.5	21.3	0.45	0.431	0.143	0.243	0.147	0.0959	0.24	0.113	0.0473	0.168	0.0392	0.075	0.0358	0	0	0	0	0	0.295	0.0479
8_LE_2_E172	LE_2	36.7	12.4	26.5	15.6	31	17.2	29.5	14.1	1.71e-10	0.0358	0.00442	0.00206	0.0266	0.094	0.0647	58.6	40.9	17.7	13.6	0.529	0.37	0.16	44.9	61.8	42.5	19.3	58.3	40.7	1.02	1.23	0.267	0.65	0.457	0.193	0.575	0.355	0.244	0.379	0.0667	0.221	0.154	0.682	0.317	0.251	0.0657	0.0213	0.424	0.0553
9_LE_2_E172	LE_2	37.9	11	8.54	0.607	NDEF	NDEF	26.4	3.27	1.59e-10	0.0324	0.00358	0.00127	0.027	0	0.00511	22.3	10.5	11.9	36.4	0.0471	0.0221	0.025	NDEF	NDEF	NDEF	NDEF	NDEF	NDEF	0	0.06	0	0	0	0	0	0	0	0	0	0	0	0	0	0	0	0	0.25	0.0456
1_LE_3_E137	LE_3	37.7	11.9	25.1	14.4	28.6	15.5	23.8	11.4	3.18e-10	0.0666	0.00792	0.00361	0.0498	0.0923	0.0494	55.4	40.8	14.6	16.6	0.392	0.289	0.103	40.6	51.1	28.3	22.8	47.7	27.1	0.742	0.764	0.211	0.438	0.301	0.137	0.392	0.2	0.111	0.263	0.0543	0.126	0.0712	0.14	0.0542	0.0509	0.0033	0.00291	0.329	0.0649
12_LE_3_E172	LE_3	37.6	10.9	15.4	6.88	12.7	2.64	21.8	6.92	2.07e-10	0.0428	0.00467	0.00187	0.0341	0.00734	0.015	47.2	32.9	14.3	19.9	0.167	0.116	0.0505	27.2	NDEF	NDEF	NDEF	30.6	4.1	0.343	0.258	0.124	0.169	0.0933	0.0753	0	0	0	0.118	0.0312	0.036	0.00482	0	0	0	0	0	0.268	0.0481
16_LE_3_E172	LE_3	35.6	NDEF	18.9	10.2	27.4	14.1	30.5	14.3	0	0	0	0	0	0.047	0.0496	56.5	38.8	17.7	14.9	0.365	0.251	0.115	40.4	58.1	36	22.1	55	36	0.704	0.799	0.2	0.428	0.284	0.144	0.392	0.228	0.141	0.261	0.0496	0.143	0.0937	0.615	0.301	0.237	0.0638	0.00916	0.405	0.045
17_LE_3_E172	LE_3	36.4	10.6	26.9	16.3	33.4	19.7	28.6	14.3	1.37e-10	0.0288	0.00306	0.0015	0.0216	0.114	0.0739	58.4	41.4	17	14.4	0.537	0.381	0.156	44.3	60.7	41	19.7	58	40.3	0.995	1.16	0.26	0.63	0.441	0.189	0.546	0.331	0.224	0.349	0.0618	0.202	0.141	0.372	0.175	0.141	0.0343	0.0142	0.365	0.0587
3_LE_3_E137	LE_3	37	10.1	23.3	13.5	26.6	14.2	26.7	12.6	1.5e-10	0.0312	0.00316	0.00142	0.0241	0.0597	0.043	55	39	16.1	16.1	0.326	0.231	0.095	38.7	52.1	28.5	23.6	48.8	28.6	0.604	0.613	0.178	0.355	0.234	0.121	0.309	0.161	0.0881	0.199	0.0402	0.0971	0.0569	0.251	0.124	0.102	0.0216	0.00766	0.302	0.0518
3_LE_3_E172	LE_3	37.5	10.7	24.4	14.8	27.7	15.9	22.4	10.9	2.66e-10	0.0554	0.00593	0.00265	0.0424	0.0713	0.0385	55.9	41.7	14.2	14.8	0.321	0.24	0.0814	38.3	44.7	17.8	26.9	40.4	17.2	0.569	0.518	0.176	0.33	0.218	0.113	0.267	0.119	0.0475	0.169	0.0393	0.0684	0.0291	0	0	0	0	0	0.271	0.0561
6_LE_3_E137	LE_3	37.2	10.9	23.6	13.9	28.7	16.9	22	11	2.39e-10	0.0497	0.00539	0.00237	0.0381	0.0707	0.0382	57.7	42.7	15	13.6	0.341	0.252	0.0885	39.4	50.5	24.7	25.8	46.6	23.3	0.585	0.578	0.176	0.349	0.23	0.118	0.286	0.144	0.0705	0.183	0.0427	0.0853	0.0427	0	0	0	0	0	0.292	0.0553
7_LE_3_E137	LE_3	35.9	9.43	24.7	15.1	32.2	18.8	28.4	14.4	8.5e-11	0.0174	0.00165	0.000599	0.0141	0.0776	0.0564	58.2	40.9	17.3	13.4	0.43	0.302	0.128	42.6	59.7	38.2	21.4	56.7	37.5	0.8	0.915	0.22	0.501	0.341	0.16	0.433	0.258	0.165	0.275	0.0528	0.156	0.103	0.457	0.218	0.174	0.0444	0.0145	0.375	0.049
7_LE_3_E172	LE_3	38	12	24	13.7	26.5	14.8	26.3	9.28	4.99e-10	0.104	0.0125	0.00533	0.0786	0.0842	0.0421	57	41.5	15.5	13.7	0.477	0.347	0.129	43.8	53.5	34.1	19.4	50.1	32.8	0.886	0.924	0.246	0.547	0.388	0.158	0.444	0.238	0.151	0.278	0.0482	0.14	0.0913	0	0	0	0	0	0.26	0.0555
8_LE_3_E137	LE_3	36.5	11.1	22.5	12.1	29.7	16.2	27.6	14.1	8.86e-11	0.0184	0.00203	0.00096	0.0145	0.0783	0.0577	56.8	40.4	16.5	15.2	0.421	0.299	0.122	42.3	59	37.6	21.4	55.9	36.5	0.809	0.93	0.222	0.499	0.342	0.157	0.453	0.267	0.17	0.293	0.057	0.164	0.107	0.332	0.15	0.123	0.0271	0.00836	0.391	0.0555
8_LE_3_E172	LE_3	37.1	11.1	26.4	15.9	31	17.5	27.1	13.8	1.94e-10	0.0407	0.00453	0.0022	0.0304	0.0956	0.0606	57.4	41.1	16.3	14.7	0.447	0.32	0.127	42.2	55.6	34.1	21.5	51.9	32.7	0.824	0.893	0.228	0.504	0.348	0.157	0.434	0.241	0.148	0.285	0.0547	0.148	0.0931	0.468	0.223	0.179	0.044	0.0175	0.355	0.0591
9_LE_3_E172	LE_3	37.6	12.7	NDEF	NDEF	NDEF	NDEF	23.4	4.16	1.98e-10	0.0407	0.00516	0.00205	0.033	0	0.00821	33.8	20.4	13.4	31.6	0.0975	0.0589	0.0386	7.52	NDEF	NDEF	NDEF	NDEF	NDEF	0.247	0.123	0.104	0.0717	0.0185	0.0531	0	0	0	0	0	0	0	0.382	0.176	0.144	0.0312	0.00263	0.289	0.0519
1_Pl_0_E137	Pl_0	37.7	10.6	18.5	9.24	20.1	8.16	24	11.7	2e-10	0.0414	0.00438	0.00191	0.0328	0.0292	0.0314	52.7	38.2	14.5	17.1	0.24	0.174	0.066	34.5	43.7	14.6	29.1	40.9	16.3	0.461	0.425	0.15	0.255	0.159	0.0956	0.235	0.103	0.0343	0.165	0.0406	0.0675	0.0269	0	0	0	0	0	0.263	0.0443
12_Pl_0_E172	Pl_0	34.5	7.97	39.8	31.5	47.2	33.3	34.6	17.2	5.58e-11	0.0114	0.00091	8.43e-05	0.00902	0.114	0.0766	65.9	46.2	19.7	6.27	0.796	0.558	0.238	49.8	69.9	51.1	18.7	66.5	49	1.45	1.95	0.365	1.01	0.724	0.29	0.834	0.583	0.426	0.534	0.0937	0.355	0.262	1.24	0.608	0.47	0.139	0.0381	0.516	0.0268
16_Pl_0_E172	Pl_0	35.5	5.09	24.2	16.3	32.3	19.4	28.4	16.1	4.77e-11	0.00962	0.00049	0.000147	0.00829	0.0555	0.0479	59.7	41.4	18.2	10.8	0.359	0.25	0.11	41.4	59.3	35.4	23.9	55.2	33.9	0.652	0.737	0.19	0.409	0.27	0.139	0.343	0.203	0.121	0.226	0.0481	0.125	0.0765	0.677	0.338	0.265	0.0726	0.0215	0.348	0.0383
17_Pl_0_E172	Pl_0	36.5	10.4	31.6	21.2	40.8	27.9	28.9	14.9	2e-10	0.0423	0.00437	0.00211	0.0307	0.157	0.0831	64.2	46.5	17.8	8.48	0.787	0.57	0.218	49.4	67.6	49.1	18.5	65.1	47.8	1.39	1.78	0.348	0.955	0.688	0.267	0.763	0.516	0.375	0.467	0.081	0.304	0.223	0.386	0.171	0.137	0.0344	0.0251	0.353	0.0481
3_Pl_0_E137	Pl_0	36.9	7.7	24.8	15.5	28.1	15.7	28.6	14	1e-10	0.0207	0.0016	0.000784	0.0162	0.0616	0.0458	58	41.3	16.7	13.1	0.371	0.264	0.107	41.2	56.6	33.3	23.3	53.3	33	0.674	0.734	0.196	0.415	0.277	0.138	0.351	0.199	0.117	0.225	0.0456	0.12	0.0742	0.368	0.193	0.154	0.0391	0.0107	0.306	0.0453
3_Pl_0_E172	Pl_0	37.2	8.94	24.3	14.8	27.9	15.7	28.7	13.3	1.32e-10	0.0274	0.00245	0.00121	0.0213	0.0639	0.0437	58.9	42.1	16.8	11.8	0.403	0.288	0.115	43.7	59.8	37.5	22.3	56	35.8	0.764	0.891	0.215	0.486	0.334	0.152	0.42	0.251	0.157	0.274	0.0553	0.154	0.0983	0.264	0.135	0.109	0.0263	0.00463	0.328	0.0478
5_Pl_0_E137	Pl_0	36.8	4.71	19.6	11.9	24.5	13.4	25.8	13.7	7.23e-11	0.0146	0.000685	0.000212	0.0126	0.0381	0.0309	56.4	40.4	16.1	12.4	0.251	0.18	0.0716	37.4	53.4	25	28.4	49.6	24.4	0.469	0.493	0.151	0.28	0.175	0.104	0.247	0.132	0.0617	0.163	0.0411	0.0809	0.0397	0.128	0.0761	0.0633	0.0127	0.000311	0.298	0.0412
6_Pl_0_E137	Pl_0	37.4	8.04	21.9	13.3	25	13.5	26	12.2	1.18e-10	0.0242	0.00194	0.000869	0.0195	0.0473	0.031	56.6	41.5	15.1	13.2	0.275	0.202	0.0736	38.2	51.2	23.7	27.5	46.9	22.7	0.506	0.515	0.162	0.3	0.193	0.107	0.262	0.134	0.062	0.172	0.0416	0.0804	0.0389	0	0	0	0	0	0.315	0.0454
7_Pl_0_E137	Pl_0	36.7	6.72	20.8	12.1	26	13.3	26.3	13.5	7.64e-11	0.0156	0.00104	0.000468	0.013	0.0455	0.0364	53.8	37.9	15.9	16.2	0.251	0.177	0.074	34.9	48.2	20.3	27.9	44.6	20.4	0.476	0.461	0.152	0.268	0.166	0.102	0.247	0.119	0.0501	0.166	0.0403	0.0742	0.0339	0.303	0.159	0.128	0.0312	0.00632	0.325	0.0454
7_Pl_0_E172	Pl_0	35.8	6.02	26.5	18	32.7	20.7	31.7	14.5	7.83e-11	0.0161	0.00097	0.0004	0.0128	0.0678	0.0516	61.7	43.2	18.5	9.63	0.527	0.369	0.158	46.5	65.8	45.7	20.1	63.1	45	0.974	1.22	0.256	0.65	0.453	0.198	0.54	0.355	0.247	0.339	0.0615	0.214	0.153	0.429	0.218	0.171	0.0472	0.0146	0.33	0.0399
8_Pl_0_E137	Pl_0	36.1	5.46	22.6	13.5	30.2	17.1	28.6	15.3	4.56e-11	0.00921	0.000502	0.000222	0.00795	0.0607	0.0485	59.6	42.3	17.2	11.2	0.403	0.287	0.117	43.4	61.2	38.4	22.7	57.5	36.4	0.759	0.902	0.214	0.483	0.329	0.154	0.424	0.259	0.163	0.277	0.0585	0.159	0.101	0.405	0.197	0.157	0.0393	0.00982	0.373	0.0451
9_Pl_0_E172	Pl_0	36	3.52	19.7	11.8	20.1	8.53	30.9	14.2	4.14e-11	0.00827	0.000291	0.00013	0.00741	0.0212	0.0359	56.1	38.2	17.9	13.8	0.305	0.208	0.097	39	56.7	32.3	24.3	53	32.1	0.592	0.649	0.176	0.357	0.231	0.127	0.317	0.18	0.103	0.211	0.0441	0.112	0.0677	0.612	0.322	0.252	0.0702	0.0133	0.309	0.0377
3_Pl_1_E172	Pl_1	35.9	11	29.3	19.3	38.7	25.2	28.6	14.8	1.55e-10	0.0321	0.00352	0.00138	0.0247	0.117	0.0712	63.7	45.9	17.8	8.83	0.668	0.481	0.186	47.3	64.5	44.7	19.9	61.2	42.6	1.16	1.42	0.303	0.773	0.547	0.227	0.626	0.404	0.28	0.396	0.0737	0.243	0.169	0.668	0.302	0.239	0.0626	0.0259	0.453	0.0471
7_Pl_1_E172	Pl_1	35.7	9.36	32.3	21.7	41	27.2	30.1	15.7	1.02e-10	0.0215	0.00201	0.000935	0.0155	0.136	0.0838	63.3	45.3	18	9.65	0.757	0.542	0.215	48	66.2	47.5	18.8	64	46.4	1.34	1.66	0.335	0.899	0.641	0.258	0.723	0.479	0.343	0.442	0.0776	0.282	0.205	0.715	0.337	0.264	0.0725	0.0367	0.415	0.046
9_Pl_1_E172	Pl_1	36.1	NDEF	18.7	11.4	22	9.79	27.9	15.1	0	0	0	0	0	0.0258	0.0323	53.7	37	16.7	14.7	0.216	0.149	0.0669	33.5	50.3	21	29.3	45.8	21.1	0.426	0.429	0.144	0.239	0.143	0.0964	0.231	0.116	0.0486	0.161	0.0399	0.0737	0.0339	0.478	0.244	0.193	0.0509	0.00862	0.365	0.0421
1_Pl_2_E137	Pl_2	36.8	9.61	22.8	13.1	29.5	17.1	26.4	13.8	1.44e-10	0.0299	0.00287	0.00131	0.0233	0.0697	0.05	58.7	42.2	16.5	13	0.407	0.292	0.114	43.2	59.4	36.9	22.5	56.6	36.2	0.749	0.858	0.207	0.474	0.324	0.15	0.402	0.239	0.149	0.256	0.0522	0.145	0.0928	0.157	0.091	0.0748	0.0162	0.00453	0.271	0.0438
12_Pl_2_E172	Pl_2	37.1	10.9	20.9	12	23.9	11.8	26.6	10.9	2.23e-10	0.0461	0.00504	0.00199	0.0361	0.0438	0.033	53.5	37	16.4	15.8	0.285	0.197	0.0875	37.9	50.6	26.4	24.2	47.4	26.4	0.563	0.575	0.171	0.327	0.213	0.114	0.297	0.15	0.0786	0.205	0.043	0.0971	0.0542	0	0	0	0	0	0.31	0.0484
16_Pl_2_E172	Pl_2	37.7	10.1	11.7	4.03	NDEF	NDEF	23.9	6.93	1.44e-10	0.0294	0.00296	0.00107	0.0243	0	0.0114	40.1	26.4	13.7	23.9	0.107	0.0706	0.0366	15.9	NDEF	NDEF	NDEF	NDEF	NDEF	0.248	0.168	0.105	0.0984	0.0393	0.0591	0	0	0	0	0	0	0	0	0	0	0	0	0.281	0.0442
17_Pl_2_E172	Pl_2	37.7	9.52	7.6	0.655	NDEF	NDEF	22.9	4.67	1.17e-10	0.0235	0.00224	0.00072	0.0203	0	0.00652	23.6	12.2	11.4	35.1	0.0422	0.0219	0.0204	NDEF	NDEF	NDEF	NDEF	NDEF	NDEF	0	0.0601	0	0	0	0	0	0	0	0	0	0	0	0	0	0	0	0	0.247	0.0436
3_Pl_2_E137	Pl_2	37	11.1	24.7	14.2	28.7	15.5	27.3	12.9	1.5e-10	0.0313	0.00346	0.00163	0.0237	0.0769	0.0501	55.6	39.3	16.3	16	0.383	0.271	0.112	41.1	55.7	34.5	21.2	52.5	34.2	0.728	0.779	0.204	0.439	0.299	0.14	0.383	0.213	0.132	0.241	0.044	0.127	0.0825	0.325	0.148	0.122	0.0262	0.013	0.335	0.0557
3_Pl_2_E172	Pl_2	37.1	10.1	16.3	7.96	18.9	7.18	26.9	11.1	1.52e-10	0.0311	0.00314	0.00118	0.0253	0.023	0.0285	50.2	34.4	15.8	18.5	0.216	0.148	0.0682	32.4	45	17.5	27.5	42.6	19.9	0.431	0.4	0.141	0.232	0.14	0.0923	0.224	0.101	0.0392	0.157	0.0356	0.0668	0.0312	0	0	0	0	0	0.281	0.0457
5_Pl_2_E137	Pl_2	37.3	9.6	14.4	6.43	15.6	5.25	22.6	8.68	1.43e-10	0.0291	0.00279	0.00104	0.0241	0.0138	0.0175	51.3	37	14.3	16.7	0.189	0.136	0.0529	28.9	37.4	3.58	33.8	33.9	5.67	0.349	0.281	0.126	0.181	0.101	0.0799	0.167	0.0623	0.00597	0.112	0.0316	0.038	0.00636	0	0	0	0	0	0.288	0.0458
6_Pl_2_E137	Pl_2	37.4	11.3	18.7	9.55	22	9.89	24.5	9.36	2.08e-10	0.043	0.00484	0.00195	0.0341	0.0366	0.0251	52.2	37.1	15.1	16.8	0.239	0.17	0.0692	34.5	44.1	17.1	27	40.4	17.4	0.462	0.423	0.151	0.254	0.159	0.0943	0.236	0.104	0.0403	0.162	0.0374	0.0656	0.0282	0	0	0	0	0	0.345	0.0528
7_Pl_2_E137	Pl_2	36.5	9.52	21.7	12.9	29.4	16.8	25.6	12.9	1.25e-10	0.0257	0.00244	0.000903	0.0208	0.0609	0.0398	57	40.6	16.4	13.5	0.321	0.229	0.0921	39.3	53.7	28.6	25.1	50	27.6	0.587	0.616	0.176	0.352	0.231	0.122	0.306	0.164	0.0874	0.2	0.0447	0.0999	0.0552	0.249	0.12	0.0988	0.0213	0.00637	0.339	0.0465
7_Pl_2_E172	Pl_2	37.9	11.9	14.2	5.21	11.3	0.708	26.7	5.74	2.75e-10	0.0568	0.00675	0.00264	0.0449	0.00217	0.0134	45.8	30.8	15	20.6	0.187	0.126	0.0613	28.2	32	5.16	26.9	29.7	9.05	0.388	0.281	0.135	0.188	0.109	0.0791	0.179	0.0573	0.00923	0.121	0.0249	0.0358	0.0109	0	0	0	0	0	0.24	0.0453
8_Pl_2_E137	Pl_2	37.5	12.6	15.8	5.82	17.2	5	22.7	8.32	2.38e-10	0.0492	0.00619	0.00256	0.0386	0.0173	0.0215	50.1	35.3	14.8	18.2	0.23	0.162	0.0678	32.4	38.9	11.5	27.4	35.3	11.2	0.46	0.383	0.152	0.24	0.149	0.091	0.224	0.087	0.0257	0.159	0.0383	0.0561	0.0177	0.379	0.162	0.135	0.0278	0.00643	0.316	0.0519
9_Pl_2_E172	Pl_2	37.2	NDEF	NDEF	NDEF	NDEF	NDEF	24.2	8.56	0	0	0	0	0	0	0.0127	26.6	14.1	12.6	34.4	0.0495	0.0261	0.0233	NDEF	NDEF	NDEF	NDEF	NDEF	NDEF	0	0.0811	0	0	0	0	0	0	0	0	0	0	0	0	0	0	0	0	0.274	0.0431
1_Pl_3_E137	Pl_3	38.7	11.4	17.4	8.11	12.3	1.53	20.2	5.86	2.71e-10	0.0561	0.00637	0.00272	0.0439	0.00512	0.0119	43.8	32.8	11	22.2	0.141	0.106	0.0355	20.1	NDEF	NDEF	NDEF	NDEF	NDEF	0.292	0.188	0.121	0.119	0.0589	0.0603	0	0	0	0	0	0	0	0	0	0	0	0	0.247	0.0489
12_Pl_3_E172	Pl_3	37.2	13.1	27.7	16.1	30.6	16.6	28.6	10.9	4.31e-10	0.0905	0.0118	0.00527	0.0669	0.114	0.0633	57.7	41.1	16.6	13.7	0.673	0.479	0.194	44.8	56.6	39.1	17.4	53	38	1.28	1.39	0.336	0.798	0.573	0.225	0.658	0.372	0.258	0.408	0.0612	0.216	0.155	0.926	0.396	0.317	0.0792	0.0378	0.409	0.0716
16_Pl_3_E172	Pl_3	36.1	9.91	18.8	9.59	26.6	13.4	29	13.4	8.99e-11	0.0182	0.00181	0.000603	0.0154	0.0512	0.0481	54.9	37.7	17.2	16.2	0.349	0.239	0.109	39.6	57.1	35	22.1	54.5	35.4	0.681	0.765	0.193	0.408	0.27	0.138	0.383	0.219	0.134	0.255	0.0487	0.139	0.0903	0.373	0.183	0.147	0.0369	0.00483	0.363	0.0508
17_Pl_3_E172	Pl_3	36.6	10.2	27.1	16.8	33.9	20.6	29.2	14.2	1.54e-10	0.0324	0.00329	0.00162	0.0241	0.117	0.0726	59.8	42.6	17.2	12.5	0.586	0.417	0.168	46.1	62.9	43.8	19.1	60.3	42.9	1.08	1.3	0.28	0.704	0.498	0.206	0.595	0.374	0.261	0.375	0.0652	0.226	0.161	0.276	0.124	0.1	0.0233	0.0117	0.354	0.0574
3_Pl_3_E137	Pl_3	37.1	10.5	23.6	13.6	28.1	15.3	24.5	12.3	1.68e-10	0.035	0.00368	0.00169	0.0268	0.0708	0.0442	54.8	39.8	15	16.7	0.322	0.234	0.0882	38	49.4	24.6	24.8	45.9	24.2	0.593	0.58	0.177	0.343	0.225	0.117	0.3	0.148	0.0738	0.195	0.0423	0.0894	0.0471	0.167	0.0744	0.0651	0.0093	0.00592	0.316	0.0569
3_Pl_3_E172	Pl_3	38.1	11	NDEF	NDEF	NDEF	NDEF	25.2	1.22	1.7e-10	0.0346	0.00381	0.0013	0.0286	0	0.0017	NDEF	NDEF	NDEF	NDEF	0	0	0	NDEF	NDEF	NDEF	NDEF	NDEF	NDEF	0	0.0289	0	0	0	0	0	0	0	0	0	0	0	0	0	0	0	0	0.223	0.0453
5_Pl_3_E137	Pl_3	37	9.8	17.8	9.01	22.2	10.2	23.3	11.4	1.39e-10	0.0283	0.00278	0.00108	0.0232	0.0342	0.0294	52.3	37.4	14.9	17.1	0.218	0.156	0.0622	32.1	42.5	11.9	30.6	39.4	13	0.409	0.367	0.138	0.22	0.132	0.0885	0.209	0.0886	0.0248	0.148	0.039	0.0583	0.0193	0	0	0	0	0	0.323	0.0498
6_Pl_3_E137	Pl_3	37.3	8.67	10.9	3.61	NDEF	NDEF	23.5	8.85	9.35e-11	0.0187	0.00162	0.000413	0.0165	0	0.015	30.9	18.9	12	30.6	0.0648	0.0397	0.0252	NDEF	NDEF	NDEF	NDEF	NDEF	NDEF	0	0.0925	0	0	0	0	0	0	0	0	0	0	0	0	0	0	0	0	0.288	0.0463
7_Pl_3_E172	Pl_3	37.8	11.7	16.4	7.63	16.8	5.83	24.7	8.04	3.08e-10	0.0637	0.00746	0.00284	0.0501	0.0199	0.0216	51.7	36.2	15.6	16.2	0.243	0.17	0.0732	36.2	46.5	21	25.5	43.9	21.8	0.494	0.482	0.159	0.277	0.179	0.0987	0.262	0.122	0.0551	0.188	0.0413	0.0822	0.0409	0	0	0	0	0	0.29	0.0432
8_Pl_3_E137	Pl_3	37.8	11.5	20.7	10.6	22.4	9.61	23.7	11.2	2.41e-10	0.0502	0.00579	0.00263	0.0387	0.0432	0.0357	53.6	39.3	14.3	17.1	0.288	0.211	0.0768	37.2	47.2	20.7	26.5	44	20.2	0.554	0.546	0.171	0.314	0.206	0.108	0.297	0.14	0.0614	0.211	0.0502	0.0926	0.0425	0	0	0	0	0	0.318	0.0551
9_Pl_3_E172	Pl_3	36.9	12.9	14.9	4.58	19.9	6.52	26.7	11.8	1.61e-10	0.0332	0.00428	0.00176	0.0266	0.0248	0.0366	54	37.5	16.6	16.9	0.314	0.218	0.0963	38.9	55.1	31.8	23.3	51.4	29.9	0.639	0.72	0.186	0.374	0.249	0.126	0.376	0.207	0.12	0.27	0.0582	0.139	0.0807	0.424	0.189	0.154	0.0358	0.00195	0.422	0.0523
Zero (0)	Very low concentration
NA	Value was rejected by automatic sample and measurement quality control.
TAG	Value cannot be quantified due to detected irregularity in sample, see tags.
NDEF	Not defined. Derived value or ratio cannot be given due to low concentration in original measures.
[truncated: 20 more columns]

## Sheet: Figure 6c and 6d
ID_Admission_Day_M/F Admission i.e. Fed or Fasting+Placebo(Pl) or Fasting+Leptin(LE) Day i.e. Day 0, 1, 2, etc of admission Male or Famale i.e. E137 or E172	1_LE_0_E137	12_LE_0_E172	16_LE_0_E172	17_LE_0_E172	3_LE_0_E137	3_LE_0_E172	5_LE_0_E137	6_LE_0_E137	7_LE_0_E137	7_LE_0_E172	8_LE_0_E137	8_LE_0_E172	9_LE_0_E172	12_LE_1_E172	16_LE_1_E172	17_LE_1_E172	3_LE_1_E137	3_LE_1_E172	6_LE_1_E137	7_LE_1_E137	7_LE_1_E172	8_LE_1_E137	8_LE_1_E172	9_LE_1_E172	1_LE_2_E137	12_LE_2_E172	16_LE_2_E172	17_LE_2_E172	3_LE_2_E137	3_LE_2_E172	5_LE_2_E137	6_LE_2_E137	7_LE_2_E137	7_LE_2_E172	8_LE_2_E137	8_LE_2_E172	9_LE_2_E172	1_LE_3_E137	12_LE_3_E172	16_LE_3_E172	17_LE_3_E172	3_LE_3_E137	3_LE_3_E172	6_LE_3_E137	7_LE_3_E137	7_LE_3_E172	8_LE_3_E137	8_LE_3_E172	9_LE_3_E172
Label	LE_0	LE_0	LE_0	LE_0	LE_0	LE_0	LE_0	LE_0	LE_0	LE_0	LE_0	LE_0	LE_0	LE_1	LE_1	LE_1	LE_1	LE_1	LE_1	LE_1	LE_1	LE_1	LE_1	LE_1	LE_2	LE_2	LE_2	LE_2	LE_2	LE_2	LE_2	LE_2	LE_2	LE_2	LE_2	LE_2	LE_2	LE_3	LE_3	LE_3	LE_3	LE_3	LE_3	LE_3	LE_3	LE_3	LE_3	LE_3	LE_3
VLDL-D	0.195634	-1.8711	-1.99267	-0.169084	0.0740615	-0.412229	0.0740615	0.195634	-0.898519	-0.655374	-0.533802	-0.412229	-2.72211	-0.898519	-0.776947	-0.533802	-0.290656	-0.533802	0.681925	-1.26324	-1.38481	0.195634	0.681925	-1.50638	0.681925	1.89765	-0.412229	1.41136	0.317207	1.16822	1.28979	1.04664	-0.412229	0.560352	0.317207	-0.169084	1.28979	1.04664	0.92507	-1.50638	-0.533802	0.195634	0.803497	0.438779	-1.14166	1.41136	-0.412229	0.317207	0.92507
XXL-VLDL-P	-0.294153	-1.54012	-1.54012	0.377876	-0.207439	-0.304992	-0.46758	-0.142404	-1.11359	-0.33751	-0.978105	-0.402545	-1.54012	-0.218279	-1.54012	0.356198	-0.185761	0.312841	0.681373	-0.911986	-0.624748	-0.56188	0.345359	-1.54012	1.36424	2.03627	-0.478419	1.50515	0.399554	0.442911	0.963192	1.21249	-0.359188	0.562142	-0.142404	0.215288	0.0852183	1.80865	0.605499	-1.54012	-0.153244	-0.0123342	1.24501	0.952352	-0.716881	3.77054	-0.67786	0.46459	0.507946
XXL-VLDL-L	-0.272479	-1.5937	-1.5937	0.418857	-0.180301	-0.298084	-0.467077	-0.118848	-1.09645	-0.313447	-0.94333	-0.38002	-1.5937	-0.22639	-1.5937	0.388131	-0.164938	0.316437	0.674907	-0.902362	-0.589981	-0.554134	0.388131	-1.5937	1.36624	1.97564	-0.487561	1.48915	0.403494	0.423978	0.94632	1.20749	-0.354415	0.541761	-0.139332	0.239622	0.0655076	1.81689	0.598092	-1.5937	-0.118848	0.0040556	1.24334	0.951441	-0.702643	3.73215	-0.651433	0.490551	0.490551
XXL-VLDL-PL	-0.365393	-1.33352	-1.33352	0.405073	-0.308919	-0.482375	-0.62356	-0.272615	-1.14231	-0.510612	-0.849456	-0.450104	-1.33352	-0.187904	-1.33352	0.32843	-0.308919	0.211448	0.526089	-0.956757	-0.659865	-0.631628	0.312295	-1.33352	1.4095	2.24855	-0.44607	1.43371	0.344566	0.364735	0.94561	1.30059	-0.454138	0.485751	-0.107226	0.449446	0.110602	1.8613	0.550292	-1.33352	-0.0991587	-0.0588201	1.05856	0.84073	-0.667933	3.7088	-0.514646	0.493818	0.747951
XXL-VLDL-C	0.048387	-1.39311	-1.39311	1.27306	0.405751	-0.124272	-0.666341	0.445904	-1.1024	0.132709	-0.71854	0.000203074	-1.39311	-0.582019	-1.39311	1.05623	0.289306	0.421812	0.666747	-0.987567	-0.0760881	-0.698463	1.22488	-1.39311	1.43769	0.534241	-1.00001	1.40557	0.445904	-0.0439655	0.429843	0.963881	-0.481636	0.0323257	-0.449513	0.534241	-0.654295	2.16045	0.225061	-1.39311	0.293322	0.172862	1.43769	1.10442	-0.690433	3.82681	-0.646264	0.943804	-0.377237
XXL-VLDL-CE	0.222776	-1.3484	-1.3484	1.59837	0.744329	0.0923882	-0.572591	0.776926	-0.97875	0.529188	-0.731013	0.203218	-1.3484	-0.725145	-1.3484	1.39627	0.581344	0.555266	0.685654	-0.869224	0.29449	-0.74014	1.44842	-1.3484	1.29196	-0.403087	-1.15608	1.24632	0.437917	-0.161869	0.190179	0.672615	-0.403087	-0.0901552	-0.650824	0.444436	-0.98201	2.06125	0.0597912	-1.3484	0.411839	0.268412	1.52014	1.16157	-0.598669	3.65198	-0.762306	1.00511	-1.03025
XXL-VLDL-FC	-0.197142	-1.30661	-1.30661	0.669923	-0.122556	-0.423698	-0.731367	-0.0759398	-1.16024	-0.455397	-0.627878	-0.299699	-1.30661	-0.318345	-1.30661	0.464811	-0.159849	0.185112	0.567367	-1.04649	-0.60457	-0.562615	0.772479	-1.30661	1.49037	1.80736	-0.669833	1.47173	0.408871	0.129173	0.725863	1.27594	-0.540239	0.203759	-0.113233	0.613983	-0.122556	2.05909	0.436841	-1.30661	0.0918794	0.0172931	1.16406	0.903005	-0.748149	3.6627	-0.411578	0.744509	0.60466
XXL-VLDL-TG	-0.306417	-1.64095	-1.64095	0.273228	-0.252497	-0.292937	-0.400778	-0.185096	-1.06737	-0.353598	-0.977728	-0.420999	-1.64095	-0.164876	-1.64095	0.279968	-0.212056	0.313669	0.691113	-0.859103	-0.656901	-0.508619	0.253008	-1.64095	1.32468	2.13349	-0.400778	1.48644	0.40129	0.509131	1.01464	1.2101	-0.313157	0.630452	-0.0907353	0.151907	0.178867	1.7156	0.657412	-1.64095	-0.185096	-0.0165945	1.21684	0.927015	-0.690601	3.65674	-0.663641	0.40803	0.583272
XL-VLDL-P	0.212231	-1.34931	-1.34931	0.86703	0.212231	-0.102913	-0.593136	0.359298	-1.34931	-0.218465	-0.407552	-0.0538904	-1.34931	-0.519603	-1.34931	0.5834	0.121189	0.152704	0.62542	-1.34931	-0.460076	-0.288497	1.35375	-1.34931	1.43429	1.48681	-0.740203	1.42378	0.45034	-0.00836962	0.460844	1.13665	-0.505596	-0.0118712	-0.200957	0.62542	-0.092408	2.09609	0.243745	-1.34931	0.373304	0.18772	1.21719	0.786493	-0.68768	3.45121	-0.225469	0.958071	0.240244
XL-VLDL-L	0.207783	-1.34509	-1.34509	0.915556	0.232432	-0.10561	-0.598586	0.380325	-1.34509	-0.186599	-0.422523	-0.0422268	-1.34509	-0.521118	-1.34509	0.640898	0.137358	0.176091	0.637377	-1.34509	-0.422523	-0.323928	1.35219	-1.34509	1.44022	1.39445	-0.760564	1.4191	0.45075	-0.0246205	0.45075	1.12683	-0.499991	-0.017578	-0.221811	0.623292	-0.151386	2.10574	0.232432	-1.34509	0.36624	0.179613	1.23599	0.81344	-0.690139	3.47904	-0.249981	0.957812	0.186655
XL-VLDL-PL	0.00974388	-1.07121	-1.07121	1.11477	0.154139	-0.27704	-0.871064	0.34466	-1.07121	-0.212865	-0.597918	-0.120613	-1.07121	-0.541764	-1.07121	0.974381	0.112024	0.216309	0.571279	-1.07121	-0.226903	-0.766378	1.25515	-1.07121	1.53592	1.4557	-0.905559	1.39553	0.360704	-0.275035	0.356693	1.11477	-0.658082	-0.174761	-0.489622	0.747762	-0.50366	2.15762	0.0578755	-1.07121	0.262435	-0.0042945	1.23509	0.819959	-0.758356	3.86228	-0.389347	0.912211	0.0498536
XL-VLDL-C	0.286285	-1.3091	-1.3091	1.2834	0.485708	-0.0818797	-0.519076	0.62377	-1.3091	0.132883	-0.492997	0.102203	-1.3091	-0.674012	-1.3091	0.961255	0.316966	0.332306	0.731152	-1.3091	-0.229146	-0.41783	1.42146	-1.3091	1.42146	0.362986	-0.983884	1.39078	0.455028	-0.0711416	0.332306	0.991935	-0.443909	-0.032791	-0.348799	0.470368	-0.571233	2.21915	0.183506	-1.3091	0.347646	0.206516	1.42146	1.0533	-0.724635	3.56909	-0.448511	1.00728	-0.400956
XL-VLDL-CE	0.519514	-1.46123	-1.46123	1.26626	0.696934	0.109066	-0.253717	0.763135	-1.46123	0.323558	-0.311974	0.278542	-1.46123	-0.73831	-1.46123	0.834632	0.440073	0.29443	0.712822	-1.46123	-0.213996	-0.0789454	1.53107	-1.46123	1.23978	-0.0206883	-0.947506	1.34571	0.477145	0.0693455	0.302374	0.869057	-0.322566	0.000496129	-0.253717	0.312966	-0.39936	2.11364	0.214988	-1.46123	0.477145	0.365927	1.42515	1.00676	-0.619148	3.17286	-0.370231	1.04648	-0.584723
XL-VLDL-FC	-0.0354508	-1.0473	-1.0473	1.25804	0.173177	-0.32753	-0.842146	0.423531	-1.0473	-0.125856	-0.707233	-0.13281	-1.0473	-0.557021	-1.0473	1.09809	0.124497	0.350511	0.71561	-1.0473	-0.237124	-0.843884	1.2337	-1.0473	1.57446	0.865127	-0.984013	1.37279	0.395714	-0.251033	0.371374	1.09809	-0.584838	-0.0771764	-0.452707	0.663453	-0.769473	2.2525	0.138406	-1.0473	0.176654	-0.0111108	1.37279	1.05985	-0.82928	3.925	-0.529204	0.892944	-0.139765
XL-VLDL-TG	0.230652	-1.40934	-1.40934	0.700049	0.155316	-0.064895	-0.534292	0.288602	-1.40934	-0.296696	-0.337261	-0.0764851	-1.40934	-0.447367	-1.40934	0.404502	0.0741857	0.103161	0.607329	-1.40934	-0.545883	-0.15182	1.32012	-1.40934	1.39545	1.73156	-0.615423	1.40704	0.468248	0.0683907	0.514608	1.15786	-0.464752	0.0336205	-0.0938702	0.630509	0.108956	2.00393	0.300192	-1.40934	0.392912	0.219061	1.14047	0.705844	-0.638603	3.26145	-0.12864	0.937645	0.445068
L-VLDL-P	0.563178	-1.86419	-1.86419	0.988777	0.391445	0.107712	-0.526953	0.660244	-0.683752	-0.138687	-0.00428731	0.00317933	-1.86419	-0.646419	-0.810685	0.607978	0.271979	0.0927791	0.548244	-0.810685	-0.302953	-0.00428731	1.86237	-1.86419	1.33224	0.809577	-0.616552	1.10078	0.473578	-0.273087	0.122646	0.966377	-0.422419	-0.273087	-0.183487	0.906643	-0.138687	2.11624	-0.011754	-0.810685	0.884244	0.428778	1.04851	0.593044	-0.429886	2.75837	0.264512	1.25758	-0.011754
L-VLDL-L	0.559872	-1.83128	-1.83128	1.04839	0.41846	0.109923	-0.55343	0.675573	-0.6897	-0.121479	0.00707801	0.0199337	-1.83128	-0.658846	-0.829827	0.662718	0.289903	0.0970678	0.547016	-0.819542	-0.275747	-0.031489	1.88401	-1.83128	1.34407	0.726996	-0.649847	1.09981	0.469882	-0.301458	0.0970678	0.958398	-0.442871	-0.301458	-0.211469	0.932687	-0.198613	2.14112	-0.0443447	-0.834969	0.89412	0.431315	1.06124	0.598439	-0.430015	2.7839	0.251336	1.27979	-0.0700561
L-VLDL-PL	0.564061	-1.67516	-1.67516	1.24969	0.425477	0.133721	-0.705076	0.739114	-0.726958	-0.0850954	0.0534885	0.0389008	-1.67516	-0.683195	-0.887423	0.884992	0.345244	0.133721	0.498416	-0.836366	-0.0632137	-0.18721	1.97178	-1.67516	1.38827	0.651588	-0.719664	1.01628	0.461946	-0.515435	-0.0559198	0.89958	-0.500847	-0.478966	-0.325794	1.07463	-0.406027	2.1906	-0.194504	-0.807191	1.01628	0.389008	1.03087	0.571355	-0.384145	2.84705	0.352538	1.34451	-0.172622
L-VLDL-C	0.617865	-1.61531	-1.61531	1.38367	0.696916	0.0694531	-0.587654	0.914304	-0.617298	0.11886	0.0101652	0.178147	-1.61531	-0.770458	-0.923618	1.03782	0.484468	0.178147	0.563518	-0.780339	-0.00465671	-0.123232	1.98149	-1.61531	1.30956	-0.207223	-0.859389	1.04276	0.42518	-0.474019	-0.10841	0.889601	-0.444375	-0.449315	-0.419671	0.934067	-0.607416	2.28781	-0.207223	-1.04219	0.963711	0.459765	1.2058	0.721619	-0.404849	2.79175	0.084275	1.42319	-0.681526
L-VLDL-CE	0.695225	-1.79654	-1.79654	1.32595	0.858748	0.165724	-0.340417	1.02227	-0.402711	0.352607	-0.0133718	0.274739	-1.79654	-0.753116	-0.776476	1.0612	0.617358	0.251379	0.617358	-0.589594	0.12679	0.00998856	1.81652	-1.79654	1.13907	-0.714182	-0.799837	0.99891	0.407114	-0.30927	-0.0834528	0.773093	-0.293696	-0.30927	-0.433858	0.718586	-0.57402	2.14357	-0.153534	-1.02254	0.928829	0.555063	1.30259	0.773093	-0.293696	2.51733	-0.0289454	1.37268	-1.00229
L-VLDL-FC	0.454406	-1.22364	-1.22364	1.40784	0.390844	-0.0935009	-0.946507	0.670518	-0.926167	-0.26639	0.0476074	0.00692756	-1.22364	-0.757091	-1.11202	0.93748	0.238294	0.0476074	0.441694	-1.04312	-0.218083	-0.338851	2.13245	-1.22364	1.50954	0.645093	-0.913455	1.05189	0.428981	-0.713869	-0.141808	1.01375	-0.673189	-0.649035	-0.365548	1.22987	-0.619797	2.3867	-0.284188	-1.0177	0.962905	0.276432	0.975617	0.594243	-0.554963	3.07317	0.263719	1.42055	-0.117655
L-VLDL-TG	0.519046	-1.93429	-1.93429	0.808986	0.273713	0.10867	-0.477901	0.541349	-0.694241	-0.243719	-0.020688	-0.0608336	-1.93429	-0.582726	-0.749999	0.407531	0.175579	0.0462212	0.541349	-0.810217	-0.453368	0.0685243	1.79032	-1.93429	1.32196	1.16584	-0.518047	1.12123	0.496743	-0.158967	0.229106	0.987411	-0.402071	-0.1835	-0.0719851	0.853593	0.0529121	2.01335	0.0863667	-0.729926	0.808986	0.407531	0.987411	0.541349	-0.451137	2.68244	0.296016	1.16584	0.238028
M-VLDL-P	0.700735	-1.06079	-1.04033	1.44216	0.496204	0.266107	-0.421628	0.981965	-0.4881	0.189408	0.112709	0.0615761	-1.39826	-0.710528	-0.725868	1.0331	0.445071	0.214974	0.59847	-0.654282	0.112709	-0.117388	1.92792	-1.28833	1.23763	-2.72284	-0.613376	0.803	0.393939	-0.51111	-0.117388	0.726301	-0.306579	-0.419071	-0.332146	0.981965	-0.482987	1.97905	-0.227324	-0.817906	1.0331	0.470638	0.981965	0.59847	-0.24522	2.46481	0.445071	1.23763	-2.72284
M-VLDL-L	0.700967	-1.00067	-1.0083	1.53271	0.548354	0.281281	-0.458891	1.02908	-0.474153	0.235498	0.136299	0.105777	-1.35168	-0.710703	-0.733594	1.13591	0.479678	0.235498	0.578877	-0.642027	0.204975	-0.153665	1.96765	-1.283	1.22748	-2.65652	-0.649657	0.754381	0.38048	-0.588612	-0.176557	0.685706	-0.313909	-0.481783	-0.382585	1.02145	-0.580982	1.98292	-0.291017	-0.825162	1.0825	0.449156	0.983301	0.594138	-0.222341	2.44075	0.441525	1.26563	-2.65652
M-VLDL-PL	0.668771	-0.946495	-0.93533	1.5955	0.508733	0.285424	-0.511043	1.0149	-0.458938	0.25565	0.181214	0.13283	-1.25913	-0.674803	-0.738074	1.26054	0.48268	0.25565	0.516177	-0.60781	0.341252	-0.254238	1.85603	-1.27401	1.22332	-2.61015	-0.633863	0.713433	0.341252	-0.671081	-0.220742	0.691102	-0.336118	-0.540818	-0.429163	1.05584	-0.645028	1.93047	-0.358449	-0.77157	1.08189	0.389635	0.921854	0.557117	-0.168637	2.48874	0.493846	1.22332	-2.61015
M-VLDL-C	0.691051	-0.372747	-0.615832	2.08699	0.955798	0.318	-0.695256	1.31682	-0.278883	0.642916	0.233762	0.38539	-0.822816	-0.697663	-0.678409	1.79817	0.859526	0.397424	0.423898	-0.428103	0.955798	-0.478646	2.11105	-1.04905	0.955798	-1.90828	-0.897426	0.320407	0.197661	-1.12126	-0.726544	0.269864	-0.3559	-0.907053	-0.846884	1.17241	-1.34749	1.75004	-0.760239	-0.813189	1.26868	0.378169	0.883594	0.522576	-0.0117296	1.96665	0.289118	1.36495	-1.90828
M-VLDL-CE	0.664371	-0.0130422	-0.315716	2.18495	1.14721	0.354491	-0.679646	1.45349	-0.124743	0.89498	0.170724	0.527447	-0.513896	-0.665233	-0.589564	2.00479	1.01028	0.480605	0.383317	-0.247254	1.26972	-0.582358	1.96875	-0.784141	0.74004	-1.67054	-0.957097	0.134692	0.0806427	-1.22014	-0.899445	0.0338003	-0.30851	-0.98232	-1.0688	1.0283	-1.61073	1.49312	-0.899445	-0.784141	1.20486	0.314855	0.869757	0.462589	0.0698329	1.62644	0.0950557	1.26251	-1.67054
M-VLDL-FC	0.668026	-0.989127	-1.10048	1.71603	0.530476	0.229175	-0.648526	0.969326	-0.530626	0.144025	0.333975	0.0981749	-1.30353	-0.687826	-0.772976	1.27063	0.478075	0.209525	0.458425	-0.714026	0.301225	-0.242426	2.10903	-1.42798	1.27718	-2.15503	-0.700926	0.628726	0.392925	-0.825377	-0.340676	0.674576	-0.406176	-0.681276	-0.366876	1.29683	-0.740226	2.07628	-0.432376	-0.786077	1.23788	0.458425	0.851426	0.550126	-0.150726	2.36448	0.622176	1.40818	-2.15503
M-VLDL-TG	0.656138	-1.31357	-1.18323	1.0327	0.265092	0.221643	-0.256302	0.75752	-0.560449	-0.0535378	0.0478444	-0.0825042	-1.58151	-0.676315	-0.690798	0.583722	0.207159	0.105777	0.641655	-0.719764	-0.314235	0.105777	1.74238	-1.31357	1.26443	-2.87776	-0.444584	0.974768	0.467857	-0.183887	0.192676	0.873386	-0.256302	-0.15492	-0.0535378	0.815453	-0.0390547	1.94514	0.0478444	-0.777697	0.873386	0.48234	0.974768	0.612689	-0.343202	2.4955	0.467857	1.10512	-2.87776
S-VLDL-P	0.620892	-0.444698	-0.393955	1.34397	0.506722	0.303752	-0.368584	0.79849	-0.0133876	0.291067	0.48135	0.113468	-0.698409	-0.305156	-0.229043	1.24249	0.468665	0.341809	0.341809	-0.1783	0.68432	-0.000702009	1.4074	-0.825265	0.938032	-2.37176	-0.216357	0.379866	0.303752	-2.37176	-0.279785	0.544778	-0.06413	-0.419326	-0.267099	1.21711	-2.37176	1.57231	-0.419326	-0.165615	1.36934	0.443294	0.633577	0.417922	0.329123	1.44546	0.823861	1.21711	-2.37176
S-VLDL-L	0.620685	-0.382323	-0.323705	1.42179	0.549042	0.301546	-0.414888	0.829102	0.0149725	0.321085	0.50345	0.125694	-0.636331	-0.310679	-0.22601	1.36317	0.50345	0.37319	0.314572	-0.147853	0.783511	-0.0501579	1.44133	-0.831722	0.913772	-2.32972	-0.245549	0.301546	0.275494	-2.32972	-0.37581	0.490424	-0.07621	-0.493044	-0.343245	1.23942	-2.32972	1.54554	-0.519097	-0.154366	1.42179	0.418781	0.601146	0.392729	0.35365	1.38271	0.822589	1.23942	-2.32972
S-VLDL-PL	0.524425	-0.3686	-0.423275	1.04514	0.446318	0.123475	-0.4415	0.524425	0.0453679	0.0974393	0.524425	0.0974393	-0.714874	-0.144693	-0.0769998	1.04514	0.342175	0.264068	0.133889	-0.118657	0.602532	0.0557822	1.20135	-0.805999	0.967032	-2.39157	-0.082207	0.498389	0.238032	-2.39157	-0.183746	0.784782	-0.118657	-0.363392	-0.228007	1.33153	-2.39157	1.59189	-0.392032	0.0349537	1.3836	0.394246	0.55046	0.290103	0.368211	1.43567	0.836853	1.27946	-2.39157
S-VLDL-C	0.611306	0.063339	0.200331	2.0326	0.816794	0.388694	-0.65758	1.19352	0.148959	0.696926	0.474314	0.251703	-0.0685156	-0.412707	-0.3288	2.23808	0.782546	0.594182	0.234579	0.046215	1.51888	-0.525726	1.58737	-0.774023	0.611306	-1.7518	-0.503464	-0.318526	0.080463	-1.7518	-1.02061	-0.118175	-0.0959139	-0.962387	-0.931564	1.15927	-1.7518	1.15927	-1.1439	-0.183246	1.55312	0.166083	0.388694	0.303075	0.525686	0.833918	0.71405	1.15927	-1.7518
S-VLDL-CE	0.573133	0.218547	0.449908	2.20775	0.905085	0.467511	-0.669175	1.35272	0.160707	0.902571	0.321654	0.30405	0.208488	-0.473021	-0.407636	2.50952	0.887482	0.691328	0.278902	0.112926	1.75509	-0.744619	1.5539	-0.67169	0.427275	-1.4387	-0.628938	-0.510743	0.00227488	-1.4387	-1.16207	-0.395062	-0.0756837	-1.03633	-1.15956	0.925204	-1.4387	0.882452	-1.25412	-0.256749	1.42816	0.0626299	0.354346	0.339257	0.512778	0.678754	0.530381	0.96544	-1.4387
S-VLDL-FC	0.609304	-0.233569	-0.2721	1.46181	0.585222	0.219175	-0.565901	0.739348	0.0987642	0.209542	0.715265	0.108397	-0.589983	-0.252834	-0.142057	1.48589	0.484078	0.329952	0.132479	-0.108342	0.917555	-0.0457283	1.50997	-0.888601	0.879024	-2.16977	-0.209486	0.0794985	0.233624	-2.16977	-0.638147	0.431097	-0.122791	-0.720027	-0.397327	1.49552	-2.16977	1.56777	-0.816355	-0.0216462	1.63038	0.358851	0.402198	0.219175	0.479261	1.05241	0.994618	1.3992	-2.16977
S-VLDL-TG	0.592739	-0.729139	-0.699097	0.893165	0.292312	0.27729	-0.128286	0.562696	-0.113264	0.0820131	0.427504	0.00690636	-1.00103	-0.263478	-0.188371	0.577717	0.27729	0.187162	0.442525	-0.308542	0.127077	0.307333	1.23866	-0.774203	1.01334	-2.45659	-0.0832217	0.682867	0.427504	-2.45659	0.142098	0.788016	-0.0231363	-0.0832217	0.15712	1.07342	-2.45659	1.64423	0.036949	-0.203392	1.13351	0.592739	0.727931	0.487589	0.15712	1.61419	0.803037	1.11849	-2.45659
XS-VLDL-P	0.453596	-0.108126	-0.0364165	1.80412	0.40579	0.64482	-0.861072	0.597014	-0.0842226	0.740433	0.501402	0.322129	0.0233411	-0.203738	-0.61009	1.88778	0.71653	0.71653	-0.0722711	0.0472442	1.54118	-0.442768	1.20654	-1.1001	0.668723	-3.10688	-0.586187	-0.275447	0.0950503	-1.36304	-1.0762	-0.0961741	-0.167883	-0.920829	-0.681799	1.30215	-1.4467	1.07508	-0.956684	0.214566	1.81607	0.178711	0.274323	0.214566	0.620917	1.2663	0.836045	1.11093	-1.06425
XS-VLDL-L	0.455448	-0.0463523	0.0540077	1.82399	0.446324	0.647044	-0.830985	0.628797	-0.0554759	0.783898	0.482819	0.345964	0.145244	-0.183207	-0.602894	1.96085	0.747404	0.756528	-0.0463523	0.0905023	1.58678	-0.475163	1.19446	-1.0317	0.619673	-2.95679	-0.575523	-0.338309	0.0813786	-1.3784	-1.10469	-0.155836	-0.137589	-0.903974	-0.712378	1.24008	-1.5335	0.993742	-0.976963	0.20911	1.76013	0.154368	0.272975	0.227357	0.628797	1.18534	0.793022	1.06673	-1.15944
XS-VLDL-PL	0.534886	0.707397	0.477382	1.74247	0.44863	0.764901	-0.807831	0.563637	0.126608	0.937413	0.534886	0.649893	0.391126	-0.0689056	-0.365051	1.62746	0.649893	0.621141	-0.477183	0.261742	1.71372	-0.457057	1.13868	-0.813581	0.419878	-2.54157	-0.448431	-0.471433	-0.0861567	-1.5065	-1.24774	-0.304672	-0.195414	-1.05797	-0.753202	1.36869	-1.35699	0.419878	-1.17873	0.506134	1.71372	0.0748542	-0.267294	-0.333424	0.678645	0.879909	0.707397	0.908661	-1.21036
XS-VLDL-C	0.318249	-0.281999	0.139797	1.87565	0.496701	0.561592	-0.752463	0.756267	-0.103547	0.869828	0.237134	0.237134	0.350695	-0.103547	-0.73624	2.32989	0.869828	0.999611	0.285803	0.139797	1.6323	-0.671349	1.04828	-0.971473	0.610261	-2.56943	-0.606457	-0.395559	0.123574	-1.22293	-0.999052	-0.184661	0.0100135	-0.687572	-0.784909	0.886051	-1.82642	1.01583	-0.801132	0.0424593	1.4863	0.0424593	0.577815	0.642707	0.577815	1.25918	0.54537	0.902274	-1.32351
XS-VLDL-CE	0.136849	-0.674968	-0.0701296	1.81568	0.343828	0.527809	-0.806054	0.734788	-0.300106	0.803781	-0.0241343	0.0448586	0.113852	-0.0701296	-0.921043	2.36762	0.872774	1.12575	0.504812	0.021861	1.51671	-0.803755	0.826779	-1.17862	0.757786	-2.69186	-0.642771	-0.16212	0.205842	-0.957839	-0.723263	0.0448586	0.021861	-0.502485	-0.74856	0.734788	-1.75586	1.24074	-0.536982	-0.139123	1.35572	0.021861	0.872774	0.987762	0.481814	1.76968	0.412821	0.826779	-1.11422
XS-VLDL-FC	0.678409	0.5653	0.589889	1.80459	0.747259	0.599724	-0.570715	0.727587	0.299738	0.894793	0.76693	0.594806	0.840697	-0.172372	-0.255975	2.00622	0.757094	0.604642	-0.231386	0.383341	1.67673	-0.329742	1.43575	-0.423181	0.225971	-2.0313	-0.472359	-0.85103	-0.044509	-1.65755	-1.48051	-0.654318	-0.0297556	-1.02807	-0.767427	1.15052	-1.78	0.398094	-1.29363	0.40793	1.60296	0.0833541	-0.137947	-0.152701	0.742341	0.0390938	0.806272	0.948889	-1.62755
XS-VLDL-TG	0.640897	-0.674943	-1.03233	1.33401	0.158964	0.494692	-0.902372	0.169794	-0.21467	-0.0034855	1.07951	0.0614942	-1.05399	-0.593718	-0.431269	0.841251	0.315998	-0.0359754	-0.322969	-0.442099	0.770856	0.288923	1.44231	-1.36806	0.857496	-4.18926	-0.555813	0.175209	0.218529	-1.24893	-0.886127	0.272678	-0.463759	-1.07565	-0.19301	1.82136	-0.447514	1.76721	-0.891542	0.191454	2.25456	0.619237	0.196869	-0.18218	0.532597	1.15532	1.49646	1.65891	-0.16052
XXL-VLDL-PL_%	0.01176	-2.49489	-2.49489	0.466781	-0.0232415	-0.249406	-0.338256	-0.0340113	-1.18099	-0.289792	0.0467616	-0.00439454	-2.49489	0.359083	-2.49489	0.386008	-0.0393961	0.27831	0.305235	-0.634423	-0.195557	-0.18748	0.332159	4.26311	0.682175	0.951418	0.251386	0.574478	0.386008	0.386008	0.574478	0.709099	-0.0717053	0.412932	0.386008	0.843721	0.466781	0.709099	0.439856	-2.49489	0.359083	0.224462	0.386008	0.439856	0.0440692	0.736023	0.493705	0.493705	0.924493
XXL-VLDL-C_%	0.878087	-2.26011	-2.26011	1.5554	1.39736	0.56201	-0.402025	1.32963	-0.575868	1.17159	0.720049	1.03613	-2.26011	-0.557806	-2.26011	1.30705	1.12643	0.471702	0.358818	-0.566837	1.53282	-0.332037	1.5554	-0.684237	0.494279	-0.706814	-1.23737	0.358818	0.381395	-0.336552	-0.19206	0.155625	-0.137875	-0.33881	-0.395252	0.765203	-0.982253	0.742626	-0.131102	-2.26011	1.03613	0.56201	0.607164	0.56201	-0.0024134	0.56201	0.0201635	0.968395	-0.853564
XXL-VLDL-CE_%	0.899105	-1.77986	-1.77986	1.52219	1.5509	0.726824	-0.220721	1.46476	-0.102996	1.5509	0.359291	1.09149	-1.77986	-0.75192	-1.77986	1.34991	1.26377	0.46266	0.244438	-0.220721	1.92418	-0.459043	1.40733	-0.835189	0.232952	-1.17975	-1.38649	0.118098	0.232952	-0.4533	-0.413101	-0.151809	-0.057054	-0.4533	-0.697365	0.422461	-1.28312	0.477017	-0.326961	-1.77986	0.91059	0.502859	0.499988	0.445432	0.112356	0.336321	-0.372902	0.767023	-1.4353
XXL-VLDL-FC_%	0.51066	-2.46017	-2.46017	1.02733	0.51066	-0.0447554	-0.645379	0.491285	-1.41392	-0.096422	1.24045	0.491285	-2.46017	0.0973277	-2.46017	0.70441	0.381494	0.303994	0.465452	-1.12975	0.0262861	0.084411	1.26628	-0.0770471	0.885243	0.639827	-0.41288	0.74316	0.58816	0.065036	0.381494	0.814201	-0.264338	0.0521194	0.446077	1.24691	0.0779527	1.0467	0.368577	-2.46017	0.89816	0.47191	0.633368	0.62691	-0.238505	0.846493	0.917535	1.03378	0.788368
XXL-VLDL-TG_%	0.187003	-3.30414	-3.30414	-0.0221018	0.0869965	0.296102	0.505207	0.10518	0.682492	0.177912	0.214278	0.155183	-3.30414	0.414292	-3.30414	0.0415389	0.146092	0.22337	0.241553	0.587031	0.0915423	0.464295	-0.00391876	-0.21757	0.155183	0.350651	0.573393	0.196095	0.22337	0.368834	0.309739	0.209732	0.4052	0.364288	0.377926	0.0688135	0.482478	0.0960881	0.314285	-3.30414	0.0960881	0.214278	0.177912	0.177912	0.355197	0.127908	0.277919	0.0869965	0.382471
XL-VLDL-PL_%	0.233742	-1.52917	-1.52917	0.927346	0.436044	0.103692	-0.850013	0.551644	-1.52917	0.349343	-0.230105	0.320443	-1.52917	0.103692	-1.52917	1.0863	0.493844	0.623895	0.580544	-1.52917	0.797296	-0.774873	0.667245	-1.52917	0.840646	0.811746	-0.812443	0.725045	0.493844	0.00254122	0.493844	0.725045	-0.28646	0.190392	-0.21421	0.811746	-0.322586	0.840646	0.291543	-1.52917	0.450494	0.248193	0.739495	0.696145	-0.319696	1.07185	0.0458915	0.652795	0.334893
XL-VLDL-C_%	0.56335	-1.86103	-1.86103	0.850988	0.809897	0.481168	0.624987	0.789351	-1.86103	1.07699	0.224348	0.696896	-1.86103	-0.0427442	-1.86103	0.840715	0.717442	0.676351	0.56335	-1.86103	0.902352	0.19353	0.532532	-1.86103	0.450349	-0.412564	-0.546111	0.440077	0.450349	0.347622	0.30653	0.327076	0.553077	0.398985	0.152439	0.275712	-0.402292	0.553077	0.368167	-1.86103	0.429804	0.481168	0.635259	0.717442	0.234621	0.522259	-0.0119259	0.501713	-0.463928
XL-VLDL-CE_%	0.714786	-1.82478	-1.82478	0.5654	0.89405	0.699848	1.38702	0.729725	-1.82478	1.23764	0.655032	0.834295	-1.82478	-0.0769596	-1.82478	0.475769	0.729725	0.475769	0.35626	-1.82478	0.864172	0.864172	0.371198	-1.82478	0.102304	-0.779074	-0.0769596	0.206874	0.326383	0.475769	0.132181	0.0425493	0.849234	0.35626	0.311444	-0.0321437	-0.0470824	0.236751	0.281567	-1.82478	0.430953	0.550462	0.386137	0.445891	0.729725	0.0873651	0.162058	0.341321	-0.687948
XL-VLDL-FC_%	0.172592	-1.46492	-1.46492	1.09059	0.477765	-0.00356478	-0.775182	0.673771	-1.46492	0.537311	-0.539479	0.299127	-1.46492	0.0386136	-1.46492	1.26427	0.522425	0.844966	0.770533	-1.46492	0.743241	-0.963744	0.661366	-1.46492	0.902031	0.291684	-1.19448	0.735798	0.55716	0.048538	0.522425	0.715949	-0.0854405	0.371079	-0.135062	0.715949	-0.879387	0.939247	0.4207	-1.46492	0.333863	0.242062	0.889625	0.986388	-0.631279	1.14021	-0.278965	0.651441	0.0262082
XL-VLDL-TG_%	0.465913	-1.94007	-1.94007	0.181093	0.319755	0.53337	0.7245	0.301017	-1.94007	0.24855	0.709509	0.394708	-1.94007	0.720752	-1.94007	0.143616	0.342241	0.32725	0.37597	-1.94007	0.196083	0.863162	0.364727	-1.94007	0.349736	0.675781	1.14424	0.383465	0.43968	0.604576	0.495894	0.424689	0.604576	0.537118	0.731995	0.420941	0.960601	0.316008	0.522128	-1.94007	0.458418	0.492146	0.308512	0.293522	0.728248	0.263541	0.720752	0.379717	0.814443
L-VLDL-PL_%	0.495851	-2.53564	-2.53564	0.753069	0.495851	0.495851	-0.0737019	0.569342	0.14677	0.477479	0.532597	0.459106	-2.53564	0.201888	-0.00021118	0.789814	0.550969	0.514224	0.42236	0.14677	0.808187	0.128398	0.642833	-2.53564	0.587715	0.403988	0.0732795	0.440733	0.459106	-0.0737019	0.183516	0.459106	0.183516	-0.00021118	0.14677	0.697951	-0.0185839	0.606087	0.128398	0.293752	0.661205	0.42236	0.495851	0.459106	0.459106	0.642833	0.606087	0.606087	0.220261
L-VLDL-C_%	0.585693	-2.40372	-2.40372	0.942454	0.893246	0.388859	0.179724	0.819433	0.388859	0.856339	0.438068	0.696412	-2.40372	-0.103225	-0.189339	1.00396	0.770225	0.573391	0.536485	0.241234	0.905548	0.241234	0.68411	-2.40372	0.548787	-0.644517	-0.361569	0.499578	0.425766	-0.00480772	0.105911	0.462672	0.278141	0.0444007	-0.041714	0.548787	-0.423079	0.733318	0.118213	-0.570704	0.622599	0.536485	0.721016	0.671808	0.364255	0.659506	0.204328	0.721016	-0.706027
L-VLDL-CE_%	0.492574	-2.37257	-2.37257	0.609179	0.875705	0.425943	0.7591	0.709126	0.975652	1.09226	0.309338	0.709126	-2.37257	0.0761282	0.425943	0.775757	0.7591	0.542548	0.425943	0.90902	1.02563	0.375969	0.29268	-2.37257	0.176075	-1.21319	-0.0404766	0.259364	0.259364	0.309338	0.0761282	0.159417	0.592521	0.309338	-0.0737923	0.126102	-0.32366	0.359312	0.14276	-0.240371	0.375969	0.492574	0.575863	0.542548	0.575863	0.192733	-0.0404766	0.425943	-1.1349
L-VLDL-FC_%	0.619386	-1.8135	-1.8135	1.34925	0.677639	0.211622	-1.06307	0.804423	-0.912301	0.129383	0.5954	0.496029	-1.8135	-0.436005	-1.42629	1.19505	0.581694	0.472043	0.612533	-1.19671	0.424071	-0.113905	1.31156	-1.8135	1.17107	0.711904	-0.902021	0.879808	0.674212	-0.65188	0.136237	0.965472	-0.446284	-0.507963	0.0197325	1.26701	-0.531949	1.33554	0.00602608	-1.09734	0.965472	0.489176	0.818129	0.770157	-0.155024	1.41778	0.660506	1.13338	0.362392
L-VLDL-TG_%	0.250212	-2.55969	-2.55969	0.0417201	0.127012	0.326027	0.553472	0.136489	0.406581	0.150704	0.297596	0.207566	-2.55969	0.586642	0.671934	0.00855099	0.160181	0.245473	0.283381	0.472919	0.0417201	0.472919	0.169658	-2.55969	0.235996	0.74301	0.71458	0.292858	0.311812	0.619811	0.510826	0.307073	0.444488	0.581903	0.577165	0.207566	0.766702	0.155443	0.520303	0.74301	0.188612	0.283381	0.19335	0.221781	0.335504	0.179135	0.363935	0.16492	0.814087
M-VLDL-PL_%	0.185388	0.325639	0.395764	0.349014	0.185388	0.232139	0.0918882	0.232139	0.232139	0.255514	0.302264	0.278889	0.489264	0.278889	0.162013	0.395764	0.232139	0.255514	0.138638	0.278889	0.442514	0.021763	0.162013	0.185388	0.255514	-4.48963	0.232139	0.185388	0.162013	-0.00161207	0.138638	0.255514	0.162013	0.0685131	0.115263	0.302264	0.0451381	0.208764	0.0685131	0.302264	0.255514	0.138638	0.162013	0.185388	0.325639	0.302264	0.325639	0.208764	-4.48963
M-VLDL-C_%	0.470673	1.15667	0.525553	1.25271	1.00575	0.415794	-0.489724	0.937152	0.360914	0.964592	0.443234	0.731353	0.731353	-0.174165	-0.105565	1.34875	0.937152	0.580433	0.251154	0.306034	1.45851	-0.407404	0.882272	-0.160445	0.333474	-2.89072	-0.695523	-0.050685	0.127674	-1.2306	-0.819003	-0.050685	0.00419484	-0.887602	-0.860163	0.745073	-1.71903	0.552993	-0.777843	-0.297644	0.799952	0.306034	0.456953	0.347194	0.498113	0.402074	0.196274	0.731353	-2.89072
M-VLDL-CE_%	0.412252	1.53189	0.877333	1.23906	1.08404	0.395027	-0.476568	0.980684	0.463928	1.11849	0.274451	0.791207	1.11849	-0.22508	-0.0700531	1.39409	0.997909	0.60173	0.188325	0.463928	1.63524	-0.535133	0.756756	0.24	0.153874	-2.11985	-0.824517	-0.190629	-0.0183775	-1.32922	-0.986434	-0.25953	-0.00115231	-0.964041	-1.15007	0.567279	-2.01529	0.360577	-0.934758	-0.362881	0.687856	0.20555	0.429478	0.274451	0.481153	0.24	-0.0356027	0.618955	-2.11985
M-VLDL-FC_%	0.469761	-0.239427	-0.589474	0.928914	0.460669	0.319741	-0.353078	0.510676	-0.0393993	0.228819	0.747072	0.337925	-0.521283	0.0151536	-0.180328	0.792532	0.465215	0.360655	0.292464	-0.193966	0.565229	0.0651604	0.928914	-1.17592	0.701611	-3.98085	-0.148505	0.337925	0.469761	-0.584928	-0.10759	0.501584	-0.0121229	-0.398539	0.19245	1.01984	-0.375809	0.837993	-0.125775	-0.021215	0.837993	0.474307	0.383386	0.4243	0.374293	0.701611	0.792532	0.837993	-3.98085
M-VLDL-TG_%	0.0187633	-0.385662	-0.0694749	-0.444487	-0.260657	0.0408228	0.570252	-0.231245	0.0702355	-0.260657	0.00405693	-0.135653	-0.201832	0.342303	0.342303	-0.510666	-0.238598	-0.0547685	0.165827	0.0922951	-0.59155	0.548192	-0.179773	0.371716	0.0775887	-4.0549	0.643783	0.31289	0.217299	0.996736	0.739375	0.290831	0.283478	0.790847	0.761434	-0.157713	1.24674	-0.0253558	0.732022	0.393775	-0.165066	0.129061	0.048176	0.0996482	-0.032709	0.0261165	0.129061	-0.120947	-4.0549
S-VLDL-PL_%	0.189954	0.351608	0.177519	-0.0214395	0.177519	0.0904747	0.289433	-0.00900459	0.351608	0.040735	0.339173	0.276998	0.202389	0.575436	0.550566	0.0158652	0.127779	0.177519	0.0904747	0.364043	0.115344	0.463522	0.0780398	0.413782	0.326738	-2.88147	0.563001	0.525696	0.252128	-2.88147	0.637611	0.612741	0.252128	0.550566	0.500827	0.364043	-2.88147	0.314303	0.550566	0.587871	0.239694	0.264563	0.239694	0.165084	0.314303	0.339173	0.301868	0.314303	-2.88147
S-VLDL-C_%	0.504338	0.967448	1.12182	1.2217	0.831239	0.567902	-0.276593	0.958367	0.54066	0.922045	0.458935	0.558821	1.18538	0.0321474	0.0775503	1.46688	0.822158	0.740433	0.340887	0.576982	1.37607	-0.39464	0.803997	-0.00417498	0.259162	-2.25616	-0.185787	-0.376479	0.177437	-2.25616	-0.966717	-0.258431	0.286404	-0.766944	-0.830508	0.558821	-2.25616	0.340887	-1.10293	0.23192	0.776755	0.159276	0.259162	0.349968	0.667788	0.150195	0.440774	0.558821	-2.25616
S-VLDL-CE_%	0.508275	1.06234	1.35197	1.45271	0.936419	0.646792	-0.410975	1.16308	0.508275	1.16308	0.306796	0.596423	1.45271	-0.159125	-0.121348	1.76752	0.961604	0.848272	0.394943	0.596423	1.629	-0.727046	0.860864	-0.0457931	0.155686	-1.72059	-0.448752	-0.56838	0.0801315	-1.72059	-1.25971	-0.515492	0.256426	-1.00408	-1.26223	0.445313	-1.72059	0.231241	-1.38815	0.0549466	0.760125	0.067539	0.281611	0.407536	0.646792	0.143094	0.319388	0.48309	-1.72059
S-VLDL-FC_%	0.410599	0.589337	0.410599	0.487201	0.436133	0.282929	0.0531225	0.333997	0.487201	0.257395	0.665939	0.359531	0.385065	0.410599	0.461667	0.563803	0.385065	0.333997	0.155259	0.410599	0.563803	0.359531	0.512735	0.104191	0.385065	-2.85776	0.385065	0.104191	0.333997	-2.85776	-0.15115	0.333997	0.282929	-0.125616	0.231861	0.691474	-2.85776	0.461667	-0.27882	0.563803	0.640405	0.333997	0.180793	0.155259	0.538269	0.129725	0.614871	0.589337	-2.85776
S-VLDL-TG_%	0.210195	-0.204094	-0.223513	-0.191147	-0.0098959	0.216668	0.715109	-0.0098959	0.100149	-0.0098959	0.171355	0.132516	-0.281773	0.346133	0.326713	-0.385345	0.0159971	0.0548367	0.378499	0.0742564	-0.372398	0.708635	0.0548367	0.456178	0.313767	-2.6963	0.507964	0.663323	0.410866	-2.6963	1.02582	0.533858	0.333187	0.928726	0.999932	0.0807297	-2.6963	0.268454	1.16824	0.197248	-0.0098959	0.417339	0.35908	0.333187	0.0289436	0.384973	0.197248	0.113096	-2.6963
XS-VLDL-PL_%	0.487536	2.20477	1.29709	0.463004	0.340344	0.659259	-0.150293	0.217685	0.659259	0.732854	0.463004	1.0027	0.880046	0.438472	0.683791	0.0950258	0.217685	0.144089	-0.984377	0.659259	0.781918	0.045962	0.41394	0.487536	-0.0521655	-6.50405	0.340344	-0.346548	-0.199357	-1.40142	-1.05797	-0.297484	-0.0276336	-0.861717	-0.322016	0.732854	-0.0276336	-0.665462	-1.1561	0.978173	0.512068	0.045962	-1.00891	-1.10704	0.463004	-0.0521655	0.266749	0.144089	-0.76359
XS-VLDL-C_%	0.0489829	-0.45567	0.44149	0.693816	0.455508	0.2172	0.0910372	0.66578	0.0489829	0.609708	-0.217361	0.0489829	0.777925	0.343363	-0.497724	1.19847	0.679798	0.946143	1.08632	0.385418	0.637744	-0.623887	0.231218	-0.0911984	0.3714	-6.63766	-0.133253	-0.0911984	0.357382	0.0770191	0.0489829	0.0770191	0.567653	0.581672	-0.357543	-0.133253	-2.51633	0.511581	0.385418	-0.147271	0.133092	-0.0211078	1.03025	1.32463	0.287291	0.651762	-0.0631621	0.161128	-1.18461
XS-VLDL-CE_%	-0.44224	-1.38964	-0.179074	0.347258	-0.00362988	-0.00362988	-0.0387187	0.417436	-0.459785	0.31217	-0.828217	-0.44224	0.0490034	0.347258	-0.986117	0.926224	0.487614	0.961313	1.43501	-0.00362988	0.241992	-0.91594	-0.336974	-0.740495	0.487614	-6.21435	-0.214163	0.522703	0.417436	1.41747	1.18939	0.59288	0.487614	1.22448	-0.196618	-0.547507	-1.63526	0.733236	1.36483	-0.60014	-0.249252	-0.143985	1.48765	1.83853	-0.0738075	1.27711	-0.459785	-0.108896	-0.126441
XS-VLDL-FC_%	0.75683	1.27712	1.1402	0.811598	0.893749	0.455609	0.236539	0.647295	0.811598	0.702063	0.866365	0.784214	1.44142	0.127004	0.565144	0.893749	0.565144	0.346074	-0.11945	0.75683	0.866365	0.209155	0.9759	0.9759	-0.0646823	-3.26858	0.0722364	-0.9793	0.0448527	-2.06643	-1.75426	-0.771183	0.346074	-0.779398	-0.393287	0.592528	-2.37313	-0.146834	-1.37363	0.647295	0.647295	0.181771	-0.283752	-0.256369	0.674679	-0.727369	0.592528	0.510376	-2.12942
XS-VLDL-TG_%	-0.168688	-0.702077	-1.11355	-0.854474	-0.53444	-0.473481	0.166586	-0.686837	-0.290605	-0.930672	0.120867	-0.503961	-1.22023	-0.473481	0.288503	-1.18975	-0.686837	-0.930672	-0.397283	-0.656358	-1.00687	0.821892	-0.321085	-0.0467701	-0.183927	-3.81097	0.105627	0.471379	-0.0924892	0.974289	0.776173	0.273263	-0.427762	0.0903871	0.760933	-0.122969	2.94021	0.0446681	0.471379	-0.260126	-0.290605	0.166586	-0.321085	-0.580159	-0.427762	-0.488721	0.0903871	-0.0924892	1.93439
IDL-P	0.378156	0.693182	0.597845	1.85795	0.415462	0.883856	-0.86537	0.792664	0.00509798	1.06624	0.361575	0.734633	0.328415	0.10458	-0.554489	1.8165	0.776084	0.82997	-0.231172	0.220642	1.77505	-0.770033	0.979193	-0.786614	0.539814	-0.475732	-0.446716	-0.591794	-0.0322078	-1.53687	-1.2177	-0.338944	-0.160705	-1.05604	-0.703712	1.13671	-1.63221	0.394736	-1.08506	0.0838546	1.22375	-0.11511	-0.185576	-0.135835	0.456912	0.896292	0.490073	0.651731	-1.30889
IDL-L	0.375975	0.749121	0.661789	1.84077	0.43552	0.87218	-0.834765	0.816605	0.0306164	1.09051	0.336279	0.753091	0.387884	0.117948	-0.529103	1.84077	0.776909	0.836453	-0.22741	0.248947	1.80108	-0.78316	0.975391	-0.735524	0.510943	-0.517194	-0.429862	-0.620404	-0.0448067	-1.52945	-1.21585	-0.358408	-0.148017	-1.04516	-0.707737	1.10242	-1.64854	0.32437	-1.08485	0.0782521	1.16593	-0.136108	-0.207562	-0.144048	0.447429	0.832484	0.451398	0.610184	-1.34288
IDL-PL	0.355201	0.788552	0.711168	1.79454	0.448062	0.865936	-0.805558	0.773075	0.0301886	1.12904	0.262341	0.788552	0.401632	0.107573	-0.542453	1.74811	0.726644	0.788552	-0.279347	0.246864	1.73264	-0.836512	0.896889	-0.728174	0.509969	-0.0471953	-0.387685	-0.511499	-0.0781489	-1.41999	-1.09962	-0.248394	-0.186486	-0.99128	-0.712698	1.05166	-1.48654	0.246864	-1.02223	0.0301886	1.03618	-0.186486	-0.232917	-0.201963	0.417109	0.958796	0.370678	0.540923	-1.28534
IDL-C	0.39148	0.83097	0.791528	1.84518	0.492901	0.859142	-0.75232	0.93239	0.0872179	1.1465	0.284425	0.780259	0.492901	0.160466	-0.47623	1.90152	0.825335	0.887315	-0.138161	0.318232	1.8001	-0.808665	0.988735	-0.594555	0.447825	-0.774858	-0.391713	-0.690341	-0.0423752	-1.50621	-1.21998	-0.42552	-0.0761821	-1.00024	-0.729782	0.971832	-1.74343	0.199908	-1.06785	0.0477765	1.01691	-0.171968	-0.200141	-0.0874511	0.414018	0.678839	0.363308	0.509804	-1.45945
IDL-CE	0.406341	0.71733	0.725104	1.84466	0.491863	0.872824	-0.752092	1.00499	0.0642531	1.13716	0.266396	0.748428	0.398566	0.149775	-0.503301	1.97683	0.872824	0.935022	-0.0445929	0.305269	1.80579	-0.822065	1.01277	-0.596598	0.484088	-0.884263	-0.410005	-0.66657	-0.0212688	-1.50624	-1.22091	-0.425554	-0.0523677	-0.993109	-0.752092	0.911698	-1.79313	0.281945	-1.06308	-0.0134941	0.997219	-0.168988	-0.099016	-0.00571933	0.383017	0.732879	0.359692	0.522962	-1.50702
IDL-FC	0.347689	1.11857	0.95628	1.80831	0.489694	0.814275	-0.73763	0.753416	0.144826	1.15914	0.327403	0.854848	0.73313	0.185399	-0.398848	1.68659	0.692557	0.773703	-0.372476	0.367976	1.78802	-0.778203	0.915707	-0.579397	0.347689	-0.473908	-0.340018	-0.73763	-0.116868	-1.49634	-1.20624	-0.42522	-0.12904	-1.00541	-0.672714	1.13886	-1.5998	-0.0174649	-1.0825	0.225971	1.05771	-0.179756	-0.45565	-0.311617	0.489694	0.50998	0.367976	0.469407	-1.32391
IDL-TG	0.202254	-0.355131	-0.869271	1.11521	-0.24942	0.658733	-1.12874	-0.364741	-0.403182	0.019662	0.97106	0.120568	-0.662654	-0.17254	-0.585773	0.586657	0.231084	0.187838	-0.624214	-0.379156	1.06716	0.0965427	0.677953	-1.49873	0.826909	0.620292	-0.537723	0.0821276	0.163813	-1.14316	-0.802	0.139788	-0.441622	-0.936541	-0.0524136	1.83597	-0.388767	1.54767	-0.705899	0.543412	2.31647	0.509776	0.00524688	-0.22059	0.673148	1.40351	1.30741	1.40351	0.298354
IDL-PL_%	-0.315792	-0.270973	-0.226154	-0.562295	-0.226154	-0.38302	0.356489	-0.427839	-0.158926	-0.338201	-0.405429	-0.270973	-0.226154	-0.203745	0.0427581	-0.607114	-0.450248	-0.450248	-0.203745	-0.248564	-0.584704	0.0651675	-0.517476	0.199624	-0.270973	1.40973	0.132396	0.446127	-0.203745	1.76828	1.14082	0.289261	-0.226154	0.647811	0.154805	-0.472658	2.55261	-0.405429	0.69263	-0.293383	-0.607114	-0.226154	-0.136517	-0.270973	-0.338201	-0.136517	-0.427839	-0.427839	1.07359
IDL-C_%	0.506802	0.764817	0.850822	0.850822	0.621475	0.611919	-0.00922657	0.860378	0.478134	0.803041	0.325237	0.650144	0.717036	0.459022	0.134115	0.965495	0.70748	0.736149	0.43991	0.592807	0.860378	-0.401026	0.688368	0.306124	0.382573	-0.926611	0.143671	-0.381914	0.277456	-1.61465	-0.964836	-0.1239	0.420798	-0.429695	-0.295909	0.459022	-3.00984	0.153227	-0.630372	0.258344	0.43991	0.115003	0.201007	0.373017	0.420798	0.306124	0.287012	0.344349	-1.91089
IDL-CE_%	0.533155	0.533155	0.689332	0.857523	0.617251	0.641278	-0.0434975	0.965645	0.413019	0.773427	0.292883	0.593223	0.485101	0.425033	0.0285841	1.06175	0.773427	0.797455	0.653291	0.533155	0.857523	-0.415919	0.737387	0.244829	0.473087	-1.1968	0.0766385	-0.295783	0.340938	-1.60527	-0.956531	-0.103566	0.461074	-0.427933	-0.355851	0.364965	-3.28717	0.352951	-0.596123	0.112679	0.425033	0.136707	0.461074	0.58121	0.364965	0.437047	0.304897	0.388992	-2.09782
IDL-FC_%	0.346779	1.47916	1.27695	0.710758	0.589432	0.427664	0.104127	0.387221	0.629874	0.791643	0.346779	0.7512	1.39827	0.508548	0.468106	0.508548	0.346779	0.427664	-0.381178	0.710758	0.7512	-0.259852	0.427664	0.468106	0.0232426	0.104127	0.346779	-0.664273	0.0232426	-1.39223	-0.826042	-0.178968	0.265895	-0.381178	-0.0576416	0.710758	-1.63488	-0.542947	-0.664273	0.710758	0.427664	0.0636847	-0.704715	-0.381178	0.54899	-0.178968	0.225453	0.144569	-1.02825
IDL-TG_%	-0.45508	-0.935174	-1.11335	-0.870831	-0.719049	-0.587065	-0.0756255	-0.969819	-0.504575	-0.941773	-0.0591275	-0.735547	-0.88403	-0.45508	-0.0756255	-1.02921	-0.702551	-0.752045	-0.422084	-0.653057	-0.869181	0.831767	-0.636559	-0.488077	-0.257104	0.749277	-0.158116	0.534802	-0.141618	1.67317	1.01325	0.204841	-0.389088	0.46881	0.584296	-0.257104	3.50445	0.237837	0.782273	-0.0426294	-0.12512	0.155347	-0.0591275	-0.257104	-0.2901	-0.240606	0.0068647	-0.0756255	2.71254
LDL-D	-0.44451	-1.28521	-2.12592	-0.44451	0.396194	0.396194	0.396194	-0.44451	-0.44451	-0.44451	-0.44451	-0.44451	-1.28521	-0.44451	-1.28521	0.396194	0.396194	0.396194	1.2369	-0.44451	0.396194	0.396194	-0.44451	0.396194	-0.44451	2.0776	-1.28521	2.0776	1.2369	1.2369	1.2369	-0.44451	0.396194	0.396194	-0.44451	-1.28521	-0.44451	-0.44451	1.2369	-1.28521	-0.44451	1.2369	2.9183	2.0776	-0.44451	1.2369	-0.44451	0.396194	0.396194
L-LDL-P	0.438237	0.8821	0.837714	1.79202	0.438237	0.793327	-0.709149	0.837714	0.103121	1.08184	0.349464	0.793327	0.482623	0.107559	-0.389567	1.68105	0.660169	0.726748	-0.220899	0.282885	1.61447	-0.726903	0.948679	-0.60928	0.504816	-0.411761	-0.300795	-0.593744	-0.0611088	-2.06939	-1.08421	-0.25197	-0.145443	-0.922203	-0.635911	1.12622	-2.06939	0.305078	-0.971028	0.145287	1.05965	-0.156539	-0.267505	-0.227557	0.438237	0.748941	0.482623	0.549203	-1.23069
L-LDL-L	0.431225	0.907057	0.873069	1.79383	0.452854	0.789644	-0.696558	0.869979	0.116063	1.11407	0.332351	0.814362	0.51774	0.109884	-0.384487	1.70114	0.67841	0.734027	-0.211457	0.307632	1.63934	-0.742906	0.950314	-0.582235	0.483752	-0.458642	-0.297972	-0.622403	-0.0693255	-2.03754	-1.09823	-0.276343	-0.134212	-0.922115	-0.647121	1.11407	-2.03754	0.255105	-0.977732	0.137692	1.03683	-0.17129	-0.279433	-0.229996	0.434315	0.700039	0.462123	0.50847	-1.27435
L-LDL-PL	0.419197	0.834072	0.769247	1.599	0.471056	0.730353	-0.605026	0.821107	0.1599	1.00261	0.315478	0.769247	0.432161	0.1599	-0.280905	1.599	0.678493	0.717388	-0.138292	0.328443	1.50824	-0.643921	0.911861	-0.462413	0.496986	-0.254975	-0.216081	-0.462413	-0.0216081	-2.44603	-0.929147	-0.151256	-0.0864323	-0.786534	-0.592061	1.01558	-2.44603	0.289548	-0.838393	0.146935	0.924825	-0.138292	-0.164221	-0.164221	0.406232	0.743318	0.432161	0.50995	-1.09769
L-LDL-C	0.451352	0.994006	1.00713	1.89114	0.486362	0.805828	-0.682096	0.967749	0.136262	1.20407	0.276302	0.858342	0.600144	0.0837472	-0.406392	1.77298	0.692045	0.762065	-0.196332	0.337569	1.68983	-0.826512	0.976501	-0.555184	0.438223	-0.638333	-0.314491	-0.730234	-0.108808	-1.78053	-1.18099	-0.358253	-0.130689	-0.962175	-0.717105	1.06403	-1.78053	0.136262	-1.04095	0.0924997	0.976501	-0.226966	-0.336372	-0.253224	0.411966	0.613273	0.403213	0.425094	-1.46676
L-LDL-CE	0.463996	0.969365	0.999092	1.94443	0.487778	0.80289	-0.70727	0.999092	0.113211	1.21313	0.255903	0.8564	0.56507	0.0478101	-0.445668	1.81957	0.68398	0.755326	-0.201901	0.309413	1.70066	-0.873745	1.01693	-0.612142	0.463996	-0.659706	-0.344594	-0.736998	-0.12461	-1.63477	-1.21026	-0.356485	-0.154337	-1.00455	-0.76078	1.08233	-1.63477	0.154829	-1.08005	0.0537557	0.987201	-0.24352	-0.338648	-0.267302	0.39265	0.672089	0.398595	0.434269	-1.52478
L-LDL-FC	0.409026	1.04602	1.01336	1.73202	0.474359	0.801024	-0.605269	0.882691	0.196694	1.16036	0.32736	0.833691	0.686691	0.18036	-0.309637	1.61769	0.703025	0.768358	-0.195304	0.409026	1.63402	-0.691835	0.850024	-0.391304	0.360026	-0.562803	-0.227971	-0.695102	-0.0809717	-2.1553	-1.0822	-0.37497	-0.0646384	-0.837201	-0.588936	0.997023	-2.1553	0.0823609	-0.925401	0.196694	0.93169	-0.178971	-0.309637	-0.227971	0.458026	0.425359	0.409026	0.409026	-1.288
L-LDL-TG	0.166191	0.10456	-0.306313	1.10298	-0.00637561	0.630477	-0.885643	-0.146072	-0.207703	0.219604	0.844131	0.342866	-0.104985	0.157973	-0.392596	0.729086	0.334649	0.359301	-0.487097	-0.109094	1.05778	-0.0392454	0.597607	-1.02534	0.757847	0.712651	-0.298095	0.0757989	0.178517	-2.61542	-0.57338	0.223713	-0.273443	-0.725403	-0.0145931	1.5344	-2.61542	1.18515	-0.536401	0.494889	1.69875	0.289453	-0.0433541	-0.146072	0.634586	1.22624	0.979719	1.13996	0.301779
M-LDL-P	0.484882	0.980057	1.03273	1.77023	0.397963	0.737737	-0.62136	0.901039	0.179348	1.08541	0.382159	0.819388	0.550729	0.129304	-0.273684	1.53318	0.571801	0.679791	-0.249979	0.358454	1.50684	-0.655601	0.953718	-0.518638	0.508587	-0.421183	-0.160426	-0.668771	-0.0893106	-1.78531	-1.78531	-0.197301	-0.105114	-0.847876	-0.534441	1.21711	-1.78531	0.276803	-1.78531	0.253098	1.05907	-0.170962	-0.397478	-0.310559	0.461176	0.571801	0.571801	0.490149	-1.78531
M-LDL-L	0.49525	0.992227	1.07506	1.76357	0.407244	0.738562	-0.602238	0.935281	0.194994	1.10612	0.376183	0.826568	0.57808	0.132872	-0.265744	1.54097	0.583257	0.69197	-0.234683	0.38136	1.49956	-0.659184	0.945635	-0.483171	0.490074	-0.503879	-0.151854	-0.700598	-0.0949086	-1.78256	-1.78256	-0.224329	-0.0897318	-0.840373	-0.540116	1.19412	-1.78256	0.246762	-1.78256	0.246762	1.04399	-0.182915	-0.400342	-0.301982	0.459013	0.515958	0.562549	0.464189	-1.78256
M-LDL-PL	0.495413	0.6284	0.666396	1.35033	0.438419	0.666396	-0.424094	0.81838	0.210442	0.837378	0.362427	0.685394	0.248438	0.248438	-0.112525	1.38832	0.647398	0.704392	0.0584573	0.362427	1.25534	-0.376599	0.894373	-0.340502	0.609402	-0.287308	-0.0365331	-0.283508	0.0964534	-2.18332	-2.18332	0.0584573	0.0394592	-0.503886	-0.382298	0.989363	-2.18332	0.571405	-2.18332	0.210442	0.913371	-0.0365331	0.0584573	-0.017535	0.400423	0.780384	0.533409	0.609402	-2.18332
M-LDL-C	0.502525	1.16555	1.31624	1.94159	0.419647	0.75116	-0.635165	1.0676	0.216219	1.24843	0.3217	0.886778	0.75116	0.0655317	-0.311187	1.64022	0.570335	0.698419	-0.311187	0.412113	1.60254	-0.817497	0.962122	-0.461874	0.374441	-0.764003	-0.205706	-0.953115	-0.205706	-1.50162	-1.50162	-0.416668	-0.115293	-0.977225	-0.650234	1.17308	-1.50162	0.00525674	-1.50162	0.216219	0.992259	-0.288584	-0.605027	-0.416668	0.44225	0.291563	0.51006	0.314166	-1.50162
M-LDL-CE	0.494539	1.24529	1.37542	2.0661	0.404449	0.754798	-0.716668	1.08513	0.17422	1.31536	0.274319	0.904948	0.794838	-0.0159699	-0.391344	1.70575	0.524569	0.654698	-0.418371	0.374419	1.67572	-0.958909	0.985027	-0.565517	0.334379	-0.722674	-0.280233	-1.05801	-0.281234	-1.22718	-1.22718	-0.500453	-0.196149	-1.11707	-0.753705	1.21526	-1.22718	-0.11607	-1.22718	0.18423	1.01506	-0.345298	-0.751703	-0.521474	0.424469	0.284329	0.474519	0.254299	-1.22718
M-LDL-FC	0.50353	0.843293	1.01039	1.42813	0.417197	0.676197	-0.365372	0.926842	0.308584	0.954691	0.433907	0.759745	0.567584	0.27795	-0.0729527	1.34458	0.631638	0.731896	0.0161655	0.50353	1.26103	-0.354232	0.815444	-0.142576	0.458971	-0.813747	0.0189504	-0.579812	0.0217354	-2.13659	-2.13659	-0.148146	0.113638	-0.504619	-0.309673	0.954691	-2.13659	0.353143	-2.13659	0.275165	0.871143	-0.109157	-0.142576	-0.0813075	0.445047	0.264025	0.567584	0.456186	-2.13659
M-LDL-TG	0.172458	0.282326	-0.164013	0.831666	0.0557233	0.543263	-0.651552	-0.205213	-0.122812	0.193058	0.714932	0.385327	-0.109079	0.29606	-0.218947	0.440262	0.206792	0.282326	-0.438683	-0.0404112	0.783599	0.0831903	0.522663	-0.926222	0.859133	1.31234	-0.0266777	0.385327	0.247992	-2.0661	-2.0661	0.59133	-0.218947	-0.418083	0.165591	1.55954	-2.0661	1.16127	-2.0661	0.55013	1.47714	0.309793	-0.0266777	-0.17088	0.584463	1.40161	0.852267	1.07887	-2.0661
S-LDL-P	0.487322	1.01053	1.0581	1.65266	0.380301	0.630016	-0.625691	0.844057	0.194799	1.01053	0.415975	0.844057	0.558669	0.185286	-0.228526	1.41483	0.511104	0.653798	-0.299873	0.389814	1.34349	-0.559101	0.986751	-0.53294	0.558669	-0.561479	-0.0953454	-0.6685	-0.107237	-1.91448	-1.91448	-0.104858	-0.100102	-0.773142	-0.471106	1.34349	-1.91448	0.358897	-0.894432	0.313711	1.08188	-0.197609	-0.454459	-0.356951	0.432622	0.511104	0.582451	0.534886	-1.91448
S-LDL-L	0.503318	1.01131	1.09597	1.66323	0.384787	0.638782	-0.605792	0.88431	0.215457	1.01977	0.418653	0.850444	0.596449	0.190058	-0.2248	1.42617	0.511784	0.672648	-0.292532	0.418653	1.3669	-0.563459	0.968975	-0.495727	0.528717	-0.68199	-0.089336	-0.715856	-0.123202	-1.90116	-1.90116	-0.140135	-0.0808695	-0.775121	-0.478794	1.30763	-1.90116	0.325522	-0.902119	0.308589	1.05364	-0.216333	-0.470328	-0.351797	0.42712	0.452519	0.579516	0.511784	-1.90116
S-LDL-PL	0.4891	0.711695	0.711695	1.12906	0.383368	0.461276	-0.445797	0.711695	0.247029	0.68387	0.461276	0.711695	0.311025	0.375021	-0.000607657	1.18471	0.544749	0.656046	-0.0646036	0.425104	1.04559	-0.231549	0.906465	-0.281633	0.656046	-0.640567	0.0800828	-0.32337	0.0494761	-2.34898	-2.34898	0.18025	0.0439112	-0.40406	-0.284416	1.12906	-2.34898	0.656046	-0.526487	0.347196	0.906465	-0.0896455	-0.0590387	-0.10634	0.363891	0.572573	0.572573	0.656046	-2.34898
S-LDL-C	0.511902	1.20018	1.36588	1.87571	0.384443	0.703091	-0.644152	1.02174	0.231492	1.21293	0.358951	0.907026	0.792312	0.104033	-0.303836	1.55707	0.511902	0.690345	-0.365017	0.448173	1.51883	-0.746119	0.958009	-0.487377	0.397189	-0.909267	-0.163631	-0.995939	-0.240107	-1.55294	-1.55294	-0.386685	-0.112647	-0.934759	-0.596992	1.26391	-1.55294	0.0530494	-1.09408	0.26973	1.02174	-0.315308	-0.681115	-0.465709	0.435427	0.231492	0.537394	0.333459	-1.55294
S-LDL-CE	0.486444	1.30764	1.42496	1.99477	0.370805	0.737831	-0.721893	1.02274	0.193158	1.29088	0.292037	0.922182	0.821627	0.0171868	-0.354867	1.57579	0.486444	0.654035	-0.458774	0.402648	1.59255	-0.867697	0.9557	-0.576088	0.328907	-0.666587	-0.239228	-1.06378	-0.284478	-1.29003	-1.29003	-0.482236	-0.192303	-1.06378	-0.69005	1.29088	-1.29003	-0.0967755	-1.20925	0.280306	1.07301	-0.336432	-0.802337	-0.574412	0.436166	0.240084	0.503203	0.27025	-1.29003
S-LDL-FC	0.536026	0.78341	1.07445	1.39459	0.380805	0.540877	-0.361347	0.919229	0.308045	0.894976	0.497221	0.788261	0.652442	0.327448	-0.128515	1.34124	0.531176	0.749456	-0.0654561	0.536026	1.14236	-0.327392	0.880424	-0.186723	0.536026	-1.53036	0.0703625	-0.715445	-0.0654561	-2.1755	-2.1755	-0.0751574	0.138272	-0.477763	-0.274035	1.0599	-2.1755	0.458416	-0.662088	0.230435	0.822216	-0.225528	-0.269184	-0.104261	0.385656	0.162525	0.589384	0.477818	-2.1755
S-LDL-TG	0.232495	0.108146	-0.310118	0.944674	0.164668	0.356843	-0.615338	-0.163161	-0.208378	0.130755	0.549019	0.356843	-0.28751	0.11945	-0.332727	0.503801	0.108146	0.198581	-0.355336	-0.18577	0.549019	-0.00489859	0.83163	-1.17265	0.989892	1.49859	-0.0840296	0.571628	0.266408	-2.07361	-2.07361	0.842934	-0.310118	-0.389249	0.0968413	1.63424	-2.07361	1.2725	-0.242292	0.243799	1.31772	0.277712	0.0403192	-0.140552	0.379452	1.7812	0.707281	1.14815	-2.07361
L-LDL-PL_%	-0.0168513	-0.158729	-0.170552	-0.324252	0.0067949	-0.123259	0.562482	-0.123259	0.113203	-0.194198	-0.00502822	-0.111436	-0.123259	0.136849	0.396958	-0.241491	-0.0404976	-0.075967	0.266904	0.0422643	-0.253314	0.621597	-0.123259	0.538835	-0.00502822	0.609774	0.314196	0.645243	0.184142	-3.29186	1.26005	0.373312	0.195965	0.905352	0.47972	-0.194198	-3.29186	0.0777336	0.976291	0.0659105	-0.206021	0.195965	0.361489	0.266904	-0.0404976	-0.00502822	-0.0404976	-0.0168513	1.68568
L-LDL-C_%	0.505515	0.668358	0.740733	0.734702	0.52964	0.553765	0.137609	0.686452	0.451234	0.698514	0.354734	0.595983	0.62614	0.354734	0.197922	0.722639	0.541702	0.559796	0.348703	0.505515	0.686452	-0.212203	0.589952	0.24014	0.402984	-0.260452	0.246172	-0.182046	0.276328	-3.34242	-0.622327	0.0893594	0.354734	-0.218234	-0.0855465	0.511546	-3.34242	0.222047	-0.375046	0.324578	0.475359	0.203953	0.161734	0.252203	0.43314	0.378859	0.378859	0.348703	-1.58732
L-LDL-CE_%	0.621726	0.767286	0.848153	0.961366	0.621726	0.670246	-0.0575548	0.85624	0.459992	0.85624	0.403386	0.726853	0.670246	0.346779	0.0799187	0.945193	0.637899	0.670246	0.346779	0.532773	0.864326	-0.478062	0.775373	-0.000948093	0.548946	-0.356762	0.168872	-0.292068	0.282086	-2.95258	-1.05222	0.104179	0.314432	-0.575102	-0.308242	0.678333	-2.95258	0.330606	-0.753009	0.314432	0.629813	0.176959	0.144612	0.233566	0.492339	0.589379	0.468079	0.459992	-2.34447
L-LDL-FC_%	0.149495	0.319633	0.319633	0.0360701	0.206208	0.1684	0.565388	0.149495	0.338538	0.187304	0.1684	0.187304	0.39525	0.319633	0.433059	0.0549743	0.187304	0.187304	0.281825	0.338538	0.130591	0.470867	0.0360701	0.75443	-0.00173832	0.0360701	0.376346	0.111687	0.206208	-3.57464	0.508676	0.0549743	0.376346	0.641005	0.451963	0.0171659	-3.57464	-0.0773552	0.584292	0.281825	0.0171659	0.225112	0.1684	0.244017	0.206208	-0.190781	0.0927828	0.0171659	0.508676
L-LDL-TG_%	-0.319694	-0.675322	-0.903111	-0.596294	-0.461481	-0.284829	-0.0361212	-0.807811	-0.335965	-0.714837	0.266047	-0.477751	-0.57305	-0.0314725	0.0568535	-0.72181	-0.389425	-0.412669	-0.252287	-0.424291	-0.542833	1.19579	-0.410344	-0.384776	0.0568535	1.40499	0.0336098	1.03309	0.196316	-2.29076	1.52121	0.521727	-0.138393	0.661189	0.986601	0.00804178	-2.29076	0.614702	1.14931	0.219559	0.173072	0.428752	0.266047	0.103341	0.00571741	0.173072	0.219559	0.28929	4.40342
M-LDL-PL_%	0.0823011	-0.254289	-0.277238	-0.284888	0.12055	-0.00949628	0.747832	-0.0706945	0.158799	-0.177791	0.0976006	-0.0706945	-0.20839	0.273545	0.47244	-0.124243	0.1282	0.0670015	0.640735	0.0899508	-0.185441	0.984975	-0.0171461	0.587186	0.204697	0.724882	0.380642	1.30627	0.45714	-2.36563	-2.36563	0.640735	0.365343	1.35216	0.656034	-0.147192	-2.36563	0.45714	-2.36563	0.0976006	-0.0783443	0.441841	1.01557	0.686633	0.0364024	0.319444	0.0517019	0.227647	-2.36563
M-LDL-C_%	0.621085	0.889814	0.974414	0.92465	0.60118	0.665874	0.10851	0.835073	0.571321	0.864932	0.496674	0.735544	0.869909	0.402121	0.277709	0.84005	0.60118	0.640991	0.232921	0.636015	0.84005	-0.31449	0.700709	0.332451	0.427003	-0.418995	0.322498	-0.657865	0.232921	-2.39465	-2.39465	-0.0109253	0.397145	-0.493642	-0.0557135	0.680803	-2.39465	0.148321	-2.39465	0.496674	0.626062	0.198086	-0.170172	0.118463	0.576297	0.267757	0.541462	0.372262	-2.39465
M-LDL-CE_%	0.750864	1.21251	1.29165	1.3444	0.717889	0.862977	-0.34389	1.08061	0.599181	1.18613	0.553017	0.9619	1.10039	0.335385	0.0518041	1.18613	0.711294	0.777243	-0.0405245	0.698104	1.19272	-1.00338	0.948711	-0.0866888	0.520042	-0.475788	0.157323	-1.28696	0.0913735	-1.82115	-1.82115	-0.231777	0.249651	-1.42413	-0.521952	0.981685	-1.82115	0.0452092	-1.82115	0.553017	0.882762	0.058399	-0.647255	-0.192207	0.698104	0.427713	0.658535	0.427713	-1.82115
M-LDL-FC_%	0.128483	-0.0591855	0.01119	-0.211666	0.140212	0.0346485	0.867425	0.0463777	0.292692	-0.0591855	0.187129	0.0229192	0.0932947	0.339609	0.562465	-0.117832	0.151941	0.128483	0.621111	0.257504	-0.14129	1.05509	-0.035727	0.937801	0.0815655	-0.15302	0.48036	0.738404	0.386526	-2.40504	-2.40504	0.374797	0.492089	1.37178	0.79705	-0.14129	-2.40504	0.269234	-2.40504	0.187129	-0.0943733	0.363068	0.750133	0.621111	0.105024	-0.129561	0.105024	0.116753	-2.40504
M-LDL-TG_%	-0.210375	-0.448546	-0.757712	-0.496639	-0.235566	-0.12335	0.162914	-0.72565	-0.210375	-0.553892	0.318642	-0.283658	-0.476028	0.224747	0.192685	-0.606564	-0.249307	-0.267627	-0.0935788	-0.290529	-0.407324	1.39042	-0.269918	-0.393584	0.314061	2.64998	0.252228	2.00875	0.451468	-1.90735	-1.90735	1.0469	-0.0271655	1.1156	1.1843	0.194976	-1.90735	0.840788	-1.90735	0.320932	0.256809	0.657579	0.634677	0.302611	0.135433	0.703381	0.238488	0.520172	-1.90735
S-LDL-PL_%	0.0467092	-0.235983	-0.292521	-0.384396	0.089113	-0.0946369	0.682767	-0.129973	0.159786	-0.257185	0.12445	-0.0875696	-0.193579	0.315267	0.534353	-0.207714	0.089113	0.0255073	0.562622	0.0961803	-0.257185	0.930122	-0.0593004	0.682767	0.159786	0.54142	0.400074	1.19868	0.414209	-2.48339	-2.48339	0.605026	0.343536	1.21988	0.633295	-0.144108	-2.48339	0.421276	1.44604	0.145651	-0.122906	0.400074	0.951324	0.633295	0.01844	0.173921	0.0396419	0.209257	-2.48339
S-LDL-C_%	0.62236	0.919091	1.02699	0.994623	0.579199	0.730262	0.0612686	0.859745	0.563014	0.935276	0.492877	0.751843	0.902906	0.374185	0.212332	0.88672	0.606175	0.665521	0.179961	0.638545	0.913696	-0.294809	0.676311	0.260888	0.406556	-0.559169	0.287863	-0.774973	0.196146	-2.45825	-2.45825	-0.0843994	0.384975	-0.494428	-0.0574238	0.687101	-2.45825	0.11522	-0.807344	0.509063	0.670916	0.174566	-0.278623	0.0558735	0.60078	0.244702	0.557619	0.341814	-2.45825
S-LDL-CE_%	0.712306	1.23831	1.29441	1.35052	0.663212	0.922706	-0.353722	1.04193	0.579052	1.21025	0.508919	0.936733	1.06999	0.305532	0.0670782	1.14713	0.698279	0.761399	-0.080202	0.684252	1.22428	-0.78855	0.859586	-0.108255	0.452812	-0.0872154	0.144225	-1.23249	0.0881182	-1.91068	-1.91068	-0.283589	0.228385	-1.20234	-0.416843	0.943746	-1.91068	-0.0100686	-1.62314	0.614119	0.915693	0.0951316	-0.70439	-0.276576	0.719319	0.389692	0.649186	0.382679	-1.91068
S-LDL-FC_%	0.19078	-0.086869	0.0797204	-0.114634	0.163015	0.0519555	0.857138	0.149133	0.30184	-0.00357433	0.260192	0.0658379	0.204662	0.357369	0.412899	0.0103081	0.176898	0.204662	0.635018	0.287957	-0.0729866	0.81549	0.038073	0.884903	0.163015	-1.26132	0.454547	0.454547	0.329604	-2.54406	-2.54406	0.343487	0.537841	1.10702	0.690548	-0.100751	-2.54406	0.315722	1.13479	0.0936028	-0.086869	0.260192	0.676666	0.690548	0.121368	-0.142399	0.149133	0.121368	-2.54406
S-LDL-TG_%	-0.155542	-0.539538	-0.828749	-0.359692	-0.114226	-0.157973	0.157973	-0.646473	-0.291642	-0.529816	0.165264	-0.286781	-0.595436	0.0145821	-0.00243035	-0.490931	-0.255187	-0.294072	0.0364553	-0.41802	-0.435033	0.921103	-0.0558981	-0.731535	0.398577	3.44867	0.106935	2.16058	0.490931	-1.8981	-1.8981	1.11553	-0.128809	0.823889	0.872496	0.204149	-1.8981	0.823889	1.45578	0.00729105	0.191998	0.653764	0.799585	0.366983	0.0194428	1.09123	0.13853	0.532247	-1.8981
HDL-D	-0.259719	2.46995	0.700719	0.549071	1.40841	0.144676	-1.22016	-1.11906	0.498521	0.296324	0.953466	1.45896	2.46995	0.902916	0.447972	0.397423	0.852367	0.0941264	-1.92785	0.801818	1.10511	0.397423	1.15566	0.346873	-0.411367	0.144676	-0.512466	-0.20917	-0.00697233	-1.22016	-1.16961	-0.664114	-0.411367	-0.866312	-0.360818	1.25676	-0.15862	-0.765213	-1.06851	0.902916	0.397423	-0.20917	-1.7762	-1.8773	0.447972	-0.563015	-0.411367	0.751268	-0.0575217
XL-HDL-P	-0.433732	2.30745	0.313864	-0.00242667	0.869768	0.361787	-0.80753	-1.3251	-0.0791031	0.265941	0.237187	1.21481	1.46401	0.860184	-0.47207	-0.337886	0.476801	0.361787	-0.941714	0.486386	0.476801	0.687662	0.83143	-0.788361	0.0550807	-0.0791031	-0.769191	0.361787	0.0742498	-0.491239	-0.539162	-0.328302	-0.242041	0.0167424	-0.107857	1.32983	-0.0407649	0.189265	-0.328302	0.448048	0.678077	-0.184533	-0.5775	-1.05673	0.122173	1.12855	-0.865037	0.898522	-0.251625
XL-HDL-L	-0.445773	2.239	0.303688	-0.0283515	0.825465	0.360609	-0.806273	-1.32805	-0.0947594	0.256254	0.20882	1.21443	1.43262	0.863412	-0.502694	-0.360391	0.455478	0.38907	-0.910628	0.493425	0.427017	0.711622	0.797004	-0.825247	0.0854907	-0.0947594	-0.777812	0.379583	0.0760038	-0.464746	-0.521667	-0.30347	-0.227575	0.066517	-0.0947594	1.30929	-0.0473252	0.246767	-0.293983	0.41753	0.673675	-0.199115	-0.531154	-1.04344	0.0854907	1.22391	-0.872681	0.891873	-0.256036
XL-HDL-PL	-0.306256	2.96995	0.500448	-0.0428426	1.04374	0.434595	-0.800157	-1.24467	0.253498	0.335815	0.549838	1.29069	1.68581	0.862642	0.138254	-0.355646	0.648618	0.138254	-1.24137	0.648618	0.928495	0.698008	0.912032	-0.141623	-0.4215	-0.0593059	-0.635523	0.0724009	0.0065475	-0.734303	-0.856132	-0.750767	-0.289793	-0.454426	-0.27333	1.37301	0.0394742	-0.503816	-0.684913	0.961422	0.829715	-0.0263792	-0.872596	-1.42412	0.401668	-0.00991586	-0.651987	0.895569	-0.355646
XL-HDL-C	-0.524585	0.98574	0.0175826	-0.214775	0.346756	0.153125	-0.621401	-1.26039	-0.42777	0.0563089	-0.234138	0.888924	0.850198	0.753382	-1.08612	-0.466496	0.0756721	0.579114	-0.408407	0.269304	-0.311591	0.714656	0.424209	-1.41529	0.61784	-0.117959	-0.718217	0.67593	0.114398	-0.00178052	-0.0211437	0.288667	-0.0792331	0.753382	0.172488	0.966377	-0.05987	1.02447	0.24994	-0.176049	0.366119	-0.389043	-0.0792331	-0.485859	-0.292228	2.37989	-0.969938	0.695293	-0.0792331
XL-HDL-CE	-0.517795	0.589596	-0.0899394	-0.316451	0.262412	0.0359005	-0.517795	-1.26277	-0.517795	-0.0396034	-0.366787	0.690268	0.639932	0.690268	-1.21746	-0.517795	-0.115107	0.53926	-0.316451	0.16174	-0.593299	0.639932	0.312748	-1.55723	0.765772	-0.0396034	-0.618467	0.765772	0.136572	0.212076	0.237244	0.564428	-0.0647714	0.91678	0.312748	0.866444	0.0610685	1.16846	0.438588	-0.341619	0.212076	-0.391955	-0.0396034	-0.291283	-0.316451	2.5527	-0.975852	0.589596	0.0862365
XL-HDL-FC	-0.455263	2.00013	0.363202	0.100124	0.560511	0.509357	-0.84988	-1.09834	-0.126415	0.319356	0.129355	1.3059	1.37167	0.845512	-0.550263	-0.257954	0.640896	0.648204	-0.637956	0.59705	0.487434	0.85282	0.713973	-0.813342	0.151278	-0.338339	-0.944881	0.312048	0.00512381	-0.616033	-0.776803	-0.521033	-0.0898766	0.158586	-0.279878	1.1159	-0.36757	0.443587	-0.345647	0.297433	0.808974	-0.352955	-0.170262	-0.952188	-0.119108	1.51782	-0.84988	0.91859	-0.59411
XL-HDL-TG	-0.282991	1.18439	-0.0172638	2.36017	1.27845	0.725832	-0.979055	0.210838	-0.760359	0.845762	0.222596	0.855168	1.23142	0.0462286	-1.36824	1.67822	1.04329	0.629417	0.100315	-0.464062	1.30197	-0.915563	1.60767	-1.16248	0.544761	-0.0384279	-1.32709	0.0956115	0.43894	-0.995516	-0.504038	-0.508741	-0.426437	-0.960242	-0.433491	1.01978	-1.06841	0.772863	-0.541663	-1.08252	0.391909	-0.02667	0.187323	0.384854	-0.0313732	1.60767	-0.544015	0.79873	-0.313561
L-HDL-P	-0.12521	2.49305	0.723089	0.482356	1.00051	-0.205454	-1.03768	-0.480579	0.580942	0.0421572	1.03719	1.08075	1.8511	0.995921	0.851481	0.617625	0.635967	0.0811331	-1.03768	0.727675	1.08304	-1.03768	0.917969	0.61304	-0.24443	-1.03768	0.0398645	-1.03768	-0.0335019	-1.03768	-1.03768	-1.03768	-0.207747	-1.03768	-1.03768	1.46134	-1.03768	-0.508091	-1.03768	1.18851	0.326452	-0.120625	-1.03768	-1.03768	0.626796	-1.03768	0.182012	0.674943	0.356257
L-HDL-L	-0.122841	2.51349	0.73533	0.455334	1.00442	-0.20284	-1.03556	-0.501018	0.593514	0.0407936	1.04078	1.09533	1.87713	1.00078	0.862601	0.582605	0.629877	0.0735205	-1.03556	0.746239	1.06624	-1.03556	0.91351	0.629877	-0.261021	-1.03556	0.0407936	-1.03556	-0.035569	-1.03556	-1.03556	-1.03556	-0.20284	-1.03556	-1.03556	1.44441	-1.03556	-0.526472	-1.03556	1.20078	0.317154	-0.122841	-1.03556	-1.03556	0.626241	-1.03556	0.171701	0.66624	0.353517
L-HDL-PL	-0.131032	2.34328	0.693738	0.468801	0.888684	-0.296736	-1.03828	-0.433198	0.566273	-0.0110659	1.00115	1.00865	1.72095	1.02365	0.888684	0.678742	0.558775	0.0939049	-1.03828	0.708734	1.06863	-1.03828	0.851194	0.54378	-0.123535	-1.03828	0.14639	-1.03828	-0.0560534	-1.03828	-1.03828	-1.03828	-0.221007	-1.03828	-1.03828	1.5485	-1.03828	-0.420452	-1.03828	1.24858	0.333838	-0.146028	-1.03828	-1.03828	0.641253	-1.03828	0.266357	0.671244	0.483796
L-HDL-C	-0.0995606	2.67305	0.784676	0.327571	1.06943	-0.144522	-1.02876	-0.593384	0.649793	0.05031	1.06943	1.18933	2.01362	1.00199	0.889586	0.387519	0.649793	0.0428165	-1.02876	0.829637	0.979508	-1.02876	0.91956	0.747209	-0.383565	-1.02876	-0.0021447	-1.02876	-0.0171318	-1.02876	-1.02876	-1.02876	-0.152015	-1.02876	-1.02876	1.34669	-1.02876	-0.622609	-1.02876	1.22679	0.28261	-0.0995606	-1.02876	-1.02876	0.604831	-1.02876	0.0952712	0.642299	0.290103
L-HDL-CE	-0.0904729	2.61449	0.760203	0.339644	1.05651	-0.128706	-1.04629	-0.558823	0.645505	0.0433413	1.08518	1.1712	1.96453	1.01827	0.894017	0.416109	0.664622	0.0624576	-1.04629	0.817552	0.980041	-1.04629	0.922692	0.750645	-0.338985	-1.04629	0.024225	-1.04629	0.0146668	-1.04629	-1.04629	-1.04629	-0.132529	-1.04629	-1.04629	1.35281	-1.04629	-0.559778	-1.04629	1.21899	0.301412	-0.0713566	-1.04629	-1.04629	0.616831	-1.04629	0.129365	0.664622	0.330086
L-HDL-FC	-0.142844	2.89714	0.879664	0.287505	1.07935	-0.1876	-0.958785	-0.71538	0.645555	0.0568377	1.02082	1.24804	2.16383	0.965734	0.859008	0.287505	0.59047	-0.0498888	-0.958785	0.841794	0.969177	-0.958785	0.91065	0.759167	-0.542208	-0.958785	-0.0980879	-0.958785	-0.139401	-0.958785	-0.958785	-0.958785	-0.222028	-0.958785	-0.958785	1.30313	-0.958785	-0.845173	-0.958785	1.23771	0.222092	-0.215143	-0.958785	-0.958785	0.569813	-0.958785	-0.0257893	0.556042	0.115365
L-HDL-TG	-0.312496	2.09563	0.427873	1.79678	1.4883	0.225428	-0.873557	-0.0502821	0.0470842	0.533915	0.938804	0.784561	1.79678	0.437513	-0.0512461	1.74858	1.14125	0.244709	-0.873557	0.0152714	1.97995	-0.873557	1.50758	0.0895011	-0.48602	-0.873557	-0.832393	-0.873557	-0.0300376	-0.873557	-0.873557	-0.873557	-0.549645	-0.873557	-0.873557	1.17981	-0.873557	-0.593026	-0.873557	0.0094873	0.495354	-0.135116	-0.873557	-0.873557	0.524275	-0.873557	-0.0676344	0.813482	-0.620019
M-HDL-P	-0.0828341	1.57777	0.281133	0.41762	0.53136	-1.00185	-1.14971	-0.0600862	0.554108	-0.524144	1.10006	0.622352	0.940823	0.918075	1.23655	1.23655	0.372125	-0.105582	-1.25208	0.554108	1.00907	-0.797119	0.895327	0.485864	0.121897	0.190141	0.372125	-0.646983	-0.310313	-1.14516	-0.892661	0.372125	-0.496847	-1.08602	-0.617411	1.7825	-0.656082	-0.219322	-0.967729	1.32754	0.167393	-0.401305	-1.14744	-0.84944	0.440368	-2.74432	0.6451	0.667848	0.326629
M-HDL-L	-0.0765229	1.61945	0.323769	0.392241	0.523916	-1.00352	-1.12466	-0.0659889	0.576586	-0.524218	1.10329	0.634523	0.987412	0.929475	1.25603	1.21916	0.355372	-0.108125	-1.25633	0.571319	1.01375	-0.782302	0.876805	0.523916	0.0920212	0.134157	0.397508	-0.682229	-0.324072	-1.15626	-0.913977	0.344838	-0.482082	-1.08252	-0.60849	1.76166	-0.666428	-0.276669	-0.977181	1.3403	0.144691	-0.424145	-1.18259	-0.877108	0.450178	-2.64155	0.645057	0.645057	0.302701
M-HDL-PL	-0.186369	1.33332	0.12002	0.328365	0.389643	-1.05652	-1.24035	-0.247647	0.401899	-0.578548	1.0637	0.524455	0.8431	1.01468	1.03919	1.13723	0.267087	-0.0638136	-1.30163	0.438665	0.916633	-0.860427	0.720544	0.254832	0.303854	0.328365	0.377388	-0.541781	-0.321181	-1.00749	-0.725615	0.597988	-0.529526	-0.970727	-0.492759	1.8358	-0.51727	-0.00253564	-0.811404	1.25979	0.193554	-0.455992	-1.11779	-0.701104	0.414154	-3.07869	0.64701	0.671522	0.634755
M-HDL-C	-0.00987013	1.93639	0.596502	0.342217	0.576942	-0.968329	-0.948769	0.0292507	0.752985	-0.50866	1.13441	0.743205	1.23221	0.899688	1.46694	1.18331	0.371558	-0.166353	-1.21479	0.743205	1.01705	-0.674923	0.899688	0.821447	-0.146793	-0.0978919	0.469359	-0.860747	-0.352177	-1.25098	-1.05635	0.0781516	-0.401078	-1.09547	-0.635803	1.62342	-0.753165	-0.635803	-1.08569	1.4376	-0.00987013	-0.449979	-1.33117	-1.08569	0.459579	-2.14195	0.606282	0.50848	0.0585912
M-HDL-CE	0.00095774	1.99077	0.622774	0.311866	0.597901	-0.969075	-0.906894	0.050703	0.784446	-0.508931	1.12023	0.77201	1.24459	0.883937	1.51819	1.15754	0.374047	-0.198023	-1.18671	0.77201	1.0083	-0.645731	0.908809	0.8715	-0.185587	-0.0363512	0.473538	-0.844712	-0.347259	-1.23646	-1.05613	0.0382667	-0.397005	-1.08225	-0.658167	1.58037	-0.732785	-0.695476	-1.09344	1.45601	-0.0612239	-0.44675	-1.3347	-1.12702	0.448665	-2.3122	0.573029	0.485974	0.0258304
M-HDL-FC	-0.0493546	1.69324	0.481591	0.436211	0.508819	-0.975106	-1.08402	-0.0538926	0.626807	-0.475927	1.18952	0.658573	1.17137	0.967157	1.26213	1.26213	0.349989	-0.0765826	-1.30048	0.631345	1.07607	-0.757282	0.862783	0.608655	0.00510134	-0.312559	0.418059	-0.916112	-0.353401	-1.28823	-1.05861	0.200235	-0.421471	-1.12758	-0.562149	1.76584	-0.820814	-0.394243	-1.06269	1.37558	0.163931	-0.457775	-1.3023	-0.925188	0.504281	-1.49698	0.708491	0.608655	0.204773
M-HDL-TG	0.142757	0.142757	-0.866989	1.1984	0.757784	-0.46309	-1.4453	0.445681	-0.022474	-0.0683715	0.675169	0.161116	-0.637501	0.124398	0.353886	1.6023	0.785323	0.151937	-0.701758	-0.251962	1.26266	-0.903707	1.44625	-0.490629	0.65681	0.822041	-0.316218	0.335527	-0.00411495	-0.903707	-0.536526	0.822041	-0.701758	-1.28925	-0.949604	1.62984	-0.646681	1.12496	-0.766014	0.473219	1.23512	0.252911	0.298809	0.188655	0.427322	-2.8773	0.721066	1.43707	-0.0316535
S-HDL-P	-0.233053	0.475447	0.142035	-0.066347	-0.274729	-1.52502	-1.33748	0.142035	0.350417	-0.983229	0.746344	-0.1497	-0.399759	1.07976	1.24646	1.10059	-0.128862	0.0378441	-1.17077	0.267065	0.5588	-1.27496	0.267065	0.0795206	0.642153	0.142035	0.996402	-0.649817	-0.420597	-0.96239	-0.483111	1.55903	-0.420597	-0.941552	-0.608141	1.95496	-0.754008	0.662991	-0.587303	1.434	0.392094	-0.566464	-0.816523	-0.337244	0.579638	-0.566464	1.2673	0.746344	0.871373
S-HDL-L	-0.210054	0.578048	0.262807	-0.0431618	-0.265685	-1.5081	-1.29485	0.170089	0.401884	-0.933253	0.754212	-0.117336	-0.302772	1.088	1.27343	1.088	-0.117336	0.0495561	-1.16505	0.318438	0.605863	-1.26704	0.272079	0.142274	0.58732	0.00319717	1.00455	-0.729274	-0.432577	-1.00743	-0.525295	1.45887	-0.386218	-0.961068	-0.608741	1.92246	-0.794176	0.58732	-0.636556	1.45887	0.364797	-0.580925	-0.877622	-0.376946	0.596591	-0.673643	1.27343	0.717125	0.800571
S-HDL-PL	-0.452004	-0.123055	-0.661335	-0.332386	-0.317434	-1.90237	-1.48371	-0.422099	0.0563715	-1.4538	0.744173	-0.197816	-0.242673	0.938552	1.05817	0.759125	-0.242673	-0.242673	-1.27438	0.0414193	-0.00343729	-1.15476	0.175989	0.0563715	0.579699	1.43197	0.669412	-0.0781983	-0.452004	-0.272577	0.0264671	1.76092	-0.676287	-0.691239	-0.466956	1.59645	-0.0482939	0.699317	-0.108103	1.2675	-0.0931505	-0.586573	-0.661335	-0.152959	0.265703	-0.167912	1.01331	0.594651	1.83568
S-HDL-C	0.129834	1.54178	1.52367	0.274648	-0.0873881	-0.612341	-0.594239	0.799601	0.799601	0.003121	0.528074	0.111732	0.0212228	0.998721	1.30645	1.21594	0.0574265	0.365157	-0.720952	0.727194	1.19784	-1.02868	0.238445	0.383259	0.29275	-1.75276	1.16164	-1.39072	-0.340814	-1.60794	-1.06489	0.582379	0.111732	-0.956276	-0.630443	1.70469	-1.44502	-0.0149808	-1.11919	1.36076	0.636685	-0.50373	-1.06489	-0.684748	0.817703	-1.26401	1.10733	0.455667	-0.739054
S-HDL-CE	0.194039	1.70679	1.77256	0.281735	-0.0909717	-0.244439	-0.354059	0.961377	0.829834	0.303659	0.303659	0.106344	-0.112896	0.917529	1.20254	1.15869	0.0624958	0.479051	-0.507526	0.742138	1.35601	-0.967929	0.128268	0.281735	0.303659	-2.0422	1.18062	-1.42833	-0.266363	-1.6695	-1.09947	0.391355	0.237887	-0.880233	-0.63907	1.6191	-1.55988	-0.112896	-1.18717	1.24639	0.742138	-0.419831	-0.967929	-0.682918	0.80791	-1.07755	0.961377	0.391355	-1.20909
S-HDL-FC	-0.168299	0.571673	0.28828	0.185943	-0.0502182	-1.74271	-1.27038	0.0285022	0.540185	-1.08146	1.22505	0.122967	0.485081	1.044	1.39037	1.05187	0.00488609	-0.128939	-1.28613	0.492953	0.367	-0.979119	0.548057	0.674009	0.201687	-0.270635	0.823578	-0.955503	-0.522541	-0.986991	-0.672109	1.12272	-0.357228	-1.0421	-0.459564	1.67376	-0.758702	0.28828	-0.601261	1.4376	0.0836065	-0.672109	-1.12869	-0.514669	0.579545	-1.64824	1.39037	0.595289	1.13059
S-HDL-TG	0.0955783	-2.14035	-1.74577	0.344015	-0.298997	-0.269769	-1.08815	0.314787	-0.781256	-0.576661	0.344015	-0.810484	-2.56415	-0.211314	-0.620503	0.270945	0.0225088	0.227103	-0.0213329	-1.10276	-0.167472	-0.328225	0.680134	-1.39504	1.17701	0.183262	-0.0359468	0.563223	0.373242	-0.313611	0.0517366	1.49851	-0.430522	-0.693572	0.0517366	1.13317	-0.284383	2.5361	0.0809644	-0.372067	1.63004	0.621679	1.25008	1.13317	0.212489	1.16239	1.16239	1.68849	0.636293
XL-HDL-PL_%	0.299087	1.40635	0.618128	0.186485	0.749498	0.439841	-0.17009	-0.376529	0.787032	0.430457	0.824566	0.618128	0.852717	0.449224	1.30313	0.0832656	0.636895	-0.0481042	-1.04276	0.599361	1.08731	0.383539	0.589978	1.3782	-0.611117	0.224019	0.139567	-0.14194	0.111416	-0.545433	-0.695569	-0.742487	-0.01057	-0.639268	-0.151323	0.618128	0.336622	-0.892624	-0.658035	1.16237	0.618128	0.458608	-0.714337	-1.33365	0.749498	-0.995843	0.308471	0.467991	-0.0856384
XL-HDL-C_%	0.0199785	-0.987632	-0.265511	-0.147957	-0.467033	-0.16475	0.515387	0.45661	-0.341082	-0.173147	-0.47543	-0.299098	-0.525811	-0.0975761	-0.744126	-0.0136085	-0.366272	0.280278	1.13675	-0.18994	-0.802904	0.0451688	-0.349479	-0.844887	0.76729	0.0787558	0.288675	0.414626	0.137533	0.859654	0.935225	0.985606	0.322262	0.952019	0.45661	-0.307495	0.0955493	1.01919	0.910035	-0.634969	-0.282305	-0.13956	0.868051	1.32987	-0.383066	1.09476	0.0283753	-0.173147	0.372642
XL-HDL-CE_%	-0.00556304	-1.19083	-0.380898	-0.272249	-0.529057	-0.30188	0.616703	0.389527	-0.430285	-0.282126	-0.578443	-0.450039	-0.667338	-0.163599	-0.884638	-0.104335	-0.548811	0.182105	1.15995	-0.321635	-1.01304	-0.0549493	-0.450039	-1.01304	0.834003	0.152473	0.419158	0.458667	0.142596	1.0513	1.19946	1.21922	0.280877	1.04142	0.577194	-0.380898	0.191982	1.07106	1.06118	-0.756234	-0.440162	-0.143844	0.814248	1.50566	-0.420407	1.13032	0.0043142	-0.272249	0.547563
XL-HDL-FC_%	0.121247	0.0789007	0.332979	0.417672	-0.0904851	0.460019	-0.0481387	0.629404	0.121247	0.332979	0.0789007	0.417672	0.248286	0.248286	0.0365542	0.375326	0.502365	0.629404	0.714097	0.417672	0.332979	0.460019	0.163594	0.0789007	0.332979	-0.259871	-0.302217	0.121247	0.0789007	-0.175178	-0.38691	-0.259871	0.417672	0.375326	-0.132832	0.0789007	-0.38691	0.544712	0.0789007	0.0365542	0.460019	-0.0904851	0.883483	0.248286	-0.132832	0.671751	0.121247	0.290633	-0.471603
XL-HDL-TG_%	0.0103111	0.201582	-0.0566338	3.06108	0.985793	0.727577	-0.863798	1.88477	-0.783464	0.937976	0.258963	0.373726	0.584124	-0.228778	-1.52464	2.66898	1.01448	0.603251	1.02405	-0.620883	1.29183	-1.13253	1.32052	-1.16027	0.718014	0.125074	-1.43665	0.0294381	0.603251	-0.994818	-0.257468	-0.372231	-0.305286	-1.07037	-0.372231	0.450234	-1.18131	0.861467	-0.420049	-1.26642	0.192019	0.211146	0.765832	1.71262	0.0294381	1.02405	-0.104452	0.469362	-0.133142
L-HDL-PL_%	0.713402	0.624724	0.67962	0.742961	0.607833	0.502265	-1.32619	0.987881	0.696511	0.63317	0.683843	0.641615	0.612056	0.747184	0.75563	0.84853	0.637393	0.764075	-1.32619	0.67962	0.72607	-1.32619	0.654284	0.616279	1.10612	-1.32619	0.932985	-1.32619	0.688066	-1.32619	-1.32619	-1.32619	0.67962	-1.32619	-1.32619	0.806303	-1.32619	1.16946	-1.32619	0.768298	0.751407	0.683843	-1.32619	-1.32619	0.747184	-1.32619	0.882312	0.72607	0.92454
L-HDL-C_%	0.787457	0.838765	0.800284	0.565123	0.808835	0.890072	-1.32471	0.359892	0.813111	0.753252	0.77463	0.834489	0.84304	0.748976	0.77463	0.488161	0.766079	0.67629	-1.32471	0.838765	0.654912	-1.32471	0.748976	0.890072	0.406924	-1.32471	0.659187	-1.32471	0.77463	-1.32471	-1.32471	-1.32471	0.860143	-1.32471	-1.32471	0.659187	-1.32471	0.334238	-1.32471	0.766079	0.684841	0.783181	-1.32471	-1.32471	0.719046	-1.32471	0.603604	0.710495	0.642085
L-HDL-CE_%	0.799051	0.75653	0.729954	0.554552	0.761845	0.905355	-1.32703	0.512031	0.777791	0.729954	0.745899	0.777791	0.761845	0.719323	0.745899	0.496085	0.751215	0.698063	-1.32703	0.793736	0.618335	-1.32703	0.708693	0.846888	0.522661	-1.32703	0.692747	-1.32703	0.825627	-1.32703	-1.32703	-1.32703	0.894725	-1.32703	-1.32703	0.628965	-1.32703	0.613019	-1.32703	0.724639	0.682117	0.836258	-1.32703	-1.32703	0.698063	-1.32703	0.639595	0.708693	0.682117
L-HDL-FC_%	0.730295	1.14514	1.06005	0.596267	0.974949	0.8005	-1.28013	-0.258959	0.932401	0.843049	0.868578	1.03877	1.12387	0.845176	0.868578	0.451602	0.811137	0.564356	-1.28013	0.996224	0.781353	-1.28013	0.868578	1.03877	-0.0674909	-1.28013	0.517552	-1.28013	0.564356	-1.28013	-1.28013	-1.28013	0.704766	-1.28013	-1.28013	0.766461	-1.28013	-0.775925	-1.28013	0.932401	0.681364	0.553718	-1.28013	-1.28013	0.787736	-1.28013	0.453729	0.717531	0.457984
L-HDL-TG_%	0.17424	0.613884	0.409764	2.49808	1.24718	1.57168	-1.04002	1.99562	0.0747962	1.53504	0.681925	0.493505	0.765666	0.237046	-0.181663	2.16311	1.34663	0.943618	-1.04002	-0.0560505	1.63972	-1.04002	1.36756	0.100965	-0.0508166	-1.04002	-0.96465	-1.04002	0.624352	-1.04002	-1.04002	-1.04002	-0.270639	-1.04002	-1.04002	0.592949	-1.04002	0.0538607	-1.04002	-0.260171	0.948852	0.556312	-1.04002	-1.04002	0.624352	-1.04002	0.278917	0.912215	-0.678881
M-HDL-PL_%	-0.308448	-0.895967	-0.602207	-0.337824	-0.499391	0.367199	0.22032	-0.499391	-0.602207	0.029376	-0.455327	-0.484703	-0.602207	-0.190944	-0.763775	-0.543455	-0.396575	0.102816	0.646271	-0.528767	-0.543455	0.117504	-0.616895	-0.778463	0.381887	0.308448	-0.235008	0.719711	0.102816	1.39536	1.17504	0.352512	0.0440639	1.08691	0.602207	-0.381887	0.763775	0.778463	1.18973	-0.572831	-0.029376	0.029376	1.04285	1.05753	-0.29376	-7.43212	-0.279072	-0.235008	0.528767
M-HDL-C_%	0.439229	1.43389	1.16667	0.320463	0.661915	-0.496052	0.0977771	0.528303	0.988521	-0.0358345	0.780681	0.825218	1.21121	0.602532	1.18152	0.676761	0.483766	0.00870267	-0.867196	0.95883	0.706452	0.112623	0.691606	1.27059	-0.362441	-0.332749	0.647069	-1.00081	-0.0358345	-1.41649	-1.20865	-0.273366	0.231389	-0.837504	-0.303058	0.632223	-0.599972	-1.10473	-1.14926	0.973675	-0.110063	-0.110063	-1.77279	-1.43133	0.513458	-6.21166	0.46892	0.246234	-0.243675
M-HDL-CE_%	0.427232	1.32334	1.14802	0.115541	0.563597	-0.235112	0.641519	0.563597	0.93373	-0.0013435	0.544116	0.738923	1.05061	0.36879	1.08958	0.407751	0.38827	-0.118228	-0.313035	0.894768	0.466193	0.38827	0.524635	1.28438	-0.585764	-0.254592	0.563597	-0.858494	-0.0208242	-1.03382	-1.03382	-0.507841	0.310348	-0.507841	-0.293554	0.290867	-0.429919	-1.36499	-0.975378	0.797365	-0.351996	-0.0597856	-1.50136	-1.48188	0.349309	-7.01439	0.232425	-0.0013435	-0.488361
M-HDL-FC_%	0.323253	1.29817	0.871927	0.708685	0.699616	-0.960011	-1.20941	0.309649	0.831117	-0.10299	1.13039	0.817513	1.23015	0.989824	1.08051	1.12586	0.599857	0.314184	-1.89865	0.84472	1.06238	-0.547372	0.890065	0.858324	0.255235	-0.393199	0.676944	-1.07791	-0.0485765	-1.90319	-1.30917	0.345925	-0.0213695	-1.39532	-0.220888	1.25736	-0.842114	-0.184612	-1.26836	1.14853	0.500098	-0.184612	-1.93946	-0.932804	0.767634	-2.64231	0.885531	0.726823	0.400339
M-HDL-TG_%	0.198024	-1.39881	-1.49935	0.759874	0.0974825	1.19753	-0.600394	0.576534	-0.789649	0.700732	-0.582652	-0.653622	-1.70635	-0.949333	-0.984818	0.138882	0.339965	0.251252	1.52281	-1.0203	0.0442546	-0.204142	0.369536	-1.23913	0.588362	0.730303	-0.937504	1.76529	0.410936	0.71256	0.789445	0.405022	-0.381569	-0.351998	-0.576738	-0.328341	0.026512	1.94272	0.505563	-0.943419	1.20935	0.9787	3.59278	2.09649	-0.168657	-3.79998	-0.0917722	0.659333	-0.517595
S-HDL-PL_%	-0.642888	-1.44899	-2.06907	-0.704896	-0.208832	-1.44899	-0.828912	-1.35598	-0.704896	-1.57301	0.101209	-0.239836	0.0702045	-0.11582	-0.27084	-0.549876	-0.301844	-0.704896	-0.549876	-0.611884	-1.23196	0.0392005	-0.177828	-0.177828	0.0702045	3.35663	-0.549876	1.49639	-0.146824	1.77543	1.27936	0.752293	-0.797908	0.535265	0.256229	-0.363852	1.77543	0.349241	1.18635	-0.177828	-0.983932	-0.146824	0.380245	0.473257	-0.611884	1.15535	-0.332848	-0.146824	2.3335
S-HDL-C_%	0.536105	1.85986	2.3105	0.56427	0.198126	1.07124	0.761424	1.21206	0.874084	1.38105	-0.0271937	0.367115	0.45161	0.33895	0.592435	0.648765	0.254456	0.6206	0.282621	0.845919	1.26839	-0.196183	0.085466	0.50794	-0.196183	-3.06901	0.67693	-1.6326	-0.0271937	-1.71709	-1.26645	-0.731317	0.761424	-0.505998	-0.337008	0.45161	-1.68892	-0.703152	-1.21012	0.479775	0.648765	-0.111689	-0.815812	-0.731317	0.648765	-1.46361	0.282621	-0.0835236	-2.1114
S-HDL-CE_%	0.526625	1.84632	2.30535	0.469247	0.124979	1.35861	0.899583	1.24385	0.813516	1.55943	-0.247979	0.297113	0.153668	0.268424	0.440558	0.584003	0.211046	0.670071	0.469247	0.756138	1.32992	-0.21929	-0.0471556	0.297113	-0.104534	-3.03082	0.670071	-1.5103	0.0389116	-1.68243	-1.16603	-0.735693	0.784827	-0.391424	-0.362735	0.411869	-1.65374	-0.678315	-1.19472	0.354491	0.727449	-0.0471556	-0.649626	-0.678315	0.612693	-0.993894	0.153668	-0.104534	-2.34228
S-HDL-FC_%	0.059368	0.399452	0.314431	0.739535	0.569493	-2.0449	-0.854606	-0.238205	0.739535	-1.13092	1.84481	0.739535	2.48246	0.569493	1.05836	0.548238	0.378196	-0.450757	-1.27971	0.76079	-0.25946	0.123134	1.05836	1.84481	-0.684565	-0.769586	0.144389	-1.2372	-0.535778	-0.599544	-0.790841	-0.0681633	-0.110674	-0.939627	0.144389	0.356941	-0.365736	-0.429502	-0.280716	0.824556	-0.535778	-0.642054	-1.44975	-0.642054	0.378196	-3.6603	1.10087	0.144389	1.46221
S-HDL-TG_%	0.215485	-2.43073	-1.8841	0.314873	-0.132375	1.1224	-0.0578338	0.103672	-1.08899	0.178214	-0.318729	-0.753553	-2.36862	-1.02687	-1.49897	-0.629318	0.0539782	0.116096	1.03544	-1.32504	-0.666588	0.786968	0.352144	-1.49897	0.538497	0.116096	-0.815671	1.18452	0.68758	0.538497	0.451532	0.12852	-0.157222	0.0788254	0.538497	-0.455388	0.352144	1.76843	0.588191	-1.37473	1.15968	1.09756	2.07902	1.39572	-0.318729	1.75601	0.0167075	0.89878	-0.0951045
Serum-C	0.313079	1.28077	0.866046	1.66359	0.621464	0.398151	-0.888561	0.706536	0.217373	0.82351	0.493857	0.866046	0.77034	0.270543	-0.133548	1.73803	0.695902	0.632098	-0.463201	0.408785	1.59979	-0.750319	1.17443	-0.452567	0.376883	-0.888561	-0.303692	-0.750319	-0.154816	-1.55212	-1.26075	-0.27179	-0.21862	-1.0587	-0.782221	1.39774	-1.54787	0.217373	-1.16504	0.355615	0.972386	-0.27179	-0.527005	-0.441934	0.451321	0.355615	0.419419	0.664	-1.21821
VLDL-C	0.546815	-0.399704	-0.276245	2.08711	0.770217	0.393961	-0.799476	1.1112	-0.211576	0.699669	0.246986	0.252865	-0.346793	-0.511405	-0.752444	2.19293	0.829007	0.670274	0.358687	-0.211576	1.30521	-0.617227	1.71674	-1.12282	0.864281	-1.40501	-0.799476	-0.00581143	0.16468	-1.29919	-0.917056	0.0882526	-0.223334	-0.887661	-0.911177	1.1112	-1.61666	1.55212	-0.917056	-0.470252	1.4757	0.199954	0.746701	0.57621	0.264623	1.71086	0.470388	1.24642	-1.42265
Remnant-C	0.483746	0.236462	0.278173	2.03597	0.650588	0.653568	-0.803322	1.0528	-0.06147	0.963417	0.272214	0.540353	0.0845169	-0.174684	-0.6335	2.12535	0.844244	0.814451	0.108351	0.0606823	1.61887	-0.740756	1.38052	-0.883763	0.674423	-1.12211	-0.612645	-0.36834	0.0606823	-1.45579	-1.11019	-0.180643	-0.153829	-0.979102	-0.848011	1.08259	-1.74181	0.903831	-1.02975	-0.213415	1.29114	0.00705449	0.269235	0.2454	0.355635	1.23156	0.427139	0.903831	-1.49155
LDL-C	0.472918	1.08808	1.18199	1.95681	0.440047	0.782845	-0.703399	1.01764	0.16299	1.22895	0.292127	0.876763	0.688928	0.0620287	-0.393471	1.72202	0.61849	0.735887	-0.290162	0.374304	1.67506	-0.856015	0.99416	-0.553131	0.404828	-0.766793	-0.283118	-0.891234	-0.186853	-1.48996	-1.24577	-0.414602	-0.146938	-1.01333	-0.717486	1.15852	-1.58857	0.0643767	-1.12368	0.146554	0.99416	-0.290162	-0.513216	-0.37234	0.418915	0.440047	0.454134	0.367261	-1.44065
HDL-C	-0.24554	2.476	0.819737	0.194875	0.70681	-0.655841	-1.01344	-0.482687	0.593883	-0.279418	0.932664	0.970306	1.53494	1.08323	0.970306	0.70681	0.379322	0.0254843	-1.32964	0.782095	0.970306	-0.350939	0.819737	0.379322	-0.181548	-0.512801	0.160997	-0.772532	-0.309532	-1.26188	-1.07744	-0.0799142	-0.339646	-0.892988	-0.550443	1.72315	-0.731126	-0.478923	-1.01721	1.30909	0.224988	-0.520329	-1.38234	-1.28823	0.480956	-0.975801	0.202403	0.631525	-0.121321
HDL2-C	-0.235815	2.53128	0.801847	0.190511	0.733473	-0.682251	-1.03216	-0.521374	0.588683	-0.280057	0.906417	0.986856	1.60624	1.04316	1.00294	0.653035	0.403674	-0.0347182	-1.4424	0.789781	0.958702	-0.34843	0.838044	0.476069	-0.267991	-0.356474	0.114094	-0.694317	-0.352452	-1.17695	-1.03216	-0.0829815	-0.388649	-0.92759	-0.625944	1.6545	-0.597791	-0.573659	-0.999985	1.37698	0.198555	-0.521374	-1.41022	-1.35794	0.484113	-1.01607	0.178445	0.596727	-0.0226523
HDL3-C	-0.327727	1.18462	0.917737	0.206044	0.0281201	-0.238765	-0.550131	0.0726009	0.428448	-0.194284	0.873257	0.472929	0.383967	1.31807	0.206044	0.962218	0.0281201	0.695333	0.250524	0.56189	0.650852	-0.238765	0.428448	-0.728055	0.873257	-2.10696	0.650852	-1.43975	0.250524	-1.88456	-1.30631	-0.0163608	0.295005	-0.238765	0.428448	2.11872	-2.018	0.695333	-0.950459	0.206044	0.472929	-0.372208	-0.728055	-0.194284	0.295005	-0.283246	0.428448	0.917737	-1.17286
EstC	0.384459	1.31524	0.931978	1.61638	0.712971	0.425523	-0.755749	0.78141	0.329707	0.84985	0.576091	0.91829	0.836162	0.316019	0.0148837	1.72588	0.726659	0.617155	-0.341004	0.480275	1.589	-0.669515	1.19205	-0.29994	0.425523	-0.892629	-0.204124	-0.669515	-0.0809321	-1.41825	-1.13491	-0.217812	-0.135684	-0.992551	-0.669515	1.34262	-1.41003	0.220203	-1.11164	0.343395	0.836162	-0.2315	-0.505259	-2.10675	0.452899	0.316019	0.425523	0.617155	-1.15407
FreeC	0.276888	1.08998	0.706923	1.5959	0.475643	0.425051	-0.828918	0.544305	0.0636767	0.790039	0.352776	0.728605	0.638262	0.294956	-0.268788	1.52363	0.667172	0.710537	-0.485612	0.338321	1.45135	-0.575956	1.05384	-0.557887	0.370845	-0.467544	-0.286856	-0.583183	-0.0772594	-1.32039	-1.09272	-0.14592	-0.171217	-0.774712	-0.673527	1.41522	-1.32761	0.367231	-0.810849	0.511781	1.3068	-0.106169	-0.254333	-2.81286	0.562373	0.620193	0.493712	0.837018	-0.886738
Serum-TG	0.396105	-1.27984	-1.56068	1.27485	0.151507	0.174155	-0.98995	0.314572	-0.813296	-0.21539	0.296454	-0.133857	-1.71469	-0.650231	-0.971832	0.776591	0.201333	0.051856	0.0880928	-0.949184	0.097152	-0.179153	1.72781	-1.92758	1.36544	0.912479	-0.749882	0.821887	0.34628	-0.795178	-0.247097	0.867183	-0.636642	-0.704586	-0.292393	1.50133	-0.387514	2.27136	-0.392044	-0.623053	1.50133	0.414223	0.731295	0.328161	-0.161035	2.72432	0.685999	1.50133	0.0473264
VLDL-TG	0.524882	-1.73449	-1.73449	1.05046	0.114087	0.0597167	-0.68334	0.524882	-0.876655	-0.314832	-0.0127766	-0.284627	-2.103	-0.870614	-1.03372	0.555088	0.0717989	-0.036941	0.482594	-1.05789	-0.435654	-0.0490233	1.82976	-1.91573	1.45521	0.899431	-0.719586	1.08671	0.410101	-0.471901	0.0415934	1.00817	-0.556476	-0.405449	-0.218174	1.09275	-0.206092	2.36742	-0.151722	-0.961231	1.11691	0.440307	1.02025	0.530923	-0.477942	3.03194	0.488635	1.34043	-0.00069438
LDL-TG	0.0323733	0.00275735	-0.604369	1.15778	-0.174938	0.56546	-1.30923	-0.471097	-0.500713	0.0323733	0.832003	0.269301	-0.441482	0.0323733	-0.693217	0.624692	0.121221	0.210069	-0.864989	-0.38225	1.0097	-0.23417	0.654308	-1.67943	0.950467	1.24663	-0.471097	0.150837	0.0619892	-1.40104	-0.770218	0.41738	-0.604369	-1.03676	-0.145322	1.95741	-0.559945	1.45394	-0.790949	0.41738	1.98702	0.180453	-0.263786	-0.441482	0.56546	1.72048	1.03931	1.36509	0.298917
HDL-TG	-0.10773	0.52319	-0.695002	1.75329	1.03904	-0.079954	-1.46877	0.285107	-0.349782	0.154161	0.800954	0.285107	-0.0442415	0.166065	-0.286293	1.75329	0.959676	0.324787	-0.671194	-0.496599	1.5152	-1.01641	1.67393	-0.770395	0.483509	0.0192473	-0.730715	-0.0680498	0.142257	-1.02435	-0.683098	0.285107	-0.738651	-1.28624	-0.845788	1.63424	-0.917213	1.03904	-0.778331	-0.0958262	1.23744	0.19781	0.118449	0.205746	0.443829	0.562871	0.483509	1.5152	-0.167251
TotPG	0.236132	1.95849	0.960023	1.80872	0.835215	0.211171	-1.06188	0.510712	0.311018	0.835215	1.08483	1.4343	1.25956	-0.0609124	-0.00100421	1.15972	0.48575	0.111324	-0.607575	0.286056	0.960023	-0.0883704	1.35941	-0.0159813	0.0139728	-0.864681	-0.352965	-0.655002	-0.323011	-1.18918	-1.21664	-0.275584	-0.552659	-0.892139	-0.59759	1.40934	-1.06937	0.0863619	-0.932078	0.760329	1.05987	-0.435339	-0.774819	-2.43478	0.211171	-0.135798	0.435827	0.635521	-0.655002
TG/PG	0.800015	-0.740737	-0.955861	1.10817	0.462794	0.497679	-0.263976	1.10235	-0.293047	-0.194206	0.398838	-0.0779231	-0.944233	-0.822135	-0.362817	1.10235	0.631404	0.340696	1.5733	-0.391888	0.369767	0.375581	1.48609	-0.752365	0.829086	-0.415144	-0.944233	0.166272	0.817457	-1.73496	-1.06052	0.10813	0.166272	-1.13029	-0.0430381	0.660475	-1.55472	1.51516	-1.014	-0.415144	1.38143	0.980254	2.17216	-2.4908	0.538378	0.811643	1.35236	1.31166	-0.4791
TotCho	0.266207	1.86283	0.963324	1.81785	0.738448	0.131281	-0.972862	0.513571	0.401133	0.828398	0.918349	1.3681	1.32313	0.0188431	-0.0711075	1.16571	0.491084	0.198744	-0.52086	0.356158	0.940836	0.086306	1.25566	-0.0261322	0.108794	-0.824443	-0.385934	-0.73899	-0.295984	-1.18425	-1.20898	-0.273496	-0.475885	-0.8132	-0.43091	1.32313	-1.10554	0.108794	-0.851429	0.760935	1.07576	-0.43091	-0.741239	-2.92704	0.266207	-0.0261322	0.401133	0.603522	-0.779468
ApoA1	-0.0330389	2.23368	0.883293	0.883293	0.835065	-0.457445	-0.959016	0.063417	0.497469	0.015189	0.883293	0.931521	1.51026	0.786837	0.690381	1.26912	0.545697	0.159873	-1.03618	0.642153	1.22089	-0.62142	1.12443	0.304557	-0.0330389	-0.987953	-0.0330389	-0.823978	-0.25971	-1.38825	-1.12781	-0.163254	-0.32723	-1.04583	-0.713053	1.65494	-1.06029	-0.279002	-1.08441	0.979749	0.352785	-0.462268	-1.14711	-0.968662	0.449241	-0.74199	0.304557	0.642153	-0.394749
ApoB	0.55684	0.389326	0.396026	2.06447	0.489834	0.811461	-0.74977	1.01248	-0.0864141	0.999077	0.241913	0.623845	-0.0060074	-0.180222	-0.649261	1.92375	0.717653	0.751156	-0.0060074	0.0274954	1.56862	-0.736368	1.40111	-1.04459	0.731054	-0.555453	-0.555453	-0.361137	0.034196	-1.54044	-1.1384	-0.15342	-0.193623	-1.05129	-0.776572	1.18669	-1.61414	0.710952	-1.0915	-0.166821	1.2939	-0.0328096	0.000693161	-0.0194085	0.302218	1.42791	0.496535	0.784659	-1.39972
ApoB/ApoA1	0.807243	-1.25751	-0.344071	1.61602	-0.172801	1.75874	-0.0395911	1.31154	-0.581946	1.33057	-0.496311	-0.125226	-1.23848	-0.934001	-1.45733	1.05463	0.360039	0.845303	1.36863	-0.591461	0.712093	-0.420191	0.597913	-1.66666	1.06415	0.341009	-0.762731	0.426644	0.341009	-0.934001	-0.496311	-0.0491061	0.0745888	-0.458251	-0.382131	-0.0776511	-1.41927	1.34008	-0.477281	-1.07673	1.34008	0.474219	1.56844	1.2259	-0.0681361	3.24308	0.341009	0.369554	-1.65714
Glc	0.821994	1.15224	2.44125	3.12304	0.875259	2.37733	0.0443262	1.25877	0.640894	0.331957	1.1842	0.875259	2.77149	-0.47767	0.363916	0.821994	-0.0195917	-0.285916	0.172162	-0.37114	0.545017	-0.850525	-0.0408977	0.683505	-0.307222	-0.136775	-0.552241	-0.530935	-0.317875	-1.06358	-0.722689	-0.605506	-0.435058	-1.06358	0.0230202	-0.669424	-0.701383	-0.786607	-0.786607	-0.626812	-0.658771	-0.957055	-1.06358	-0.839872	-0.488323	-1.2873	-0.253957	-0.914443	-0.00893871
Lac	-1.02706	-0.614727	1.80687	-0.0102019	0.0247417	2.12136	-0.115033	0.339234	-0.695097	-0.785951	2.33102	0.653727	-0.370121	-0.534356	-0.254807	-0.87331	0.269347	0.234404	0.339234	1.21283	-0.401571	0.0247417	-0.115033	-0.35265	0.479009	1.49237	0.828445	0.479009	0.409122	-1.42542	0.409122	0.374178	-0.64967	-0.639187	-0.824389	1.77192	-0.149976	1.66709	-1.23323	-0.688108	-1.20527	1.49237	-0.862827	-0.149976	0.618784	-0.551828	0.653727	-0.789445	-0.894276
Cit	-0.215011	0.146376	0.702358	2.03671	-1.1018	-0.076016	-3.02272	0.201975	-0.306748	-1.05732	-0.5486	0.0351802	3.51006	0.92475	0.174175	0.0907783	0.0629792	-0.187212	0.118577	0.479965	0.285372	-1.20466	0.229774	1.23054	0.285372	1.31394	-0.131614	0.201975	-0.159413	-0.423504	-3.02272	0.424367	-0.328987	-0.076016	-0.401265	1.17494	1.09154	0.424367	-0.048217	-0.159413	-0.451303	0.452166	-0.620878	-0.529141	-0.103815	1.34174	0.00738113	-0.215011	1.70312
Glol	-0.148195	-0.952539	-0.952539	-0.952539	0.107481	0.198695	-0.952539	-0.181364	0.00106432	-0.952539	-0.0625092	-0.952539	-0.952539	0.526237	0.110245	0.0204128	0.334134	-0.00308178	0.775003	-0.239409	-0.0708014	0.39218	-0.391433	-0.366556	1.05141	2.43344	-0.952539	1.83917	0.65062	-0.952539	-0.952539	0.733542	-0.131611	-0.952539	0.553878	1.12051	2.64075	1.70097	-0.952539	-0.952539	-0.952539	1.07905	0.540057	-0.155105	-0.130229	2.39198	-0.0721834	0.65062	-0.952539
Ala	-0.193309	-0.0347648	1.89216	1.02626	-0.120135	-0.168917	0.465259	0.696977	-0.449419	0.355498	2.14827	1.52629	3.30686	-0.717724	0.355498	0.965283	0.184758	-0.949442	0.9165	-0.0103734	0.318911	0.0749965	0.135975	0.40428	-0.412832	1.64824	-0.278679	-0.290874	-0.0103734	-1.19336	0.306715	-0.266483	-1.01042	-0.64455	-0.290874	0.0749965	-0.449419	-0.583571	-1.22994	-0.912855	-1.13238	-0.229896	-1.01042	-0.266483	-0.693333	4.70936	0.306715	-0.620158	-0.668941
Gln	0.700525	1.38173	0.511978	0.974223	0.505896	-1.49514	-1.49514	0.226117	0.93773	0.268692	0.438992	1.14452	2.35487	0.378171	1.21751	1.36348	0.876908	-0.132731	-1.49514	1.13844	1.57636	-1.49514	0.919483	0.846497	0.591046	-1.49514	-0.18747	-0.981801	0.26261	-1.49514	-0.686208	0.0375696	0.0618982	-1.49514	-1.49514	0.93773	-1.49514	0.463321	-1.49514	0.785676	-0.272621	0.0862269	-0.163142	-0.5524	0.584964	0.0862269	1.02896	0.609293	-0.60714
Gly	1.07248	-0.152587	0.428263	-2.56047	-2.56047	0.914065	0.333215	0.090314	0.0586313	-2.56047	0.0269485	0.544433	-2.56047	-0.0892215	0.650042	1.2837	0.470507	0.00582671	0.491629	0.16424	1.46323	-0.025856	0.16424	1.26257	0.28041	1.71669	0.174801	0.586677	0.354337	-0.321561	0.290971	-0.18427	-0.363805	-2.56047	0.259289	-0.237074	0.850699	0.269849	-0.0047342	-0.944655	-0.553902	0.111436	0.386019	-0.30044	-0.18427	1.48435	-0.0152951	-0.458853	-2.56047
His	-0.10802	-0.31544	-0.786123	-0.0122875	0.809414	0.0595117	0.841325	0.793459	0.330753	-0.881855	-0.403194	-1.13714	0.777503	-0.31544	0.570084	1.1365	1.71089	-0.195774	1.8146	1.02481	1.24819	0.769526	0.0595117	0.586039	0.889191	-2.17424	-0.100042	-0.13993	2.06191	-1.53603	1.4955	0.793459	0.434463	-1.34456	1.39179	-1.25681	-0.427127	0.777503	-1.36849	-0.610614	-1.49614	0.227043	-0.0840866	-0.427127	0.107378	3.01923	1.39179	-0.0681313	-0.8659
Ile	-0.835859	-1.06728	-0.743741	-0.49884	-1.00662	-1.02459	-0.990888	-0.692064	-0.885289	-1.59303	-0.766209	-1.13693	-0.350552	0.307759	-0.826872	-0.471879	-0.597699	0.802054	-0.539282	-0.215744	-0.620167	-0.923484	-0.826872	-1.19759	0.95933	2.32987	-0.152834	0.105548	-0.341564	1.13907	1.13907	0.217887	-0.134859	0.554907	-0.478619	1.11661	-0.49884	1.11661	0.779586	0.981798	0.195419	0.375163	0.509971	0.0830798	0.891926	3.79029	1.27388	0.981798	1.6783
Leu	-0.635515	-1.05969	-0.906064	-0.904704	-0.71029	-1.08008	-0.301068	-0.723885	-0.645032	-1.42677	-0.91694	-1.23643	-0.545785	0.174771	-0.700773	-0.396236	-0.246686	0.650611	0.161176	0.0252218	-0.464213	-0.219496	-0.664065	-0.884311	0.80016	2.41801	-0.151518	-0.00196899	-0.0291598	0.62342	1.46634	0.324321	0.242748	0.106794	0.256344	0.650611	-0.328259	0.759374	0.215558	0.555443	-0.341854	0.283535	0.446679	0.174771	0.732183	5.84406	1.00409	0.460275	0.854542
Val	-1.11287	-0.579443	-0.401635	-0.813402	-0.953777	-1.31875	-0.813402	-0.963136	-0.364201	-1.75298	-1.05672	-1.29068	-0.298693	0.1973	-0.71046	-0.663668	-0.392276	0.665217	-0.635593	0.169225	-0.729177	-0.916344	-1.00993	-1.21581	0.917893	2.92058	-0.0179422	0.103716	-0.0834507	1.18928	1.17057	-0.00858387	0.384467	0.262808	-0.186393	0.945968	-0.691743	0.99276	0.945968	1.03955	0.0662829	0.375108	0.730726	-0.317409	1.46068	2.95801	1.30159	0.945968	1.82565
Phe	-2.22055	-0.174026	-0.22154	-2.22055	-0.2996	0.192517	1.2073	0.382576	-2.22055	-0.567719	-0.143481	-0.163844	0.521726	0.0771237	0.202698	0.280758	0.161971	0.21288	1.2073	0.674452	0.650695	0.626937	-0.279237	0.884874	0.677846	1.95396	0.314697	0.643907	0.379182	0.504756	-2.22055	0.827178	0.518332	0.99348	0.969722	0.382576	0.688028	0.545483	0.155184	-0.0518449	-0.401418	0.423303	-2.22055	0.419909	0.267183	-2.22055	0.609968	0.189123	-2.22055
Tyr	-0.496704	0.215863	0.279202	0.19475	-0.544208	-0.443921	0.442829	-0.0163808	-0.23279	-0.391138	-0.338355	-0.692	1.91547	-0.834513	-0.422808	-0.422808	-0.528373	-0.486147	0.617012	-0.216955	-0.148338	-0.0849984	-0.876739	-0.449199	-0.0216591	2.10021	-0.311964	-0.565321	-0.058607	-0.174729	0.859812	-0.512538	-0.248625	-0.53893	-0.296129	0.273924	-0.755339	-0.269738	0.0258453	-0.290851	-0.744782	-0.121946	-0.0427722	-0.665608	0.458664	7.64239	0.416437	-0.216955	-0.0955549
Ace	0.334596	-0.286839	0.126366	-0.21526	-0.940811	1.40828	-0.260811	-0.25105	0.659955	-0.361672	1.31067	-0.0102843	-0.0655953	-0.745595	-1.58827	-0.901768	0.00273002	-0.72282	-0.45928	0.0450267	-1.02215	-0.530859	-1.70215	0.399668	0.136127	3.03507	0.725027	1.63603	-0.0265523	0.367132	1.44082	-0.159949	-0.163203	1.37574	0.171917	-1.5167	1.27814	0.0678018	0.627419	-1.21737	-0.540619	-0.0818633	-0.351911	-0.8855	-0.159949	-3.11421	-0.176217	-0.361672	0.594883
AcAce	-0.89873	-0.885456	-0.880034	-0.898169	-0.880782	-0.827499	-0.886017	-0.886578	-0.788051	-0.901534	-0.872182	-0.882839	-0.772908	0.0310069	-0.593429	-0.479386	-0.735517	0.399312	-0.671951	-0.223255	-0.445733	-0.757391	-0.694386	-0.713082	-0.11295	1.43318	-0.20082	-0.225124	-0.255037	0.403051	0.126355	0.610573	-0.228863	-0.0549933	-0.419559	1.43318	-0.58969	0.0497026	1.13405	1.28362	2.74188	0.309573	1.62014	0.0983114	1.3771	-0.561647	1.54536	1.58275	2.96623
bOHBut	-0.987876	-1.02485	-0.991047	-0.98851	-1.01451	-0.973924	-0.999292	-1.00563	-0.969485	-1.02117	-1.01388	-1.01007	-1.00627	0.329331	-0.822353	-0.659367	-0.631463	0.462511	-0.823622	-0.527456	-0.734201	-0.968217	-0.861039	-0.937141	-0.178019	1.97188	0.215178	0.500562	-0.355591	1.21719	1.20451	0.906442	-0.462135	0.519588	-0.646683	0.544955	-0.101916	0.773263	1.7626	1.18548	0.982545	0.32299	1.2489	0.538613	0.722528	1.40111	0.665451	1.61673	2.35239
Crea	1.85917	-0.41289	-0.00779419	1.05778	0.238786	-0.800373	0.0186251	-0.025407	0.212366	-1.26711	0.591043	-0.333632	1.43646	-1.30234	-0.395277	-0.333632	0.846429	-0.765147	0.0538508	1.11062	0.370882	-1.59295	-0.439309	-0.368858	3.1361	0.643881	-0.826792	-1.30234	0.925687	-0.131084	0.229979	-0.439309	-0.923663	-0.53618	-0.694695	0.626269	-0.694695	2.81907	-0.685889	-0.0166006	-0.87963	1.01375	-1.00292	-1.00292	0.547011	-0.633051	1.64781	0.0890765	1.55975
Alb	-0.744403	0.27824	0.459467	1.81868	-0.0971607	-0.226609	-0.640844	0.0970119	-0.265444	-1.43048	-0.0583262	-0.835017	1.02904	-0.0583262	-0.12305	2.12935	0.640695	0.27824	-0.265444	-0.446671	0.964316	-1.7541	-0.213664	0.808978	0.22646	3.94163	-0.343113	0.485357	0.330019	-0.304278	0.0970119	0.109957	-0.381947	-0.886796	0.0970119	0.744254	0.407688	-0.304278	-0.135995	-0.718513	-0.52434	-0.071271	-0.446671	0.0970119	0.0452326	-0.343113	0.135846	-0.330168	1.7669
Gp	0.173642	-0.171789	-0.45581	2.32299	-0.586306	0.557454	-0.847299	1.01803	-0.386724	-0.816594	-0.0566454	-0.770536	0.327167	-0.248552	-0.88568	2.55328	0.250404	1.09479	0.941267	-0.478839	1.01803	-1.29252	0.864504	0.634217	0.864504	2.16947	-0.977795	0.403929	0.250404	0.0201171	-0.0566454	0.403929	-0.248552	-0.693774	0.403929	0.557454	0.403929	0.250404	-0.248552	-1.89127	-0.716803	-0.463486	0.403929	-0.164113	0.0968795	0.250404	0.0968795	0.0201171	1.4786
PC	0.298055	1.88435	0.988859	1.80759	0.912103	0.111282	-1.00168	0.630664	0.374811	0.809762	1.19354	1.39823	1.34705	0.031967	0.124074	1.24471	0.528323	0.121516	-0.579523	0.400396	1.04003	-0.175274	1.42381	0.0166158	0.0626694	-0.909574	-0.339021	-0.738152	-0.282733	-1.18845	-1.19357	-0.339021	-0.502767	-0.878872	-0.510443	1.52615	-1.12705	0.134308	-0.909574	0.733006	0.963274	-0.344138	-0.883989	-2.38841	0.195713	-0.111311	0.451567	0.605079	-0.753504
SM	0.10506	0.150142	0.476981	1.5702	0.0487086	0.330467	-0.480997	0.375548	-0.357023	0.330467	-0.131617	0.522062	0.679847	0.4319	-0.616241	1.51385	0.476981	0.848902	-0.120346	0.138871	1.05177	0.0374382	0.319196	-0.740215	0.4319	-0.435916	-0.379564	-0.537349	-0.0527244	-0.965621	-0.93181	-0.176698	-0.0865354	0.0937899	-0.368294	0.702388	-1.32627	0.646036	-0.289401	0.274115	1.20955	-0.368294	0.10506	-3.91845	0.296656	1.51385	0.229034	0.634766	-0.841647
C14:0	-0.439023	-1.52406	-1.56721	-0.390083	-1.58063	-0.966116	-1.18072	-0.567528	0.516016	-0.488257	-0.322183	-0.0119674	0.0864173	0.640923	0.360736	0.292221	0.0510859	1.76347	-0.36537	-0.758532	0.615781	-1.24773	0.682179	-0.272458	-0.263964	0.186869	0.799887	-0.290676	-0.746551	0.58295	-0.047234	0.646013	-0.879981	2.50505	-0.662736	0.620631	0.774528	0.221938	0.326078	1.56966	2.54464	1.22301	0.718404	-0.314571	-0.110454	2.06513	-1.20418	1.05867	-0.0686345
C16:0	-0.423103	-1.08872	-1.24332	0.215453	-0.843802	-0.842354	-0.99193	-0.98128	-0.761347	-0.325997	-0.346579	-0.378032	-0.832664	-0.232036	-0.30911	0.5224	0.354098	-0.239224	1.09407	-0.0923617	1.42121	1.47675	0.097969	-0.92216	-0.712629	0.536312	-0.445728	0.814893	0.303514	0.366541	-0.0122679	0.313809	0.0849035	0.988415	1.56802	0.138652	-0.206954	-0.650934	0.25582	0.393351	0.28322	-0.0321369	0.978948	-0.221548	1.48764	0.921062	1.40807	2.72464	-0.85796
C16:1	-0.20788	-1.2391	-1.33767	0.529717	-0.904566	-1.18661	-1.2526	-0.853382	-0.830848	0.300099	-0.302663	-0.093019	-1.22521	-0.00757972	-0.557326	0.675052	0.748496	-0.622156	1.27637	-0.452337	1.58983	1.85286	0.170586	-0.816224	-0.549776	0.958229	-0.812003	1.22696	0.680815	0.620774	-0.54132	0.402596	-0.188118	1.4889	0.725326	0.460862	0.294761	-0.164465	0.167242	-0.349137	0.557408	-0.251284	0.241909	-0.427728	0.231973	1.37553	0.275989	3.44148	-0.434376
C18:0	-0.367416	-0.889758	-1.04565	1.25	-0.681081	-0.427006	-0.586494	-0.685757	-0.390312	0.278312	0.274507	0.364885	-0.165696	0.243567	0.970904	0.93274	0.324535	0.640409	0.232267	-0.534385	1.69849	0.449489	0.334769	-1.26977	-0.984415	0.831446	-0.280627	1.13966	-0.101883	0.784556	0.327313	0.124689	-0.529312	0.683837	0.418609	0.0489975	-0.350209	-0.948093	0.334289	0.0717372	1.20088	-0.376014	0.944028	-0.358531	0.590177	1.07213	0.118057	1.82889	-1.32264
C18:1n9cis	0.251778	-1.3395	-1.57368	1.02084	-1.10449	-0.867445	-1.33651	-1.08053	-0.760777	-0.0802117	-0.24091	-0.351781	-0.67137	-0.406411	-0.507465	1.0748	0.849404	-0.404875	1.31429	-0.142403	1.22694	2.08417	-0.372851	-0.853353	-0.495747	0.54877	-0.811675	1.6389	0.765848	0.720803	-0.334598	0.520571	0.192	0.723008	2.12867	-0.0336002	0.423326	-0.22431	-0.012138	-0.194353	0.793926	-0.460474	0.723416	-0.432432	1.25219	1.31124	1.68618	2.56832	-0.630057
C18:2n6cis	0.123432	-0.669555	-0.542108	1.88999	-0.966665	-0.658715	-0.838658	-0.840054	-0.280847	1.27675	0.633461	0.990554	1.0798	-0.448795	-0.0867765	1.76672	1.01653	-0.52334	0.875911	0.390867	2.03719	1.53418	-0.188873	0.0601167	-0.95076	-0.330773	-0.589196	1.3485	0.470766	-0.0547344	-0.482177	0.0961681	0.188451	-0.0825644	1.03355	-0.0244243	-0.393365	-0.895059	-0.807315	0.224341	0.352619	-0.910141	-0.432881	-1.07562	0.906457	0.48052	1.97172	3.10082	-0.9462
C18:3n3	-0.52702	-1.31672	-1.00621	2.29213	-1.34279	1.83899	-1.17019	-0.62873	-0.64761	-0.291835	2.97805	-0.0673519	3.42593	-0.449808	0.1783	0.668991	-0.0261589	-0.433285	0.234529	-0.369423	0.662343	2.26493	-0.0694953	0.0221889	-0.540608	0.214275	-0.115551	0.812599	-0.0297158	0.525306	-0.269443	0.14033	-0.162994	0.16789	1.13009	0.556599	0.424883	-0.184055	-0.845983	-0.189703	-0.316114	-0.790785	-0.512937	-0.747044	0.11233	0.21384	1.5246	3.03375	-0.251941
C20:0	-0.827031	-1.15172	-1.15172	3.1188	-1.15172	-0.174779	-1.15172	-1.15172	-0.811119	-0.552194	0.0551841	0.258497	1.44176	0.188295	0.902894	-0.178119	-1.10665	-0.538542	0.224595	0.287392	1.93435	0.774607	0.981456	0.198932	-1.15172	0.598171	0.628865	-0.145629	-1.15172	-0.468601	0.709718	0.164523	0.0260678	0.936245	1.1103	0.391349	0.602275	-1.15172	-0.120969	0.719057	-0.542475	0.0855031	1.32256	-0.394325	0.949	1.14744	0.090932	1.56365	-0.0814582
C20:1n9	-0.176685	-1.14093	-1.32835	1.47432	-1.27143	-0.107728	-0.758743	-1.32835	-1.01847	-0.283045	-0.196785	-0.531403	0.508265	-0.193885	-0.919148	0.35064	0.513753	0.0887633	0.272646	-0.397673	0.676413	1.71118	-0.0410826	-0.665393	-1.00138	1.18816	-1.12514	1.07681	0.259433	1.6858	0.622563	-0.0652383	-0.212315	1.10032	2.45565	-0.222998	0.630492	-0.95343	0.148373	-0.142265	0.396743	-0.136387	0.51295	-0.544063	0.923874	1.36562	0.981349	3.0407	-0.85579
C20:2n6	-1.32091	0.42031	-0.127513	0.427258	-1.24777	-0.0707464	-1.04135	-0.550357	-0.915408	0.773008	0.70995	0.311858	-0.26964	0.136129	0.501226	2.01543	0.603329	0.472235	0.653607	-0.421029	2.02067	1.76959	0.924544	-0.743114	-0.90205	0.670556	0.307874	0.769578	-0.785001	0.683899	0.093731	-0.301587	-0.651353	0.0915	0.641665	0.476235	-0.430321	-0.812387	-0.281718	0.609278	0.458366	-0.261258	0.427995	-0.83786	1.2455	0.381997	0.518888	3.304	-0.974229
C20:3n6	-0.364419	0.216187	-0.614717	0.702496	0.157609	-0.597509	-0.715631	-0.181102	0.500393	0.755388	1.06125	1.11121	-1.01318	0.32086	0.799942	1.7473	1.11434	0.219926	0.552335	0.783507	1.98705	1.04741	1.71836	-0.949505	-0.896864	0.157384	-0.493832	0.315562	-0.112928	-0.224627	-0.625349	0.114192	-0.130029	-0.436601	0.224871	0.730109	-1.37496	-0.975296	-0.446384	-0.48482	-0.386146	-0.649554	-0.587568	-0.758649	0.329217	-0.160276	0.785828	2.61013	-1.29598
C20:4n6	-0.6682	0.0786787	-0.879637	0.556643	0.317284	-0.843488	-1.10659	-0.362368	-0.0438472	0.280263	-0.795161	-0.285104	-0.660143	-0.0461101	-0.268382	2.48432	1.74696	-0.106779	0.121178	0.641753	1.61761	-0.960114	0.0375166	-0.838363	-0.512684	0.477943	-0.871997	1.8052	1.7081	0.413801	-0.569494	1.62986	0.323137	-0.0573613	-0.94176	0.34748	-1.32008	-0.148736	0.135972	-0.35319	1.42682	0.486668	-0.0434876	0.0224039	2.00824	0.671636	-0.23115	3.41385	-0.999719
C22:0	0.918121	0.599947	0.564499	2.29006	0.513613	0.893915	0.819626	0.581769	0.800422	1.2714	0.991559	1.14957	1.19642	-1.05818	-1.08556	1.54752	0.842143	0.981156	-1.07645	-0.849643	-0.143881	-1.0809	-0.691813	-1.32706	0.675711	-1.03836	-1.27857	1.25351	0.634845	1.41466	-0.846377	-0.244826	-1.01576	-0.703238	-0.778066	-0.889465	-1.2549	0.502264	-1.07893	-1.011	0.908613	-1.19812	-0.535734	-0.926283	-0.552505	-0.726682	-0.873913	0.000479396	-1.41399
C20:5n3	-0.234132	-0.851731	-0.783034	-0.098125	-0.43214	0.871959	-0.212657	-0.184388	-0.360119	0.529394	-0.0522679	0.902602	-1.03308	-1.06184	-0.452008	0.514347	0.0819571	1.21341	-0.169882	-0.218205	1.38369	-0.321324	0.504733	-1.34139	-0.90773	-0.725022	-0.86271	0.0864252	-0.32298	2.00331	-0.295945	4.17382	-0.450934	0.173151	-0.057628	0.316152	-1.03106	-0.844957	-0.981583	-0.155393	-0.200098	-1.17383	0.706349	-0.183551	0.495978	0.631784	0.482254	3.51221	-1.21191
C22:6n3	-1.07685	-0.21152	-0.205433	0.110586	-0.444492	-0.460434	-0.728544	-0.223088	-0.33027	0.376199	0.232966	-0.250417	-0.827218	-0.390718	2.56401	1.82866	0.269229	0.938182	-0.0584709	0.0512928	2.00054	-0.435223	0.82704	-0.823358	-0.864587	-0.427918	0.109954	1.0112	0.3196	1.23951	-0.234496	2.34362	-0.234077	-0.0135026	-0.609275	0.973393	-1.42803	-0.582177	-0.991058	0.929423	0.879329	-0.433101	-0.00154992	-0.458525	0.758637	0.307121	1.62433	3.83431	-1.12782
Total FA	-0.188566	-1.04989	-1.23801	1.02959	-0.949717	-0.868729	-1.15596	-0.990673	-0.591866	0.277608	-0.0451757	0.0654076	-0.273254	-0.29156	-0.183271	1.32254	0.843212	-0.253499	1.02812	0.0369237	1.78347	1.46631	-0.0265947	-0.753891	-0.819387	0.365185	-0.637172	1.37218	0.577594	0.444974	-0.276491	0.496414	0.0872461	0.657225	1.33807	0.122118	-0.241935	-0.653851	-0.114838	0.171583	0.692858	-0.361476	0.497357	-0.554599	1.35876	1.02219	1.49261	3.17765	-0.974534
SFA	-0.43424	-1.13582	-1.29288	0.368701	-0.901032	-0.824438	-0.987811	-0.962066	-0.670535	-0.252027	-0.261645	-0.255348	-0.715048	-0.124992	-0.0897306	0.606794	0.352838	-0.00212571	0.931668	-0.2054	1.4953	1.23974	0.17038	-0.992802	-0.766841	0.588291	-0.378526	0.85239	0.199162	0.467011	0.0364654	0.317045	-0.063134	1.07137	1.34437	0.155059	-0.190415	-0.683593	0.281341	0.423764	0.567335	-0.0237704	1.00846	-0.262929	1.33499	1.05229	1.13225	2.63518	-0.936718
MUFA	0.208442	-1.34294	-1.56641	0.987031	-1.09785	-0.903075	-1.33957	-1.07145	-0.776721	-0.0458446	-0.249091	-0.331719	-0.725177	-0.371584	-0.519615	1.04428	0.846973	-0.427308	1.31914	-0.17472	1.27156	2.08205	-0.32329	-0.85779	-0.508648	0.59677	-0.82179	1.61394	0.763189	0.723713	-0.352936	0.511803	0.155739	0.805461	2.01889	0.0121987	0.416556	-0.224656	0.00564099	-0.21087	0.777681	-0.443715	0.684039	-0.437075	1.16642	1.33136	1.56588	2.68079	-0.619151
PUFA	-0.136493	-0.519707	-0.681525	1.65061	-0.707446	-0.719386	-0.990838	-0.763943	-0.242212	1.09534	0.373073	0.726095	0.643191	-0.376397	-0.0178606	2.11905	1.26238	-0.381791	0.725209	0.475227	2.13404	0.998359	-0.0473314	-0.234572	-0.937742	-0.146704	-0.687722	1.54767	0.785045	0.126873	-0.544637	0.601069	0.20268	-0.0866934	0.567166	0.135908	-0.727127	-0.791327	-0.658447	0.104661	0.64201	-0.638043	-0.358959	-0.878928	1.24646	0.553899	1.57076	3.53963	-1.07517
FFA	-0.19557	-1.31732	-1.2312	-1.19587	-0.526794	-1.27536	-0.526794	-0.61512	-0.438467	-1.32394	-0.548875	-1.33277	-1.26653	-1.3659	-0.380552	-0.444351	-0.387641	-0.0597837	-0.715498	-0.860818	-0.499289	-0.694231	-0.887401	-1.09829	0.682768	0.991131	-1.3659	1.599	0.124525	0.519726	0.640235	1.28886	-0.341564	0.363772	0.645552	1.17721	1.599	2.03467	0.301267	-0.328059	0.800311	0.75394	0.113573	1.85802	0.312307	1.01009	0.290226	0.42934	0.899678
[truncated: 38 more columns]

## Sheet: Figure 6e
Figure 6e
ID_time point_Study 4 time point i.e. week 0 (wk0), week 4(wk4) etc	1_wk0_E176	4_wk0_E176	9.02_wk0_E176	11_wk0_E176	14_wk0_E176	15_wk0_E176	20_wk0_E176	27_wk0_E176	31_wk0_E176	32_wk0_E176	1_wk12_E176	4_wk12_E176	9.02_wk12_E176	11_wk12_E176	14_wk12_E176	15_wk12_E176	20_wk12_E176	27_wk12_E176	31_wk12_E176	32_wk12_E176	1_wk24_E176	4_wk24_E176	9.02_wk24_E176	11_wk24_E176	14_wk24_E176	15_wk24_E176	20_wk24_E176	27_wk24_E176	31_wk24_E176	32_wk24_E176	1_wk36_E176	4_wk36_E176	9.02_wk36_E176	15_wk36_E176	27_wk36_E176	31_wk36_E176	32_wk36_E176	5_wk0_E176	7_wk0_E176	8_wk0_E176	9.01_wk0_E176	12_wk0_E176	17_wk0_E176	23_wk0_E176	29_wk0_E176	30_wk0_E176	5_wk12_E176	7_wk12_E176	8_wk12_E176
Group_time point Group i.e. Leptin (LE) or Placebo (Pl) time point i.e. week 0 (0), week 4 (4) etc	LE_0	LE_0	LE_0	LE_0	LE_0	LE_0	LE_0	LE_0	LE_0	LE_0	LE_12	LE_12	LE_12	LE_12	LE_12	LE_12	LE_12	LE_12	LE_12	LE_12	LE_24	LE_24	LE_24	LE_24	LE_24	LE_24	LE_24	LE_24	LE_24	LE_24	LE_36	LE_36	LE_36	LE_36	LE_36	LE_36	LE_36	Pl_0	Pl_0	Pl_0	Pl_0	Pl_0	Pl_0	Pl_0	Pl_0	Pl_0	Pl_12	Pl_12	Pl_12
VLDL-D	-0.244042	0.874699	0.860356	0.415728	0.2723	-2.82575	0.315328	0.716928	-0.344442	2.23727	-1.11896	0.774299	-0.2297	-0.473528	1.74961	-0.516556	2.12253	0.157557	-0.100614	-0.746042	-1.19067	0.716928	0.659557	0.358357	0.0428144	-2.19467	0.889042	0.831671	-0.315757	-1.0329	1.04681	-0.573928	0.530471	-1.30541	-0.373128	0.817328	2.50978	0.200586	0.659557	-1.01856	0.401385	-1.16198	-1.00421	-0.459185	-1.1333	0.430071	0.430071	0.673899	-0.502213
VLDL-C	-0.379612	0.268488	0.421376	-0.460158	0.640641	-0.0887501	0.190179	0.739833	1.42373	1.21491	0.503414	-0.152889	0.0447479	-1.19626	-0.618267	0.482532	-0.274454	-1.21043	3.90948	-1.23952	-0.60186	0.873331	-0.102174	-0.915095	-0.941944	-1.39315	-0.145431	-1.56469	2.796	-1.47295	0.557858	-0.726408	0.033561	-0.402731	-1.2164	0.677186	0.376629	-0.0775631	0.700305	-0.948656	-0.467616	-0.757732	-1.27979	0.0417648	1.26488	0.660032	0.484024	0.989675	0.183467
XXL-VLDL-PL_%	-0.498768	0.973458	0.505624	-0.0698518	0.784116	-1.57437	0.668745	0.464775	0.671781	1.52796	-1.01766	1.0604	-0.320743	-1.57437	0.925156	0.448215	1.39271	-1.19817	1.01099	-1.57437	-0.629872	0.98367	0.507556	-0.3707	-0.636772	-1.57437	0.582079	-0.72675	1.25747	-1.57437	1.04053	-1.57437	0.173311	-1.57437	-1.57437	0.97677	1.539	-0.0549474	0.849806	-1.57437	0.317939	-1.45146	-1.57437	0.472228	0.40985	0.683925	-0.275202	1.02176	0.603607
XXL-VLDL-C_%	0.418055	-0.10835	0.709408	0.137962	0.900828	-1.77061	0.64044	1.2147	0.655923	-0.0210852	1.85371	-0.0450127	0.806526	-1.77061	0.0732174	0.29138	-0.178725	-0.428838	1.41597	-1.77061	-0.150575	0.109812	0.288565	0.109812	0.0112873	-1.77061	0.277305	-0.0844228	1.5145	-1.77061	0.0999599	-1.77061	0.34768	-1.77061	-1.77061	0.18441	-0.14213	0.40961	0.37583	-1.77061	0.31953	1.0275	-1.77061	0.163297	1.10351	0.679851	1.16825	0.819193	0.343458
XXL-VLDL-CE_%	0.667453	-0.420859	0.598953	0.239747	0.689172	-1.64817	0.366722	1.07678	0.593941	-0.351858	2.50859	-0.337489	1.00828	-1.64817	-0.186121	0.356698	-0.52578	-0.194976	1.31235	-1.64817	0.206332	-0.103253	0.226381	0.169576	0.144515	-1.64817	0.124467	0.0526254	1.22046	-1.64817	-0.0952339	-1.64817	0.371734	-1.64817	-1.64817	-0.00869028	-0.504729	0.528783	0.249771	-1.64817	0.268149	1.58468	-1.64817	0.15621	1.17535	0.580575	1.39589	0.603965	0.261466
XXL-VLDL-FC_%	-0.584363	0.993214	0.826497	-0.257733	1.28695	-1.53987	1.33856	1.23989	0.628591	1.11003	-1.04499	0.966562	-0.170972	-1.53987	0.927435	-0.0348762	1.0641	-1.06626	1.24669	-1.53987	-1.30612	0.794741	0.393826	-0.132412	-0.440328	-1.53987	0.693236	-0.516315	1.95666	-1.53987	0.723291	-1.53987	0.144317	-1.53987	-1.53987	0.774327	1.14122	-0.145454	0.666017	-1.53987	0.377381	-1.23955	-1.53987	0.13014	0.453935	0.767522	-0.0297727	1.25293	0.494763
XXL-VLDL-TG_%	0.587851	0.536305	0.403897	0.601704	0.327545	-2.00747	0.400354	0.292752	0.396488	0.451577	0.319491	0.511499	0.477994	-2.00747	0.500223	0.506022	0.503445	0.862976	0.183218	-2.00747	0.733145	0.485082	0.499901	0.643262	0.696741	-2.00747	0.49378	0.729279	0.131672	-2.00747	0.480894	-2.00747	0.52503	-2.00747	-2.00747	0.468652	0.477672	0.537916	0.439979	-2.00747	0.514721	0.559179	-2.00747	0.532439	0.324646	0.389722	0.389722	0.318203	0.476061
XL-VLDL-PL_%	-1.21645	0.704261	0.722197	-0.167071	0.974922	-1.21645	0.652086	0.810243	1.30102	1.65484	0.198647	0.445014	-0.254792	-1.21645	0.756437	0.212669	1.19993	-1.21645	1.68418	-1.21645	-1.21645	0.914594	0.622737	-1.21645	-1.21645	-1.21645	0.524908	-1.21645	1.3695	-1.21645	1.22602	-1.21645	0.343597	-1.21645	-1.21645	1.03199	1.58146	0.156254	0.971661	-1.21645	0.0408157	-1.21645	-1.21645	0.106687	1.14286	0.865679	0.485776	1.18199	0.528168
XL-VLDL-C_%	-1.32785	0.207898	0.673849	0.840053	0.636109	-1.32785	0.165077	0.845859	0.793603	0.437971	1.88155	0.268864	0.681833	-1.32785	0.43289	1.04908	0.273944	-1.32785	0.956904	-1.32785	-1.32785	0.497485	0.821909	-1.32785	-1.32785	-1.32785	0.404585	-1.32785	0.695623	-1.32785	0.620142	-1.32785	0.795781	-1.32785	-1.32785	0.604174	0.39515	0.986661	0.718122	-1.32785	0.570063	-1.32785	-1.32785	0.838602	1.04182	0.733363	0.937308	0.688365	0.57224
XL-VLDL-CE_%	-1.27876	0.13562	0.625742	1.1278	0.490821	-1.27876	0.162237	0.742307	0.499999	0.0107948	2.34484	0.321022	1.11954	-1.27876	0.319186	1.17002	-0.00939751	-1.27876	0.564248	-1.27876	-1.27876	0.336625	0.755157	-1.27876	-1.27876	-1.27876	0.423819	-1.27876	0.392613	-1.27876	0.332036	-1.27876	0.84694	-1.27876	-1.27876	0.377928	-0.0424395	1.12504	0.552316	-1.27876	0.788199	-1.27876	-1.27876	0.998382	0.837762	0.627578	1.05437	0.457779	0.552316
XL-VLDL-FC_%	-1.16466	0.371576	0.658803	-0.190866	0.910794	-1.16466	0.135868	0.951636	1.46576	1.58215	0.103035	0.0560533	-0.747702	-1.16466	0.661739	0.455662	1.03599	-1.16466	1.87845	-1.16466	-1.16466	0.849398	0.825106	-1.16466	-1.16466	-1.16466	0.25519	-1.16466	1.41771	-1.16466	1.31494	-1.16466	0.462869	-1.16466	-1.16466	1.12248	1.57681	0.356894	1.03439	-1.16466	-0.196471	-1.16466	-1.16466	0.180447	1.39582	0.871287	0.380118	1.20069	0.497838
XL-VLDL-TG_%	-1.35917	0.924299	0.701945	0.809547	0.666873	-1.35917	0.955285	0.602857	0.52488	0.617839	0.244639	0.949496	0.902165	-1.35917	0.808184	0.632481	0.789456	-1.35917	0.368245	-1.35917	-1.35917	0.744509	0.653252	-1.35917	-1.35917	-1.35917	0.869476	-1.35917	0.556547	-1.35917	0.622266	-1.35917	0.723738	-1.35917	-1.35917	0.669937	0.653252	0.673342	0.629076	-1.35917	0.892972	-1.35917	-1.35917	0.753022	0.441454	0.644058	0.627714	0.599111	0.790138
L-VLDL-PL_%	0.259946	0.429109	0.438404	0.150269	0.562953	-2.64186	0.555517	0.51462	0.562953	0.512762	0.67263	0.371482	0.429109	-2.64186	0.274818	0.243216	0.362188	-0.0858163	0.819486	0.022002	-2.64186	0.412379	0.239498	0.207896	0.109372	-2.64186	0.395648	-0.122995	0.81205	-2.64186	0.397507	0.261805	0.285971	-2.64186	-2.64186	0.384495	0.436545	0.233921	0.434686	0.0647576	0.32315	0.0331557	-2.64186	0.310137	0.765577	0.477442	0.451417	0.579683	0.429109
L-VLDL-C_%	0.416251	0.197975	0.552379	0.411557	0.579371	-2.58328	0.156902	0.693202	0.75892	0.390433	0.960766	0.212058	0.433854	-2.58328	0.310634	0.525388	0.127564	0.0418966	1.08399	-0.360622	-2.58328	0.361095	0.530083	0.14282	0.159249	-2.58328	0.239049	0.0841434	0.714326	-2.58328	0.458498	-0.405216	0.483142	-2.58328	-2.58328	0.479621	0.28599	0.611056	0.553553	-0.210411	0.26604	0.324716	-2.58328	0.408036	0.669732	0.574676	0.713152	0.63922	0.277775
L-VLDL-CE_%	0.651018	-0.116695	0.399043	0.7188	0.278213	-2.56571	-0.191846	0.491876	0.636282	-0.0695422	1.30379	-0.0592274	0.513979	-2.56571	0.144121	0.73943	-0.24784	0.432934	0.680488	0.0601291	-2.56571	0.0925469	0.653965	0.239901	0.415252	-2.56571	0.0822322	0.466825	0.163277	-2.56571	0.325366	-0.174163	0.553764	-2.56571	-2.56571	0.307683	-0.155007	0.863207	0.404937	0.222218	0.245795	0.929516	-2.56571	0.499243	0.536082	0.416725	0.74385	0.319472	0.132332
L-VLDL-FC_%	-0.327631	0.933325	0.754639	-0.516097	1.14361	-1.73078	0.991257	0.964548	0.807305	1.43064	-0.247129	0.831004	0.0797721	-1.73078	0.626738	-0.201987	1.04317	-0.970523	1.73572	-1.30984	-1.73078	0.918654	0.0323734	-0.153083	-0.551458	-1.73078	0.555264	-0.924629	1.87302	-1.73078	0.641033	-0.853155	0.134694	-1.73078	-1.73078	0.75163	1.31026	-0.244871	0.738088	-1.23912	0.225354	-1.33053	-1.73078	0.0335019	0.777586	0.775706	0.385983	1.23126	0.552255
L-VLDL-TG_%	0.359061	0.406731	0.249883	0.390841	0.204264	-2.65692	0.390328	0.167872	0.125328	0.300115	0.00692356	0.41647	0.304216	-2.65692	0.40058	0.315493	0.45645	0.617911	-0.0873899	0.763482	-2.65692	0.340609	0.314467	0.491818	0.512321	-2.65692	0.398529	0.609197	0.0761209	-2.65692	0.302166	0.716837	0.322669	-2.65692	-2.65692	0.29704	0.36675	0.280638	0.250908	0.686083	0.407243	0.460551	-2.65692	0.348297	0.108413	0.229893	0.176073	0.172997	0.372388
M-VLDL-PL_%	-0.19757	0.0661189	-0.329414	-0.434889	0.382545	-0.88316	-0.144832	0.224332	0.435283	0.778078	2.38658	-0.0393565	0.619865	-0.329414	-2.04339	-0.19757	-1.09411	-2.01702	1.49004	0.329808	0.593496	0.197963	-0.962267	-0.144832	-0.724947	-1.015	-0.751316	-2.33345	1.17361	-0.276676	-0.171201	1.25272	-0.408521	-1.09411	-1.015	-0.751316	-0.593103	-0.0129876	0.118857	-1.25232	-0.144832	-0.434889	-0.382152	1.12087	1.91194	0.0133812	0.567127	0.540758	0.461652
M-VLDL-C_%	0.432495	-0.538778	0.25102	-0.349635	0.813336	2.807	0.0209819	0.53729	1.65937	-0.658909	1.91241	-0.612902	0.320032	-0.904284	-0.899172	0.112997	-1.49472	-1.46916	2.34948	-0.904284	0.0772136	-0.28318	-0.196277	-0.779041	-0.625682	0.309808	-0.405867	-1.68897	1.70282	-0.799488	-0.265288	-0.784153	-0.0173578	0.417159	-0.79182	-0.137489	-1.188	0.164117	0.156449	-0.134933	-0.354747	0.125777	-0.275512	-0.0250257	1.86896	0.427383	0.685537	0.762217	0.383931
M-VLDL-CE_%	0.519046	-0.756185	0.163744	-0.169524	0.56036	3.41655	-0.274186	0.315229	1.6483	-0.830551	1.97055	-0.811271	0.301458	-0.582666	-0.92695	0.210567	-1.64031	-1.42272	2.08348	-0.924196	0.408875	-0.428426	-0.0868954	-0.860848	-0.610208	0.758668	-0.519317	-1.51637	1.18007	-0.734151	-0.254906	-0.739659	0.0205214	0.819262	-0.221855	-0.177787	-1.32357	0.298704	0.100396	0.00950432	-0.425672	0.224338	0.196795	-0.0345641	1.75572	0.342772	0.681548	0.5218	0.260144
M-VLDL-FC_%	-0.223655	0.763139	0.465306	-0.898264	1.37196	-1.69607	1.28823	1.15666	0.602859	0.511955	0.393539	0.654292	0.186612	-1.70444	-0.186576	-0.387523	0.123218	-0.700905	1.9461	-0.226048	-1.41738	0.5287	-0.540626	0.0921186	-0.278677	-1.83841	0.348087	-1.31092	2.85514	-0.547802	-0.132751	-0.461682	-0.168634	-1.60995	-2.74387	0.120825	0.189004	-0.531057	0.29187	-0.663825	0.191396	-0.37915	-2.14701	0.0394896	1.12078	0.509562	0.239241	1.30019	0.674626
M-VLDL-TG_%	-0.389975	0.49902	-0.205466	0.367229	-0.794935	-2.55136	-0.00658065	-0.526559	-1.59527	0.549341	-2.00982	0.578096	-0.356428	0.877622	1.02858	-0.0880519	1.50064	1.56054	-2.3381	0.820113	-0.123995	0.247418	0.273776	0.743434	0.652378	-0.198278	0.4487	1.79537	-1.7031	0.774585	0.264192	0.621227	0.0509285	-0.29173	0.83449	0.197098	1.16756	-0.15275	-0.157542	0.240229	0.345663	-0.0808633	0.292946	-0.0784671	-1.92355	-0.401956	-0.694294	-0.761388	-0.401956
S-VLDL-PL_%	0.447367	1.02769	-0.413443	-0.316722	-0.036234	-0.249018	0.147534	-1.75785	-1.37097	-0.171642	-0.442459	1.63703	0.515071	0.273271	0.901952	-0.568195	1.17277	0.94064	-1.6031	2.10128	0.00245409	-0.239346	-1.52572	1.15342	1.04703	1.41457	-0.268362	0.824576	-0.732619	2.86537	-1.38064	1.46293	-1.26458	-1.0518	-1.70949	-0.645571	0.582775	-0.945404	-0.597211	0.901952	0.166878	0.360319	0.0508142	0.331303	-1.34196	-0.839011	-0.771307	-0.684259	-0.500491
S-VLDL-C_%	0.0255206	-0.283494	0.177218	-0.11494	0.313934	2.09872	-0.144905	0.29146	1.54437	-0.506358	1.57808	-0.480139	0.276478	-0.53445	-1.72743	0.712843	-1.73305	-1.91659	2.14929	-0.884667	0.654786	0.134144	-0.0606288	-0.884667	-0.918377	-0.000698811	-0.435191	-2.49529	1.33274	-1.08506	0.197819	-0.0138085	0.179091	0.821466	-0.551306	0.0236478	-1.19555	0.353263	0.332662	-0.652438	-0.356533	-0.266638	-0.0419007	0.332662	1.79346	0.353263	0.654786	0.473123	0.400083
S-VLDL-CE_%	-0.0108265	-0.459046	0.211227	0.0714156	0.229732	2.01438	-0.288393	0.423	1.6299	-0.259609	1.54972	-0.72222	0.219451	-0.419981	-1.65772	0.778697	-1.68651	-1.92295	2.10896	-1.1581	0.766361	0.110481	0.219451	-1.00801	-0.979227	-0.230824	-0.403532	-2.34074	1.08505	-1.39455	0.460009	-0.152694	0.336646	0.974022	-0.072508	0.135153	-1.04091	0.534027	0.40244	-0.804462	-0.376804	-0.362411	0.00150982	0.301693	1.77999	0.425056	0.719072	0.476458	0.336646
S-VLDL-FC_%	0.22533	0.816482	-0.0929826	-1.09339	0.634589	1.61226	0.702799	-0.570452	0.36175	-1.63907	1.02111	1.07795	0.464065	-0.911501	-1.32076	0.0207005	-1.19571	-1.00245	1.3849	1.03248	-0.263507	0.202593	-1.58223	0.202593	-0.161192	1.27121	-0.411295	-2.20749	2.08973	1.12343	-1.3435	0.759641	-0.775081	-0.399927	-2.94643	-0.604557	-1.50265	-0.809186	-0.206666	0.486801	-0.0816143	0.384486	-0.263507	0.350381	1.04385	-0.218034	-0.00203611	0.236698	0.566379
S-VLDL-TG_%	-0.126722	0.0933129	-0.107681	0.199099	-0.346758	-2.3165	0.133512	0.0552299	-1.4427	0.60955	-1.68813	0.184289	-0.42504	0.543962	1.75627	-0.681042	1.70338	1.95938	-2.07742	0.539731	-0.740283	-0.099218	0.402209	0.747072	0.808428	-0.308675	0.550309	2.63853	-1.34538	0.598971	0.0785028	-0.304443	0.0742714	-0.697968	0.996727	0.11447	1.22311	-0.19231	-0.243087	0.539731	0.366241	0.222372	0.0361884	-0.450428	-1.73256	-0.215583	-0.571025	-0.384841	-0.342526
XS-VLDL-PL_%	0.74509	-0.734468	-0.664236	-0.687647	-0.659554	0.955787	0.716997	-1.56321	0.000628945	-1.03881	0.665494	0.267511	0.515665	0.267511	-2.05015	-0.0649211	-1.09499	-1.09031	-0.0274639	1.1103	0.342426	0.0614969	-1.80668	-0.0789675	-0.622097	2.14037	-0.111743	0.098954	-0.116425	1.49423	-1.41806	1.16648	-0.809382	0.407976	-0.303711	-1.31505	-3.09427	-0.514407	-0.327121	1.93904	0.103636	0.862144	1.62065	0.178551	0.885555	-0.299028	0.0942719	-0.790654	0.618672
XS-VLDL-C_%	-0.670046	-0.234869	-0.0569869	0.483013	0.438543	1.40737	-1.44828	0.629131	1.62654	1.41054	0.591014	-1.28311	-0.682752	-0.282516	-0.276163	1.02937	-0.209458	-0.889223	1.31207	-1.82311	0.775249	0.228896	1.58843	-1.53722	-0.622399	-1.03852	-1.02263	-2.31546	0.413131	-1.93111	1.60748	-0.930517	0.832425	0.91819	0.651367	1.31525	2.16654	0.883249	0.613249	-1.5944	-0.71134	-0.523928	-1.12746	0.543366	0.889602	0.394072	-0.0474574	0.565602	0.375013
XS-VLDL-CE_%	-0.677326	-0.217074	0.0347108	0.530158	0.467889	0.649282	-1.35417	0.649282	1.38298	2.10855	0.10781	-1.48412	-0.742302	-0.208952	0.727796	0.687185	0.914604	-0.412004	0.757577	-2.00935	0.473304	0.180908	1.66454	-1.44892	-0.363272	-1.52473	-0.606934	-1.30002	0.0888581	-2.12576	1.98943	-1.17548	0.719674	0.421864	0.557232	1.40734	3.14547	0.698015	0.511207	-1.58158	-0.661081	-0.671911	-1.25941	0.151127	0.503085	0.373131	-0.13856	0.578891	0.0401255
XS-VLDL-FC_%	0.251202	0.0399401	-0.196929	-0.280154	-0.228939	1.30751	0.289613	-0.26735	0.00793068	-2.1431	0.936203	0.916997	0.379239	-0.0752937	-2.27114	0.44966	-2.58483	-0.817911	0.85938	1.07704	0.436856	0.0271363	-0.734687	0.328024	-0.395387	1.51237	-0.625855	-1.59254	0.622511	1.13466	-1.4581	0.904193	-0.0240787	0.852978	-0.00487307	-0.670668	-3.07777	0.129566	0.0271363	0.526483	0.129566	0.526483	0.712137	0.737744	0.603305	-0.0880974	0.231996	-0.228939	0.660922
XS-VLDL-TG_%	0.180655	0.793035	0.546714	-0.0177694	0.00959954	-2.21755	1.03251	0.461187	-1.75227	-0.760151	-1.12279	1.18988	0.361974	0.108812	1.79542	-1.06121	1.02225	1.75437	-1.39648	1.14883	-1.08516	-0.291459	-0.390671	1.71331	1.12488	-0.445409	1.18304	2.42149	-0.35646	0.988038	-0.698571	0.149865	-0.308564	-1.287	-0.483041	-0.455672	-0.0725072	-0.575411	-0.421461	0.300394	0.693822	-0.0622439	0.0301262	-0.715677	-1.60859	-0.205931	-0.0177694	-0.0314538	-0.855942
XXL-VLDL-P	-0.541284	0.153059	0.147697	-0.179368	0.166463	-0.956147	-0.365687	0.0927398	0.581997	3.93307	-0.724923	-0.101623	-0.565412	-0.956147	0.863487	0.246889	2.1503	-0.628412	0.850083	-0.956147	-0.501071	0.769657	0.43455	-0.671306	-0.586859	-0.956147	0.0203565	-0.432709	0.287102	-0.956147	1.5337	-0.956147	0.0163352	-0.956147	-0.956147	1.1986	3.7186	-0.128431	0.71604	-0.956147	-0.336198	-0.718221	-0.956147	-0.167304	-0.084197	0.300507	-0.345581	0.421145	-0.0694523
XXL-VLDL-L	-0.482086	0.186697	0.192846	-0.142253	0.226048	-1.09037	-0.297813	0.155954	0.606032	3.80515	-0.644348	-0.0574022	-0.497519	-1.09037	0.864273	0.266629	2.08477	-0.577697	0.915921	-1.09037	-0.455217	0.776963	0.445553	-0.606226	-0.529369	-1.09037	0.0606509	-0.388812	0.374844	-1.09037	1.49635	-1.09037	0.0508132	-1.09037	-1.09037	1.1797	3.58011	-0.0887601	0.72593	-1.09037	-0.282441	-0.648098	-1.09037	-0.124422	-0.0235849	0.344101	-0.281211	0.468918	-0.0248147
XXL-VLDL-PL	-0.603656	0.236892	0.0480915	-0.354044	0.188594	-0.815234	-0.240598	0.00692849	0.416912	4.09524	-0.734938	0.0651055	-0.574897	-0.815234	0.764876	0.0722404	2.23083	-0.752831	0.86257	-0.815234	-0.621274	0.729202	0.218781	-0.626762	-0.645093	-0.815234	-0.0128297	-0.62292	0.526131	-0.815234	1.37189	-0.815234	-0.170347	-0.815234	-0.815234	1.05796	3.88997	-0.323089	0.609006	-0.815234	-0.320784	-0.815234	-0.815234	-0.175835	-0.130281	0.232502	-0.475227	0.494298	-0.0644207
XXL-VLDL-C	-0.506466	-0.0880562	0.471653	-0.254048	0.648163	-1.20976	-0.20009	0.756538	0.965514	3.31639	-0.355564	-0.267767	-0.402207	-1.20976	0.694805	0.269079	1.46075	-0.84627	2.16816	-1.20976	-0.666057	0.645876	0.461136	-0.728704	-0.681604	-1.20976	0.0354091	-0.584661	1.33362	-1.20976	1.34597	-1.20976	0.0678759	-1.20976	-1.20976	1.13608	2.80972	-0.0560467	0.849823	-1.20976	-0.317153	-0.555853	-1.20976	-0.222496	0.410378	0.647248	0.0468411	0.924817	-0.0199217
XXL-VLDL-CE	-0.399258	-0.294378	0.571725	-0.148223	0.700287	-1.32694	-0.275432	0.910047	1.178	2.85269	-0.105595	-0.43512	-0.289642	-1.32694	0.555486	0.465492	1.02034	-0.836166	2.58609	-1.32694	-0.551503	0.573078	0.569695	-0.747323	-0.664773	-1.32694	0.0168777	-0.540676	1.44189	-1.32694	1.31874	-1.32694	0.190775	-1.32694	-1.32694	1.12454	2.19093	0.108901	0.943202	-1.32694	-0.306558	-0.385048	-1.32694	-0.179349	0.657659	0.778778	0.295655	0.986507	0.0128178
XXL-VLDL-FC	-0.661731	0.310744	0.238169	-0.429441	0.488603	-0.874727	-0.0388411	0.395201	0.47327	3.87968	-0.793847	0.0739818	-0.577401	-0.874727	0.892363	-0.126109	2.15475	-0.785746	1.17474	-0.874727	-0.820322	0.722426	0.213637	-0.62506	-0.648698	-0.874727	0.0672099	-0.611644	1.00225	-0.874727	1.27057	-0.874727	-0.170574	-0.874727	-0.874727	1.0508	3.71485	-0.362999	0.593376	-0.874727	-0.307035	-0.826059	-0.874727	-0.283525	-0.0950608	0.338087	-0.426885	0.721148	-0.0801115
XXL-VLDL-TG	-0.453146	0.225069	0.162316	-0.090305	0.154271	-1.09435	-0.319434	0.0706001	0.562165	3.79475	-0.672862	-0.0372063	-0.495866	-1.09435	0.896848	0.29104	2.14386	-0.49659	0.690889	-1.09435	-0.387497	0.795478	0.469645	-0.573101	-0.478247	-1.09435	0.0746228	-0.314446	0.178407	-1.09435	1.51955	-1.09435	0.0794499	-1.09435	-1.09435	1.18889	3.62017	-0.0589285	0.711003	-1.09435	-0.266496	-0.63336	-1.09435	-0.0975457	-0.0838688	0.302304	-0.306561	0.378733	-0.0195067
XL-VLDL-P	-0.985943	0.608807	0.556485	-0.184753	0.591366	-0.985943	0.233828	0.630608	0.530323	3.42987	-0.711468	0.342834	-0.31556	-0.985943	1.03175	-0.0103441	2.00844	-0.985943	1.3326	-0.985943	-0.985943	1.00559	0.360275	-0.985943	-0.985943	-0.985943	0.364635	-0.985943	0.975066	-0.985943	1.19744	-0.985943	0.124823	-0.985943	-0.985943	1.11023	3.03309	-0.114989	0.770135	-0.985943	-0.106269	-0.985943	-0.985943	-0.193473	-0.0931883	0.591366	0.0158172	0.826818	0.00273653
XL-VLDL-L	-1.00209	0.573673	0.559512	-0.167435	0.600279	-1.00209	0.213633	0.651775	0.571957	3.40937	-0.651237	0.315337	-0.303899	-1.00209	0.998942	0.0200948	1.94131	-1.00209	1.40404	-1.00209	-1.00209	0.986068	0.380564	-1.00209	-1.00209	-1.00209	0.346663	-1.00209	1.00023	-1.00209	1.20578	-1.00209	0.14111	-1.00209	-1.00209	1.10751	2.99225	-0.0867587	0.783089	-1.00209	-0.103495	-1.00209	-1.00209	-0.170439	-0.0386961	0.603283	0.0441262	0.845313	0.0170909
XL-VLDL-PL	-0.797776	0.347916	0.347916	-0.466121	0.531757	-0.797776	0.0620894	0.471625	0.702352	3.99691	-0.609803	0.031361	-0.543631	-0.797776	0.69626	-0.244665	1.89626	-0.797776	1.8446	-0.797776	-0.797776	0.806723	0.165135	-0.797776	-0.797776	-0.797776	0.0912283	-0.797776	1.16222	-0.797776	1.24328	-0.797776	-0.122546	-0.797776	-0.797776	0.99851	3.43532	-0.322015	0.68116	-0.797776	-0.369962	-0.797776	-0.797776	-0.381088	0.0626192	0.467121	-0.123605	0.8801	-0.124665
XL-VLDL-C	-1.05711	0.253442	0.635883	-0.0773986	0.646	-1.05711	-0.0743634	0.888819	0.750547	3.16188	-0.44736	0.0821201	-0.297622	-1.05711	0.850036	0.258333	1.49587	-1.05711	1.91911	-1.05711	-1.05711	0.907368	0.551908	-1.05711	-1.05711	-1.05711	0.207745	-1.05711	1.1367	-1.05711	1.2716	-1.05711	0.257152	-1.05711	-1.05711	1.1485	2.66949	0.0897082	0.920858	-1.05711	-0.133888	-1.05711	-1.05711	-0.0814456	0.178573	0.733685	0.225957	0.959641	-0.00893709
XL-VLDL-CE	-1.17528	0.30479	0.799979	0.158824	0.708161	-1.17528	-0.0119941	1.04456	0.684095	2.60207	-0.331133	0.224744	-0.0635271	-1.17528	0.948823	0.487118	1.30642	-1.17528	1.77021	-1.17528	-1.17528	0.95824	0.692466	-1.17528	-1.17528	-1.17528	0.349784	-1.17528	1.04744	-1.17528	1.18713	-1.17528	0.438724	-1.17528	-1.17528	1.1458	2.10505	0.285956	0.995909	-1.17528	0.0583734	-1.17528	-1.17528	0.0827012	0.178443	0.857528	0.446049	0.955101	0.0638668
XL-VLDL-FC	-0.786874	0.149524	0.313858	-0.4726	0.499011	-0.786874	-0.175602	0.566783	0.814392	3.89954	-0.614876	-0.164971	-0.67432	-0.786874	0.626138	-0.146367	1.71757	-0.786874	2.04491	-0.786874	-0.786874	0.761681	0.277093	-0.786874	-0.786874	-0.786874	-0.0462605	-0.786874	1.2126	-0.786874	1.33043	-0.786874	-0.0675222	-0.786874	-0.786874	1.07883	3.4464	-0.248246	0.731117	-0.786874	-0.450497	-0.786874	-0.786874	-0.354244	0.166799	0.476864	-0.161871	0.902539	-0.13175
XL-VLDL-TG	-1.01685	0.763023	0.575136	-0.121494	0.588866	-1.01685	0.374963	0.588143	0.450118	3.29662	-0.738632	0.487696	-0.236394	-1.01685	1.12796	-0.0102065	2.11076	-1.01685	1.03835	-1.01685	-1.01685	1.05136	0.359065	-1.01685	-1.01685	-1.01685	0.46963	-1.01685	0.880092	-1.01685	1.14675	-1.01685	0.16106	-1.01685	-1.01685	1.09978	2.95842	-0.0969239	0.738453	-1.01685	-0.0159877	-1.01685	-1.01685	-0.148232	-0.159071	0.57369	0.0114728	0.772418	0.0663938
L-VLDL-P	-0.324572	0.945876	0.73884	-0.174	0.635322	-1.87993	0.597679	0.785894	0.334179	2.5457	-0.710411	0.635322	-0.0893035	-1.87993	0.927055	-0.0798928	1.6705	-0.277518	1.52934	-0.832751	-1.87993	1.13409	0.183607	-0.202232	-0.352804	-1.87993	0.588268	-0.192821	1.3223	-1.87993	0.851769	-0.588072	0.193018	-1.87993	-1.87993	0.974108	2.07516	-0.126946	0.785894	-0.672768	0.0330358	-0.82334	-1.87993	-0.230464	-0.192821	0.663554	0.305947	0.927055	-0.0422499
L-VLDL-L	-0.331877	0.926201	0.749782	-0.188961	0.664	-1.86089	0.587929	0.814523	0.359718	2.5431	-0.686495	0.618681	-0.0869944	-1.86089	0.910015	-0.0869944	1.63997	-0.314073	1.6254	-0.85385	-1.86089	1.1269	0.176825	-0.218095	-0.372502	-1.86089	0.568507	-0.235898	1.38262	-1.86089	0.848511	-0.620783	0.186536	-1.86089	-1.86089	0.976375	2.05917	-0.129076	0.798337	-0.702195	0.0214466	-0.828763	-1.86089	-0.229424	-0.161446	0.67533	0.317636	0.956952	-0.0465313
L-VLDL-PL	-0.379208	0.905155	0.743087	-0.306137	0.758076	-1.76006	0.676574	0.868619	0.455487	2.56518	-0.547834	0.566967	-0.0644412	-1.76006	0.756202	-0.166553	1.51502	-0.529098	1.99654	-0.924711	-1.76006	1.08127	0.0676487	-0.30239	-0.485068	-1.76006	0.536989	-0.485068	1.72861	-1.76006	0.804916	-0.638704	0.106058	-1.76006	-1.76006	0.912649	1.99654	-0.20871	0.78618	-0.783909	-0.0232216	-0.900073	-1.76006	-0.261171	0.0432917	0.702804	0.337449	1.06722	-0.0250952
L-VLDL-C	-0.300603	0.705392	0.843588	-0.166028	0.778412	-1.7574	0.374083	1.02765	0.60099	2.40478	-0.434575	0.445897	-0.0574023	-1.7574	0.791085	-0.00489987	1.25818	-0.467163	2.3046	-1.0459	-1.7574	1.0373	0.258216	-0.335001	-0.460524	-1.7574	0.420551	-0.380262	1.64078	-1.7574	0.861692	-0.899252	0.237094	-1.7574	-1.7574	1.00351	1.81639	0.0011349	0.891866	-0.883561	-0.0537814	-0.803902	-1.7574	-0.207668	-0.000675533	0.786861	0.524349	1.12722	-0.108698
L-VLDL-CE	-0.152767	0.553123	0.890185	0.0598821	0.684595	-1.9722	0.179001	1.0543	0.659006	2.09549	-0.291298	0.32812	0.0475291	-1.9722	0.807243	0.197531	1.0296	-0.256886	2.21549	-0.993659	-1.9722	0.966951	0.454298	-0.267474	-0.330122	-1.9722	0.407533	-0.148355	1.30225	-1.9722	0.92548	-0.875422	0.389886	-1.9722	-1.9722	1.04372	1.52549	0.225766	0.950186	-0.77748	-0.0151187	-0.638067	-1.9722	-0.122767	-0.0212952	0.826655	0.696066	1.03578	-0.161591
L-VLDL-FC	-0.575094	0.960298	0.68745	-0.608226	0.912461	-1.19946	0.740602	0.898287	0.440646	2.85252	-0.692383	0.650243	-0.265216	-1.19946	0.701624	-0.409968	1.62647	-0.857333	2.31745	-1.07614	-1.19946	1.10381	-0.154128	-0.44558	-0.688663	-1.19946	0.41655	-0.818177	2.20229	-1.19946	0.671504	-0.882669	-0.088219	-1.19946	-1.19946	0.85045	2.26962	-0.450363	0.710483	-1.03371	-0.128083	-1.07919	-1.19946	-0.362308	0.0412954	0.650243	0.142462	1.2296	0.00550615
L-VLDL-TG	-0.32716	1.02078	0.69462	-0.160234	0.569283	-1.91039	0.651607	0.684365	0.211219	2.56185	-0.836198	0.706869	-0.107535	-1.91039	0.997992	-0.0995594	1.83262	-0.171058	1.16606	-0.727668	-1.91039	1.16606	0.167921	-0.134882	-0.290983	-1.91039	0.638219	-0.0878803	1.13472	-1.91039	0.842461	-0.473861	0.183873	-1.91039	-1.91039	0.966658	2.16021	-0.162798	0.7439	-0.580397	0.0696453	-0.805434	-1.91039	-0.227745	-0.296395	0.603181	0.208655	0.827648	-0.0240725
M-VLDL-P	-0.444793	0.892198	0.817714	-0.184098	0.482535	-2.02758	0.594261	1.04117	0.445293	2.60533	-0.597485	0.482535	-0.0760961	-1.11143	0.519777	-0.0760961	1.22738	-0.60121	2.38188	-1.18963	-1.24922	1.3391	0.147356	-0.400102	-0.683142	-2.13186	0.594261	-0.552795	1.67428	-1.5695	0.966682	-0.78742	0.296325	-1.14122	-1.08163	0.966682	1.71152	-0.0388541	0.92944	-1.1077	-0.0760961	-1.17846	-1.46895	-0.2921	-0.0760961	0.74323	0.594261	1.07841	-0.180374
M-VLDL-L	-0.424713	0.838091	0.829221	-0.209626	0.5332	-1.94473	0.597504	1.06759	0.550939	2.51222	-0.500104	0.442287	-0.0599523	-1.14315	0.437852	-0.0666045	1.11416	-0.6653	2.56433	-1.20523	-1.2396	1.3115	0.132961	-0.430257	-0.704104	-2.10882	0.564243	-0.634257	1.80376	-1.57665	0.929004	-0.80943	0.281526	-1.12873	-1.12097	0.943417	1.59311	-0.0488653	0.923461	-1.10878	-0.0943218	-1.16421	-1.47465	-0.286126	0.0187651	0.772678	0.619678	1.133	-0.1553
M-VLDL-PL	-0.432349	0.825841	0.782863	-0.238947	0.549705	-1.94465	0.571732	1.06598	0.573881	2.55518	-0.35069	0.427754	-0.0208317	-1.14364	0.266586	-0.082613	0.991845	-0.774564	2.68949	-1.17265	-1.19306	1.3029	0.0559921	-0.436647	-0.737495	-2.10743	0.49061	-0.764356	1.88902	-1.56429	0.894606	-0.729974	0.242948	-1.16674	-1.15546	0.857537	1.50114	-0.0519909	0.912872	-1.15492	-0.106788	-1.16782	-1.46866	-0.212622	0.148933	0.757076	0.651242	1.15731	-0.125054
M-VLDL-C	-0.184311	0.36802	0.790857	-0.329661	0.827194	-0.96722	0.480336	1.15423	1.27646	1.52421	0.321772	0.039	0.0779803	-1.21828	-0.107672	-0.0184794	0.0241346	-1.09011	3.80357	-1.26155	-0.990013	0.873442	0.00233211	-0.668921	-0.808656	-1.65202	0.23258	-1.15221	2.55818	-1.49345	0.589349	-0.941453	0.205822	-0.79346	-1.16675	0.668631	0.519977	0.0185188	0.817284	-0.949712	-0.243772	-0.912713	-1.27807	-0.254673	0.837105	0.837105	0.840408	1.33922	0.0257863
M-VLDL-CE	-0.0454608	0.0966671	0.767318	-0.253594	0.801525	-0.488225	0.277338	1.07325	1.56901	1.11999	0.649761	-0.197706	0.137619	-1.12611	-0.279129	0.0778773	-0.409693	-1.21717	4.08781	-1.30871	-0.787416	0.673369	0.0528242	-0.78838	-0.839931	-1.42193	0.0826952	-1.24849	2.44491	-1.47493	0.533168	-0.972423	0.236868	-0.520505	-0.957006	0.602064	0.107748	0.144364	0.795261	-0.849085	-0.318153	-0.80187	-1.063	-0.236249	1.08241	0.852113	0.962924	1.28861	0.034998
M-VLDL-FC	-0.437742	0.864434	0.758674	-0.445296	0.797389	-1.80791	0.827607	1.19399	0.572648	2.16189	-0.349923	0.49805	-0.0468058	-1.27533	0.239314	-0.205446	0.871988	-0.730472	2.85594	-1.04114	-1.28666	1.17699	-0.0968531	-0.365976	-0.665316	-1.93539	0.503715	-0.846619	2.51316	-1.3792	0.638749	-0.786185	0.124111	-1.247	-1.46041	0.735066	1.27898	-0.229998	0.776615	-1.05059	-0.0723016	-1.03831	-1.56995	-0.264937	0.27142	0.726568	0.515047	1.30353	0.00513017
M-VLDL-TG	-0.525437	1.04406	0.77184	-0.0958468	0.27207	-2.33695	0.612339	0.882428	0.00836072	2.82622	-1.02946	0.654873	-0.157521	-0.957154	0.80374	-0.0830867	1.72885	-0.268108	1.40559	-1.03584	-1.26765	1.43749	0.231663	-0.223448	-0.538197	-2.14725	0.737813	-0.172407	1.06532	-1.44204	1.05044	-0.657291	0.312477	-1.19322	-0.942267	1.0398	2.12441	-0.0852134	0.882428	-1.05711	0.0189941	-1.18258	-1.42502	-0.300008	-0.561591	0.642112	0.391164	0.852654	-0.263855
S-VLDL-P	-0.340858	1.0484	0.7803	-0.389604	0.560943	-1.3889	0.804673	0.7803	0.634062	1.36525	0.0491098	0.634062	0.341586	-1.24266	-0.218993	0.170975	0.29284	-0.877064	3.53445	-0.950183	-1.09642	1.26776	-0.340858	-0.389604	-0.755199	-1.94948	0.463451	-1.19391	2.87638	-1.46202	0.487824	-0.413977	0.000363776	-1.07205	-1.60825	0.682808	0.634062	-0.243366	0.7803	-1.12079	-0.19462	-1.09642	-1.46202	-0.121501	0.414705	0.658435	0.731554	1.12152	-0.267739
S-VLDL-L	-0.316953	0.986392	0.742315	-0.404725	0.564368	-1.19587	0.771172	0.737506	0.72909	1.20281	0.198854	0.596831	0.358766	-1.23675	-0.369857	0.21208	0.124308	-0.987864	3.69408	-0.9554	-1.02033	1.21123	-0.379475	-0.440795	-0.777453	-1.84874	0.392432	-1.3113	2.96906	-1.42792	0.44774	-0.378273	-0.018771	-0.990268	-1.6191	0.631699	0.471787	-0.224373	0.767565	-1.1069	-0.22317	-1.0576	-1.40027	-0.098126	0.548737	0.644925	0.742315	1.11264	-0.235194
S-VLDL-PL	-0.2379	1.37694	0.731866	-0.485717	0.629728	-1.33346	0.903886	0.3932	0.47921	1.29631	0.13947	1.07591	0.532967	-1.29475	-0.205109	0.126031	0.420078	-0.90233	3.45732	-0.665264	-1.098	1.28556	-0.700205	-0.236825	-0.643761	-1.82371	0.387824	-1.29099	3.02189	-1.11628	0.185163	-0.102434	-0.273379	-1.24637	-1.9995	0.559845	0.678109	-0.419597	0.710363	-1.04532	-0.188982	-1.08026	-1.50924	-0.0148111	0.301814	0.522216	0.645855	1.05978	-0.341113
S-VLDL-C	-0.239063	0.420043	0.527177	-0.357841	0.485255	-0.055072	0.366476	0.590059	1.28643	0.415385	0.878855	0.0730227	0.326883	-1.03069	-1.05654	0.45032	-0.830627	-1.41451	4.18603	-1.00088	-0.451001	0.811314	-0.318248	-0.718835	-0.917033	-1.23215	-0.0247951	-1.76059	2.91207	-1.32857	0.345515	-0.294958	0.0287718	-0.367157	-1.25963	0.371134	-0.38346	-0.0271241	0.631981	-0.998082	-0.355512	-0.825503	-0.958955	0.0497327	1.27711	0.562111	0.79734	0.951054	-0.0131501
S-VLDL-CE	-0.233321	0.134674	0.485856	-0.233638	0.397982	0.207956	0.152122	0.630199	1.46453	0.387513	1.0204	-0.229514	0.27648	-0.904278	-1.17488	0.545814	-1.03403	-1.49878	4.18326	-1.12222	-0.240935	0.67144	-0.138467	-0.842734	-0.963919	-1.12857	-0.111185	-1.77287	2.5939	-1.40361	0.484587	-0.344037	0.13404	-0.12324	-0.949643	0.372285	-0.495042	0.128964	0.633372	-1.01785	-0.39194	-0.791342	-0.804031	0.068689	1.43281	0.577855	0.839576	0.890334	0.00968285
S-VLDL-FC	-0.232308	1.11086	0.593761	-0.642922	0.667978	-0.716333	0.878529	0.438873	0.729288	0.453394	0.44936	0.83658	0.431613	-1.27054	-0.671964	0.174273	-0.247635	-1.08823	3.85851	-0.612267	-0.952698	1.10199	-0.747794	-0.34444	-0.725206	-1.398	0.200894	-1.59	3.49307	-1.03256	-0.0378912	-0.14841	-0.245215	-0.957538	-1.94737	0.339648	-0.0677394	-0.421884	0.580854	-0.869607	-0.230694	-0.847019	-1.27699	-0.00562288	0.780111	0.474368	0.622803	1.02374	-0.0701595
S-VLDL-TG	-0.388634	1.27612	0.845009	-0.309044	0.476906	-2.39861	1.05062	0.954445	-0.113386	1.92611	-0.7899	0.878171	0.191709	-1.14474	0.612872	-0.133283	1.26949	-0.153181	2.09523	-0.799849	-1.49294	1.39219	-0.16313	-0.047061	-0.441694	-2.21953	0.878171	-0.315677	2.17814	-1.36029	0.629453	-0.561079	0.0756401	-1.43988	-1.43657	0.871539	1.42867	-0.318993	0.775368	-0.985558	0.00599894	-1.0751	-1.5659	-0.328942	-0.488122	0.655983	0.516701	1.06056	-0.421797
XS-VLDL-P	-0.352123	0.0503694	-0.0734746	-0.832019	0.499304	0.638628	0.37546	0.282577	1.35073	0.468343	0.576706	-0.305682	0.158733	-1.21903	-1.09519	0.746991	-0.615292	-1.01778	3.5954	-0.909421	-0.398565	0.808913	-0.56885	-1.03327	-0.971343	-0.924902	-0.398565	-1.59056	3.22387	-1.14163	0.0348889	-0.475967	-0.367604	-0.166358	-1.45124	0.359979	-0.460487	-0.429526	0.37546	-0.305682	-0.630772	-0.290201	-1.26547	0.251616	1.79966	0.468343	-0.0115526	0.530265	0.576706
XS-VLDL-L	-0.362591	0.00973362	-0.107349	-0.812189	0.473383	0.754382	0.303612	0.254437	1.39834	0.428891	0.625591	-0.330978	0.1315	-1.18217	-1.14822	0.787165	-0.696277	-1.05806	3.60535	-0.908198	-0.342686	0.776628	-0.533532	-1.04753	-0.979618	-0.860194	-0.451574	-1.64348	3.14288	-1.12129	0.0308086	-0.459769	-0.341516	-0.0815912	-1.37536	0.359812	-0.500749	-0.393032	0.372691	-0.316928	-0.636565	-0.274778	-1.21496	0.294245	1.82686	0.446453	-0.013683	0.504995	0.59632
XS-VLDL-PL	-0.13891	-0.218574	-0.30186	-0.933743	0.215959	1.03071	0.505647	-0.265649	1.29867	0.0530087	0.802578	-0.240301	0.273896	-1.04781	-1.53847	0.704808	-0.933743	-1.24516	3.33735	-0.584306	-0.229438	0.737398	-0.984439	-1.0011	-1.06664	-0.287376	-0.457568	-1.51928	2.86299	-0.712132	-0.406872	-0.120805	-0.548095	0.0385243	-1.35198	-0.0990779	-1.30201	-0.515505	0.234064	0.241306	-0.573443	-0.0194135	-0.781295	0.324592	2.06997	0.310107	0.0095554	0.197853	0.759125
XS-VLDL-C	-0.484874	-0.0798826	-0.13227	-0.611812	0.4863	1.00815	-0.156448	0.349288	1.66702	0.711967	0.661595	-0.599723	-0.0919719	-1.07121	-1.043	0.929574	-0.656139	-1.08329	3.5731	-1.14979	-0.138314	0.687788	-0.130255	-1.20016	-0.970461	-0.958372	-0.635991	-1.77239	2.77722	-1.3271	0.397645	-0.621886	-0.12421	0.125636	-1.06919	0.623312	0.0269062	-0.158463	0.448017	-0.660169	-0.714571	-0.3801	-1.25053	0.359362	1.81008	0.452047	-0.0516743	0.548761	0.574955
XS-VLDL-CE	-0.568072	-0.107757	-0.0993874	-0.501117	0.556214	0.87704	-0.364418	0.450202	1.81162	1.23971	0.519946	-0.844262	-0.230508	-1.03229	-0.724301	0.921676	-0.272354	-0.998258	3.39064	-1.39748	-0.124495	0.676175	0.134955	-1.31099	-0.92405	-1.21028	-0.607129	-1.67171	2.53697	-1.56431	0.798926	-0.819154	-0.0324324	0.0735797	-0.968687	0.86867	0.695703	-0.0854384	0.492048	-0.86937	-0.763358	-0.501117	-1.36763	0.271655	1.71119	0.492048	-0.0938078	0.631538	0.464151
XS-VLDL-FC	-0.233987	-0.00476363	-0.187767	-0.775503	0.262559	1.16321	0.335636	0.0739342	1.112	-0.570014	0.885271	0.0270902	0.227582	-1.00785	-1.60558	0.813444	-1.42382	-1.12527	3.48542	-0.437602	-0.150917	0.616075	-0.706798	-0.781748	-0.941018	-0.25897	-0.608738	-1.74798	2.92329	-0.61311	-0.56002	-0.0928302	-0.312684	0.224459	-1.14588	-0.0110095	-1.47379	-0.302067	0.287543	-0.0990761	-0.502559	-0.0616009	-0.816101	0.509271	1.77656	0.300034	0.0489508	0.287543	0.740367
XS-VLDL-TG	-0.240387	0.851729	0.451444	-1.04175	0.813119	-1.11345	1.54671	0.928949	0.068494	-0.00715047	-0.124557	0.643707	0.648435	-1.48458	-0.305	0.134683	-0.0875227	-0.172623	3.02808	-0.341247	-1.25922	0.928161	-0.941674	-0.182866	-0.476776	-1.41997	0.438837	-0.825844	4.06819	-0.801417	-0.457865	-0.40586	-0.613094	-1.12291	-2.13386	0.199296	-0.642249	-0.902276	0.249725	-0.0733393	-0.244327	-0.316032	-1.58386	-0.1348	0.71226	0.562547	0.0921328	0.816271	0.109468
IDL-P	-0.248296	-0.308336	-0.368375	-0.923737	0.357099	0.812396	0.171978	-0.133221	1.61292	0.0468963	0.862429	-0.46844	-0.0481658	-0.873705	-1.36903	0.357099	-1.0238	-1.49411	3.21396	-0.788649	-0.138225	0.672305	-0.788649	-1.05382	-1.07884	-0.283319	-0.553496	-1.51412	2.6636	-0.843685	-0.258303	-0.20827	-0.373378	-0.0181462	-1.0238	-0.113208	-1.03381	-0.338355	0.222011	0.0919257	-0.608532	-0.0181462	-0.638551	0.342089	2.36341	0.347092	0.0869224	0.437151	0.912461
IDL-L	-0.23642	-0.336568	-0.384234	-0.904232	0.326428	0.872425	0.152133	-0.175754	1.65242	0.0226151	0.87724	-0.476678	-0.0592363	-0.843565	-1.4016	0.364465	-1.05782	-1.52486	3.2076	-0.783862	-0.104495	0.661537	-0.784825	-1.05445	-1.08816	-0.231124	-0.568159	-1.52149	2.60575	-0.828639	-0.263383	-0.191161	-0.359198	0.0226151	-0.978379	-0.134347	-1.06697	-0.31779	0.220503	0.0909851	-0.600418	-0.0154217	-0.590307	0.356761	2.37945	0.338465	0.0972443	0.418872	0.906129
IDL-PL	-0.218148	-0.403887	-0.386654	-0.911319	0.314176	0.829267	0.0901402	-0.31006	1.6086	0.155245	0.882882	-0.463247	-0.0553873	-0.861533	-1.40535	0.408003	-0.982168	-1.62938	3.14622	-0.834725	-0.0783654	0.662676	-0.842385	-1.03195	-1.12195	-0.229637	-0.566648	-1.50109	2.47028	-0.825151	-0.244956	-0.185596	-0.403887	0.0384396	-0.913234	-0.185596	-1.03195	-0.327294	0.279709	0.0652473	-0.599201	0.0135467	-0.581967	0.411832	2.39943	0.346728	0.122692	0.421407	0.921179
IDL-C	-0.22591	-0.358675	-0.39169	-0.815977	0.255979	0.968275	0.0873883	-0.190084	1.76065	-0.00955138	0.950011	-0.509704	-0.106491	-0.75978	-1.46084	0.352216	-1.14473	-1.59571	3.21123	-0.812465	-0.0236006	0.669729	-0.700071	-1.09696	-1.11733	-0.188679	-0.598917	-1.56129	2.41464	-0.868662	-0.221695	-0.158473	-0.266652	0.0951154	-0.844778	-0.12897	-1.09415	-0.216778	0.225773	0.0332988	-0.589082	-0.0840123	-0.489333	0.380315	2.41675	0.33044	0.158337	0.404198	0.92683
IDL-CE	-0.263653	-0.283432	-0.339803	-0.760109	0.284229	0.82321	0.058747	-0.0579499	1.8448	0.0933605	0.939907	-0.526715	-0.135089	-0.753186	-1.39403	0.32082	-1.11317	-1.5938	3.2956	-0.898563	-0.0460824	0.735193	-0.603854	-1.14481	-1.12009	-0.357604	-0.590998	-1.5849	2.39268	-0.991525	-0.115309	-0.184536	-0.184536	0.0340231	-0.817469	-0.033226	-0.970757	-0.157835	0.265439	-0.0648726	-0.604843	-0.206293	-0.546494	0.376202	2.41345	0.36829	0.215991	0.458285	0.898371
IDL-FC	-0.130859	-0.530586	-0.509172	-0.935072	0.183212	1.29912	0.15466	-0.504414	1.52277	-0.256964	0.958872	-0.456827	-0.0356863	-0.761381	-1.59391	0.421144	-1.19918	-1.56988	2.94799	-0.592449	0.0333141	0.499662	-0.920796	-0.961245	-1.08973	0.221281	-0.606725	-1.4747	2.42216	-0.55438	-0.473483	-0.0927902	-0.459207	0.242695	-0.897003	-0.356895	-1.37025	-0.356895	0.126108	0.271247	-0.540104	0.211764	-0.34262	0.380696	2.37933	0.230798	0.0166588	0.266488	0.975528
IDL-TG	-0.332423	0.127856	-0.230005	-1.45059	0.905632	0.0200161	0.869484	0.407398	0.501984	-0.126984	0.0718276	-0.137226	0.346549	-1.3307	-0.592083	0.256783	-0.329411	-0.269165	2.70096	-0.211931	-0.861383	0.448365	-1.16322	-0.540874	-0.504124	-0.551116	-0.18723	-0.928256	4.11072	-0.325193	-0.624013	-0.45171	-0.937293	-0.658354	-2.12173	0.013389	-0.722214	-1.08731	-0.0522791	0.646574	-0.579431	0.48391	-1.36022	-0.091439	1.49604	0.310402	-0.526415	0.448967	0.467041
IDL-PL_%	0.136893	-0.409999	0.125499	0.706572	-0.535328	-1.07083	-0.740413	-1.04804	-1.41263	0.706572	-0.797381	0.353371	-0.125159	0.535668	1.56109	-0.216308	1.70921	0.660998	-1.95953	0.171074	0.0685315	-0.672051	0.102712	1.20789	0.706572	0.0115636	0.364765	2.0738	-2.11904	0.695178	0.15968	0.000170053	-0.227702	-0.113766	1.46994	-0.466967	1.34461	0.0115636	0.000170053	-0.455573	0.387552	0.0115636	0.44452	-0.125159	-1.38985	-0.421392	-0.113766	-0.512541	-0.729019
IDL-C_%	0.0783013	-0.217467	-0.16201	0.0893926	-0.0178233	1.16155	-0.102857	-0.0363088	1.47581	0.000662167	1.04694	-0.420807	-0.158313	0.107878	-1.85158	0.344492	-1.53363	-2.20281	1.43144	-0.709181	0.629169	0.618078	0.163335	-1.15653	-1.08629	0.292733	-0.494749	-1.88856	0.555227	-0.842277	0.27055	0.259459	0.544136	0.651352	0.392555	0.122666	-1.04192	0.625472	0.359281	-0.106554	-0.21377	-0.254438	0.444314	0.544136	1.36489	0.351887	0.621775	0.362978	0.80663
IDL-CE_%	-0.149416	0.239355	0.155416	0.420487	0.142163	0.385144	-0.224519	0.698812	1.61773	0.548605	0.875526	-0.471919	-0.281951	0.102402	-1.10367	0.159834	-1.12134	-1.93423	1.53379	-1.19203	0.411652	0.849019	0.747408	-1.36433	-0.988808	-0.697229	-0.38798	-1.88121	0.464666	-1.56755	0.82693	0.0758948	0.932958	0.234937	0.486755	0.628126	-0.0433873	0.86669	0.513262	-0.591201	-0.299623	-0.86069	0.00520911	0.460248	1.20687	0.504426	0.835765	0.583948	0.597201
IDL-FC_%	0.531529	-1.09381	-0.764876	-0.687478	-0.348865	2.19557	0.212265	-1.62592	0.318686	-1.20024	0.821768	-0.0586255	0.20259	0.0574704	-2.42892	0.560553	-1.5582	-1.52917	0.386409	0.754046	0.744371	-0.242444	-1.20991	-0.0296016	-0.677804	2.30199	-0.445612	-0.822923	0.444457	1.21843	-1.10349	0.521854	-0.610081	1.18941	-0.0392762	-1.05512	-2.63208	-0.261793	-0.194071	1.01526	0.096169	1.20875	1.15071	0.405758	0.92819	-0.184396	-0.203745	-0.329516	0.802419
IDL-TG_%	-0.164115	0.470671	0.158237	-0.426955	0.257423	-1.09546	0.465712	0.505386	-1.36674	-0.307933	-1.05777	0.41116	0.267341	-0.377363	1.80471	-0.372404	1.30879	2.66762	-1.06819	0.87733	-0.874281	-0.536059	-0.268259	1.02611	1.15009	-0.3972	0.510345	1.63114	0.178074	0.827738	-0.431915	-0.352566	-0.633261	-0.822704	-1.16539	0.0441744	0.81286	-0.846013	-0.481507	0.34173	0.118563	0.336771	-0.788486	-0.672935	-1.22837	-0.293055	-0.782534	-0.2633	-0.765673
L-LDL-P	-0.217516	-0.275544	-0.420612	-0.963169	0.246703	0.826978	0.159662	-0.420612	1.43627	-0.043434	0.885005	-0.275544	-0.043434	-0.797791	-1.4477	0.333744	-1.10824	-1.70302	3.11906	-0.681736	-0.130475	0.681909	-0.913846	-0.945761	-1.13725	-0.159489	-0.536667	-1.56085	2.42273	-0.739763	-0.449626	0.0145935	-0.420612	0.0436072	-0.963169	-0.24653	-1.16336	-0.333571	0.275717	0.0726209	-0.507654	0.0436072	-0.449626	0.449799	2.33569	0.362758	0.188676	0.478813	0.943033
LDL-C	-0.223367	-0.279427	-0.501702	-0.922988	0.0260969	0.970698	0.10458	-0.704917	1.31827	-0.248594	0.911835	-0.172914	-0.0439773	-0.653343	-1.59906	0.351241	-1.24085	-1.82582	2.96081	-0.616904	-0.0664011	0.752066	-0.963912	-0.901686	-1.21394	-0.0243566	-0.531974	-1.55422	2.13954	-0.712766	-0.566171	0.177457	-0.366319	0.18026	-0.785082	-0.35791	-1.35577	-0.242988	0.314803	0.0625355	-0.454052	0.0905652	-0.240185	0.550252	2.31052	0.354044	0.247531	0.412907	0.998727
L-LDL-L	-0.224858	-0.283286	-0.433989	-0.943721	0.215163	0.860689	0.149482	-0.451316	1.45303	-0.0717371	0.909043	-0.285704	-0.0395011	-0.764408	-1.46554	0.328795	-1.1323	-1.72061	3.10109	-0.684221	-0.110017	0.683391	-0.909873	-0.950168	-1.14761	-0.13903	-0.550039	-1.55943	2.37981	-0.743052	-0.437213	0.0181207	-0.40135	0.0624452	-0.917126	-0.263138	-1.18227	-0.30021	0.280441	0.0737278	-0.516594	0.0370594	-0.426736	0.465798	2.34757	0.348943	0.189375	0.465798	0.953368
LDL-D	0.0116919	-1.29391	0.882091	0.969131	0.708011	-0.945747	-0.336468	3.14513	0.620971	1.23025	0.0116919	-2.07727	0.0116919	-0.336468	1.14321	-0.162388	0.620971	2.36177	0.0116919	-1.11983	0.0116919	-1.03279	1.83953	-0.510547	0.620971	-1.29391	0.0116919	1.05617	0.185772	-1.03279	2.18769	-1.72911	0.359851	-0.510547	0.620971	0.708011	1.40433	0.272812	-0.336468	-0.510547	-0.423507	-0.597587	-1.03279	-0.945747	-0.249428	0.0116919	-0.249428	0.0116919	-0.771667
L-LDL-PL	-0.215874	-0.183125	-0.414296	-0.915166	0.25032	0.818615	0.190601	-0.437413	1.55258	0.0210756	0.932274	-0.22358	-0.050202	-0.766831	-1.41026	0.294628	-1.0924	-1.75123	3.14766	-0.714818	-0.0945097	0.733852	-0.882417	-0.974885	-1.12515	-0.188904	-0.556851	-1.6029	2.3193	-0.776463	-0.422002	0.0576777	-0.377694	0.00759068	-0.93443	-0.235139	-1.09818	-0.292931	0.284996	0.0422663	-0.529881	-0.0848776	-0.464383	0.489196	2.36746	0.344715	0.242614	0.48727	0.968876
L-LDL-C	-0.215196	-0.340217	-0.437701	-0.888217	0.125169	0.903383	0.105342	-0.499936	1.47231	-0.0775082	0.947443	-0.311578	-0.0510721	-0.713628	-1.52874	0.348224	-1.18012	-1.78705	3.09042	-0.714729	-0.0681454	0.695198	-0.873897	-0.96367	-1.20104	-0.119916	-0.5473	-1.56179	2.23125	-0.785226	-0.403003	0.0364977	-0.353435	0.127372	-0.799545	-0.275779	-1.22087	-0.229516	0.306367	0.0254826	-0.496631	0.0144675	-0.340217	0.487014	2.36343	0.36034	0.240827	0.452316	0.959009
L-LDL-CE	-0.222903	-0.320341	-0.414826	-0.872488	0.110008	0.831195	0.111485	-0.484952	1.46454	0.0155235	0.944872	-0.292291	-0.0435296	-0.727808	-1.53757	0.351388	-1.14339	-1.8166	3.13353	-0.739618	-0.0966774	0.735233	-0.876917	-0.964758	-1.22902	-0.186733	-0.530718	-1.57448	2.2219	-0.825245	-0.364631	0.0369302	-0.345439	0.0967215	-0.808267	-0.255383	-1.18178	-0.214784	0.338101	-0.0280282	-0.487166	-0.0309809	-0.356511	0.490901	2.34443	0.377224	0.270928	0.478352	0.941919
L-LDL-FC	-0.191592	-0.398866	-0.502502	-0.930004	0.168977	1.1125	0.086931	-0.541366	1.48818	-0.349207	0.95057	-0.368638	-0.0728421	-0.668753	-1.49569	0.337386	-1.28194	-1.69216	2.95421	-0.638526	0.0135218	0.574887	-0.858753	-0.953754	-1.11353	0.0782946	-0.593184	-1.51728	2.25035	-0.664435	-0.515457	0.0351127	-0.375116	0.216477	-0.77239	-0.334093	-1.32944	-0.271479	0.212159	0.18409	-0.521934	0.147386	-0.290911	0.473409	2.39932	0.309318	0.151704	0.374091	1.00455
L-LDL-TG	-0.318932	0.0570135	-0.392049	-1.46865	1.02135	0.406476	0.466927	0.086951	0.735788	-0.280359	0.287302	-0.156579	0.119191	-1.17157	-0.742662	0.199792	-0.573401	-0.673	2.60573	-0.171548	-0.575128	0.328754	-1.22857	-0.589521	-0.481285	-0.16982	-0.472074	-1.16697	3.75141	-0.0880681	-0.771448	-0.2936	-0.909621	-0.459408	-1.94822	-0.168669	-0.849746	-1.01671	-0.0615849	0.656914	-0.610247	0.627553	-1.15718	0.0990411	1.76518	0.210731	-0.539433	0.446201	0.720819
M-LDL-P	-0.244227	-0.121433	-0.510866	-1.01608	0.103105	0.874955	0.173273	-0.770488	1.2258	-0.244227	0.839871	-0.037231	-0.037231	-0.696812	-1.5248	0.31361	-1.1494	-1.80547	2.94492	-0.552967	-0.145992	0.804787	-1.07221	-0.858198	-1.16694	-0.0723151	-0.514374	-1.5669	2.27832	-0.658219	-0.661728	0.243442	-0.437189	0.0680212	-0.956434	-0.356496	-1.30727	-0.338954	0.31361	0.103105	-0.454732	0.103105	-0.310887	0.559198	2.24323	0.348694	0.208358	0.453946	1.01529
M-LDL-L	-0.248376	-0.122202	-0.517272	-0.996457	0.0694724	0.894775	0.150831	-0.781341	1.22641	-0.280781	0.841685	-0.0380858	-0.0380858	-0.671714	-1.53701	0.316305	-1.18331	-1.81969	2.93218	-0.555193	-0.129786	0.813417	-1.05162	-0.863388	-1.17365	-0.0491174	-0.520719	-1.57079	2.22064	-0.668267	-0.668956	0.258389	-0.413161	0.105325	-0.911652	-0.36145	-1.3281	-0.311808	0.32251	0.0956725	-0.451771	0.104636	-0.28216	0.569342	2.26132	0.345952	0.234947	0.432137	1.01061
M-LDL-PL	-0.319131	0.277961	-0.429576	-0.978348	0.246899	0.61965	0.202031	-0.567632	1.53082	0.0915857	0.754255	0.0915857	-0.129304	-0.771264	-1.19924	0.233093	-0.940383	-1.80323	3.18749	-0.688431	-0.253554	1.04072	-0.912772	-1.00251	-1.1095	-0.374353	-0.581437	-1.70659	2.28323	-0.854098	-0.508958	0.22619	-0.343291	-0.129304	-1.09915	-0.0775329	-0.816133	-0.312228	0.384955	-0.0154077	-0.553826	-0.257006	-0.540021	0.581685	2.24871	0.343538	0.29867	0.543719	0.995853
M-LDL-C	-0.223566	-0.250069	-0.532457	-0.929995	-0.0499292	0.980013	0.102689	-0.84409	1.18015	-0.385323	0.902333	-0.0855705	-0.0234267	-0.586376	-1.6675	0.340297	-1.30103	-1.86215	2.85438	-0.547993	-0.0581541	0.772562	-1.02595	-0.838607	-1.22244	0.0268367	-0.504127	-1.53864	2.04742	-0.670453	-0.675022	0.291862	-0.364304	0.214182	-0.741736	-0.437414	-1.4902	-0.234533	0.327503	0.0643057	-0.4036	0.148383	-0.145886	0.5907	2.26675	0.358575	0.283637	0.398785	1.012
M-LDL-CE	-0.194614	-0.350812	-0.51613	-0.909475	-0.0908625	0.969457	0.121201	-0.853609	1.14162	-0.318888	0.937534	-0.133047	0.01973	-0.594799	-1.74473	0.368609	-1.28914	-1.87653	2.85409	-0.561736	-0.0452573	0.735731	-1.05085	-0.817124	-1.26177	0.0231504	-0.467105	-1.51123	2.04004	-0.676889	-0.627863	0.271698	-0.385016	0.221533	-0.721354	-0.475086	-1.54133	-0.229958	0.332125	0.0391122	-0.377035	0.169087	-0.125066	0.565852	2.26578	0.37089	0.293361	0.393692	0.981999
M-LDL-FC	-0.337475	0.155275	-0.592518	-1.00497	0.114212	1.01302	0.0275248	-0.796461	1.32783	-0.646355	0.752961	0.105087	-0.196037	-0.546437	-1.34305	0.228274	-1.33803	-1.78743	2.82889	-0.485756	-0.10935	0.908086	-0.917367	-0.912805	-1.05424	0.0412122	-0.645899	-1.63231	2.05327	-0.636318	-0.854405	0.365149	-0.278162	0.182649	-0.819274	-0.287287	-1.27187	-0.250787	0.305837	0.168962	-0.506743	0.0640247	-0.227975	0.679961	2.24946	0.305837	0.241962	0.415337	1.12709
M-LDL-TG	-0.250717	0.174564	-0.481776	-1.60581	0.940294	0.518361	0.547383	-0.496287	0.493805	-0.140211	0.155588	0.122102	0.100893	-1.22407	-0.630234	0.198005	-0.22616	-0.878036	2.28981	-0.0631917	-0.573306	0.37102	-1.53661	-0.501868	-0.478427	0.0808013	-0.400292	-1.11914	3.55784	0.13438	-0.938312	-0.107841	-1.12807	-0.491822	-2.13267	-0.257415	-0.661488	-1.185	-0.0185427	0.809696	-0.593398	0.714817	-1.04547	0.124334	1.6491	0.118753	-0.626885	0.363206	0.769512
S-LDL-P	-0.268308	0.0746982	-0.608197	-1.08841	0.0435158	1.07254	0.23061	-1.01669	1.1349	-0.361856	0.729529	0.199428	-0.0812139	-0.704862	-1.48754	0.324158	-1.11023	-1.81184	2.78757	-0.424221	-0.174761	0.916624	-1.17884	-0.829592	-1.14142	0.105881	-0.54895	-1.59044	2.22629	-0.517768	-0.882602	0.386522	-0.486585	0.105881	-1.0697	-0.361856	-1.2755	-0.393038	0.292975	0.199428	-0.455403	0.137063	-0.268308	0.635982	2.16392	0.292975	0.137063	0.35534	1.07254
S-LDL-L	-0.274681	0.0710773	-0.614915	-1.06672	0.00700716	1.07632	0.189276	-1.0148	1.13265	-0.403926	0.729454	0.205846	-0.0835748	-0.674567	-1.50527	0.326253	-1.1562	-1.8212	2.78743	-0.414972	-0.155378	0.936025	-1.15178	-0.834742	-1.14515	0.122996	-0.557473	-1.59364	2.1644	-0.517705	-0.888871	0.398056	-0.451426	0.145089	-1.01812	-0.370786	-1.30754	-0.377414	0.296428	0.195904	-0.45474	0.132938	-0.248169	0.6455	2.17545	0.282067	0.151717	0.356079	1.09068
S-LDL-PL	-0.350171	0.727737	-0.625637	-1.10221	0.208744	0.992224	0.288589	-1.00989	1.33656	-0.395084	0.588008	0.61795	-0.205452	-0.694004	-1.11768	0.153851	-1.0029	-1.78988	2.84363	-0.310249	-0.265336	1.18186	-1.14164	-0.902599	-0.936533	0.0340831	-0.681528	-1.75694	2.15497	-0.415045	-1.08275	0.607969	-0.430016	-0.0657232	-1.32378	-0.145568	-0.937531	-0.439997	0.263638	0.243676	-0.536809	-0.17052	-0.410055	0.737718	2.07512	0.193773	0.153851	0.423328	1.16189
S-LDL-C	-0.247651	-0.150386	-0.617256	-0.989854	-0.112977	1.12902	0.109984	-1.02277	1.09909	-0.485575	0.811785	0.0576106	-0.0561142	-0.588825	-1.65245	0.370354	-1.28763	-1.84324	2.72865	-0.454151	-0.0725744	0.85518	-1.09161	-0.823756	-1.21581	0.156372	-0.527473	-1.53513	2.01038	-0.573861	-0.82226	0.374843	-0.394296	0.262614	-0.802807	-0.445173	-1.47917	-0.28506	0.307506	0.153379	-0.413749	0.202759	-0.121955	0.641198	2.2124	0.31798	0.204256	0.31798	1.06767
S-LDL-CE	-0.198422	-0.325882	-0.593921	-0.98286	-0.145939	1.13803	0.144593	-1.03853	1.07242	-0.415853	0.864364	-0.0484701	0.00401318	-0.599544	-1.71331	0.395763	-1.2584	-1.84883	2.71815	-0.48708	-0.0428469	0.757523	-1.11107	-0.80854	-1.26121	0.167086	-0.472085	-1.48632	2.019	-0.599544	-0.745935	0.324536	-0.436471	0.277676	-0.779675	-0.496452	-1.51838	-0.294017	0.298294	0.150217	-0.385863	0.258932	-0.0953302	0.586952	2.24018	0.341406	0.200825	0.305792	1.02744
S-LDL-FC	-0.432233	0.529016	-0.699085	-0.997931	0.0222151	1.06563	-0.0250476	-0.939034	1.17688	-0.74344	0.590094	0.473755	-0.291173	-0.538393	-1.3833	0.265072	-1.37458	-1.78467	2.722	-0.318803	-0.187922	1.21832	-0.994295	-0.867777	-1.01756	0.113105	-0.729624	-1.69378	1.93453	-0.463499	-1.10118	0.565372	-0.223551	0.198178	-0.877956	-0.238093	-1.30114	-0.242456	0.333421	0.166184	-0.513671	-0.0206849	-0.218461	0.840222	2.06614	0.218537	0.206903	0.356689	1.20378
S-LDL-TG	-0.267524	0.360194	-0.359106	-1.59355	0.766589	0.404077	0.741785	-0.630036	0.446052	0.713166	-0.000410068	0.446052	0.0740003	-1.4848	-0.652931	0.322035	0.289599	-1.10512	2.4723	-0.206469	-0.752145	0.753233	-1.61645	-0.471675	-0.689183	0.0110377	-0.294235	-1.23295	3.50069	-0.0271215	-0.734973	-0.225549	-1.13183	-0.582337	-2.27775	-0.174034	-0.128243	-1.21196	0.199925	0.489935	-0.527006	0.358286	-1.16045	0.133147	1.41911	0.087356	-0.565165	0.474671	0.789484
L-LDL-PL_%	-0.0125264	0.339424	0.231132	0.886301	-0.294087	-0.89511	-0.223697	0.220302	-0.857207	0.11201	-0.75433	0.214888	-0.229111	0.523521	1.93674	-0.570232	1.22201	2.11001	-1.51779	0.328595	-0.0937457	-0.570232	0.82674	0.680545	1.17328	-0.272428	0.258205	1.65518	-1.50696	0.382741	0.214888	-0.126233	0.204059	-0.440282	0.664301	0.0795222	1.49815	0.0524491	-0.424038	-0.380721	0.204059	-0.613549	0.0307906	-0.499842	-1.34994	-0.499842	-0.223697	-0.499842	-0.803061
L-LDL-C_%	0.11207	-0.384803	-0.142905	-0.159249	-0.198476	0.886799	0.0303471	-0.479602	0.984866	0.118607	0.886799	-0.175594	0.105532	-0.0284931	-2.01599	0.507607	-1.29029	-2.63054	1.29541	-0.580938	0.399733	0.641632	-0.286736	-0.744383	-1.35894	0.233019	-0.201745	-1.56161	0.595867	-0.734576	0.118607	0.331086	0.242826	0.644901	0.376851	-0.0709888	-1.28048	0.471649	0.533758	-0.0448376	-0.0448376	0.0891873	0.4978	0.599136	1.22023	0.471649	0.631825	0.412809	0.729892
L-LDL-CE_%	0.0540076	-0.162363	-0.0399427	-0.267701	-0.0570245	0.594933	0.159346	-0.296171	0.96504	0.523759	0.834079	-0.0314017	0.16504	-0.25916	-1.90756	0.498136	-0.96521	-2.66201	1.45472	-0.640655	0.190663	0.779987	-0.43852	-0.740299	-1.3951	-0.0911883	-0.142434	-1.71112	0.819845	-0.84279	0.204897	0.296001	0.156499	0.387104	-0.0342487	0.0483136	-0.968057	0.364328	0.612015	-0.148128	-0.0598715	-0.0399427	0.204897	0.589239	1.20419	0.529453	0.651873	0.546535	0.691731
L-LDL-FC_%	0.22342	-0.878959	-0.443809	0.644065	-0.588859	0.91966	-0.675889	-0.617869	-0.545344	-2.12639	-0.313264	-0.632374	-0.371284	1.19525	0.77461	-0.284254	-0.806434	1.89149	-1.67673	0.68758	0.80362	-1.14005	0.963175	0.48451	1.07921	1.51436	-0.168215	1.77545	-1.53168	1.0357	-0.516334	-0.0521747	0.28144	0.89065	1.84798	-0.545344	-0.748414	0.237925	-0.748414	0.557035	0.10738	0.586045	1.18075	-0.342274	-0.719404	-0.603364	-0.516334	-0.951484	-0.284254
L-LDL-TG_%	-0.217913	0.381897	0.0128359	-0.784858	0.786564	-0.73008	0.221674	0.72494	-0.981371	-0.390462	-0.900575	0.0956864	0.0724061	-0.602723	1.77324	-0.342531	1.157	2.8414	-0.790335	0.801628	-0.717755	-0.621895	-0.445239	0.698236	1.36241	-0.150126	0.0956864	1.18028	0.659892	1.05497	-0.521242	-0.529459	-0.769794	-0.793759	-1.62432	0.0422786	0.783141	-1.05532	-0.583551	0.570879	-0.163821	0.59279	-1.08339	-0.621895	-0.851275	-0.356226	-1.04231	-0.231608	-0.510971
M-LDL-PL_%	-0.16226	0.439443	0.319612	0.724997	-0.0296818	-1.02147	-0.259145	0.819331	-0.519203	0.546525	-0.78436	-0.0169338	-0.338182	0.148789	2.39243	-0.529401	1.45928	2.27005	-1.10561	-0.0169338	-0.322885	-0.409571	1.04115	0.26862	1.06664	-0.66198	0.077401	1.28591	-1.09031	-0.00928507	0.594968	-0.432517	0.194682	-0.621186	0.225277	0.485335	2.32614	0.000913286	-0.345831	-0.447814	-0.0500785	-0.797108	-0.419769	-0.542149	-1.1668	-0.445265	-0.292289	-0.345831	-0.771612
M-LDL-C_%	0.156411	-0.389437	-0.233481	-0.281029	-0.208756	0.938096	0.120275	-0.729879	0.652809	-0.425574	0.841098	0.0023561	0.249604	0.118373	-2.37693	0.489245	-1.58764	-2.43589	1.05792	-0.161208	0.430286	0.498755	-0.572021	-0.362811	-1.16542	0.493049	-0.0851318	-1.30045	0.649006	-0.307655	-0.326674	0.491147	0.143097	0.702259	0.356111	-0.374222	-2.12969	0.342798	0.418874	0.154509	0.112667	0.451207	0.616673	0.597654	1.09976	0.458815	0.536793	0.338994	0.715572
M-LDL-CE_%	0.17964	-0.400342	-0.175701	-0.419403	-0.0899295	0.84267	0.257243	-0.654935	0.691548	-0.0722305	0.860369	-0.0191336	0.333484	-0.10899	-2.40033	0.530896	-1.31252	-2.50107	1.20754	-0.231521	0.337569	0.52545	-0.766575	-0.394896	-1.239	0.362075	-0.0368326	-1.39693	0.88896	-0.348607	-0.209738	0.416534	-0.0136878	0.554041	-0.00688045	-0.330908	-1.95649	0.204146	0.443763	0.161941	0.0761686	0.438317	0.412449	0.548595	1.15989	0.488691	0.499583	0.405642	0.70244
M-LDL-FC_%	-0.223562	0.402048	0.0284826	0.721604	-0.196557	-0.565622	-0.565622	0.438055	-0.741153	-0.768157	-0.853672	0.0689897	-0.511612	0.64059	2.31038	-0.597127	0.58208	2.50392	-1.48828	0.384045	-0.0975395	-0.55662	1.17618	0.451557	1.33821	-0.0255269	-0.0795364	1.54075	-1.40277	0.424552	-0.0840371	-0.21456	0.388546	-0.165051	0.86563	0.208514	1.42823	0.136502	-0.475606	-0.165051	0.0149802	-0.381089	0.0914937	-0.403593	-1.23174	-0.529615	-0.381089	-0.538617	-0.624132
M-LDL-TG_%	-0.110031	0.194751	-0.0143293	-0.830535	0.739091	-0.562937	0.232544	0.378839	-0.847603	0.0588183	-0.824439	0.0301689	0.00700543	-0.738491	1.89787	-0.300215	1.60101	2.37943	-0.745806	0.558051	-0.607435	-0.617188	-0.651323	0.516601	1.18468	0.000300233	0.0899061	1.09386	0.525135	1.00486	-0.374581	-0.537335	-0.923798	-0.76714	-1.68331	0.0344358	1.26332	-1.09691	-0.514781	0.570852	-0.239868	0.46174	-0.968296	-0.617188	-0.736662	-0.406279	-1.02377	-0.26425	-0.454434
S-LDL-PL_%	-0.136099	0.654311	0.278384	0.769981	0.0542742	-0.91928	-0.220442	0.77962	-0.627696	0.109699	-0.839757	0.194042	-0.35298	0.32417	2.53635	-0.673481	1.29531	2.43032	-1.3193	0.275975	-0.280686	-0.480699	0.989271	0.413332	1.39412	-0.444552	0.0277665	1.36038	-1.21568	0.367546	0.237418	-0.218032	0.172354	-0.627696	0.162715	0.425381	2.04717	-0.0324782	-0.473469	-0.297555	0.00366863	-0.745775	-0.297555	-0.507206	-1.30003	-0.540943	-0.331292	-0.374668	-0.753004
S-LDL-C_%	0.130473	-0.556145	-0.290903	-0.386842	-0.228826	0.93184	0.0589893	-0.766833	0.704222	-0.431989	0.888574	-0.178035	0.262153	0.055227	-2.43917	0.572542	-1.64156	-2.37897	1.16322	-0.260805	0.435218	0.476603	-0.582481	-0.456444	-1.29355	0.418288	-0.0933834	-1.28979	0.771943	-0.435752	-0.240113	0.380665	0.117305	0.738082	0.386308	-0.371793	-2.157	0.326112	0.440862	0.190669	0.0439401	0.557492	0.549968	0.576304	1.22906	0.517988	0.502939	0.305419	0.71739
S-LDL-CE_%	0.216215	-0.672128	-0.238605	-0.558043	-0.144294	0.935711	0.251201	-0.853143	0.731879	-0.132125	0.93419	-0.223393	0.380497	-0.13821	-2.44577	0.593456	-1.33991	-2.47619	1.25971	-0.302492	0.39723	0.407878	-0.824242	-0.46069	-1.37033	0.412441	-0.00130772	-1.31709	0.975261	-0.436352	-0.1519	0.318131	-0.0986604	0.634527	0.0230304	-0.407451	-2.01529	0.152327	0.426131	0.24968	0.0458475	0.613231	0.432216	0.496103	1.29774	0.546301	0.444385	0.345511	0.704499
S-LDL-FC_%	-0.496496	1.01241	0.00878114	1.10932	-0.185024	-0.828733	-0.925635	1.06086	-0.73183	-0.98793	-0.981008	0.361783	-0.766439	0.832452	2.15448	-0.593398	0.0503108	2.5144	-1.45168	0.417156	-0.205789	-0.108886	1.61459	0.417156	1.47616	-0.337299	-0.337299	1.24775	-1.59703	0.382548	-0.198867	-0.0465917	0.880903	-0.178102	1.31696	0.486372	1.23391	0.500215	-0.316534	-0.434202	-0.0465917	-0.738752	0.0572324	-0.136573	-1.38246	-0.572634	-0.171181	-0.448045	-0.565712
S-LDL-TG_%	-0.0925375	0.163773	0.268321	-0.769062	0.670998	-0.76434	0.409966	0.570497	-0.77176	1.245	-0.836512	0.0922758	0.0477587	-1.10159	1.64565	-0.165384	2.26484	1.72254	-0.477678	0.165122	-0.774458	-0.358965	-0.682051	0.474718	0.732377	-0.256441	0.261576	0.819388	0.62783	0.534074	0.198847	-0.761642	-0.902613	-0.886425	-1.83747	0.140165	2.00516	-1.07461	-0.25172	0.146236	-0.166733	0.0868798	-1.14071	-0.646977	-0.769062	-0.348173	-0.874284	-0.0486949	-0.460815
XL-HDL-P	-0.146943	-0.470875	-0.916281	-1.46581	0.396799	2.96511	0.15385	-1.19394	1.04466	-0.505582	-0.0139001	-0.048607	-0.563427	-0.904712	-0.355185	0.576118	-0.459306	-0.760099	1.09094	0.211695	0.124928	-0.100667	-0.916281	-0.765884	-0.308909	2.24205	-0.81216	-0.881574	1.77351	0.917403	-1.21129	-0.326263	-0.887358	0.853774	-1.37326	-0.193219	-0.424599	-1.08403	-0.482444	1.90077	-0.760099	1.24712	-0.210573	0.0323759	1.53056	-0.291556	-1.1708	-0.563427	1.21241
XL-HDL-L	-0.173241	-0.441563	-0.934058	-1.47758	0.372001	2.96806	0.126613	-1.22015	1.05198	-0.449016	-0.0516943	-0.0304809	-0.58547	-0.915138	-0.338362	0.602482	-0.424936	-0.762057	1.08924	0.199427	0.114573	-0.0488277	-0.907111	-0.790151	-0.324029	2.22846	-0.826844	-0.885324	1.75546	0.90119	-1.20066	-0.323455	-0.883604	0.861629	-1.38069	-0.158335	-0.367029	-1.08657	-0.470803	1.90338	-0.779257	1.23659	-0.230002	0.0515061	1.52785	-0.286762	-1.18633	-0.584323	1.22398
XL-HDL-PL	0.12481	-0.583158	-0.774361	-1.3118	0.465875	2.92878	0.451406	-1.06168	0.964036	-1.10922	0.26537	-0.0860298	-0.284467	-0.733019	-0.431229	0.37079	-0.744388	-0.607962	0.969204	0.431769	0.246767	-0.470503	-0.955228	-0.586258	-0.12117	2.38101	-0.687544	-0.755757	1.72781	1.11597	-1.37174	-0.206953	-0.933524	0.795571	-1.29526	-0.446732	-1.03274	-1.06995	-0.651371	2.00583	-0.601761	1.25136	0.0152561	-0.0880968	1.487	-0.323742	-1.02344	-0.585225	1.117
XL-HDL-C	-0.527514	-0.186783	-1.10483	-1.58828	0.169377	2.86565	-0.267787	-1.43142	1.05271	0.384102	-0.485084	0.106374	-0.913248	-1.06368	-0.180354	0.877841	0.0330848	-0.868245	1.06685	-0.0479192	-0.0530623	0.516537	-0.810385	-0.992966	-0.540372	1.93732	-0.953107	-0.955678	1.57088	0.623257	-0.962107	-0.382221	-0.779527	0.912557	-1.40699	0.215665	0.486964	-1.05083	-0.229214	1.71745	-0.954393	1.144	-0.494084	0.243952	1.42944	-0.248501	-1.33884	-0.618805	1.279
XL-HDL-CE	-0.612038	-0.176056	-1.13952	-1.60403	0.127158	2.82917	-0.378796	-1.48885	0.948885	0.599023	-0.603067	0.150482	-0.994195	-1.10184	-0.165291	0.941709	0.173806	-0.908075	1.00271	-0.09173	-0.0881417	0.607994	-0.83272	-0.972665	-0.59589	1.86212	-0.94037	-0.94037	1.48893	0.566728	-0.893722	-0.378796	-0.759159	0.902237	-1.41188	0.254544	0.753322	-1.03367	-0.141967	1.60196	-0.949341	1.14445	-0.563595	0.292221	1.35257	-0.254999	-1.3785	-0.577949	1.23954
XL-HDL-FC	-0.303492	-0.210122	-0.992045	-1.51023	0.270006	2.8804	0.0137906	-1.25224	1.28159	-0.153922	-0.184456	-0.00656507	-0.691135	-0.942483	-0.214989	0.698803	-0.314555	-0.748219	1.19752	0.0615822	0.0341463	0.280184	-0.738484	-1.01506	-0.389783	2.0706	-0.963281	-0.966379	1.72986	0.74748	-1.10887	-0.378277	-0.811056	0.913865	-1.36154	0.115126	-0.184898	-1.0686	-0.438017	1.96439	-0.942041	1.11654	-0.311015	0.122649	1.58383	-0.223397	-1.20755	-0.703525	1.34576
XL-HDL-TG	-0.226714	-1.06198	-0.35444	-1.2774	1.16658	1.99388	-0.144339	0.218822	1.48545	-0.149653	0.539466	-0.931422	-0.629911	-1.06251	-0.581017	0.176305	-0.843024	-1.18227	2.34995	-0.570919	0.0381272	-0.577474	-0.485709	-0.698291	-0.485355	1.36322	-0.631682	-1.24852	2.98415	0.130246	-0.318478	-1.18634	-0.548775	0.419003	-1.06606	-0.216971	-0.35816	-0.755865	-0.211656	0.769762	-0.61131	0.991201	-0.548244	-0.271888	2.02754	0.0895011	-0.663746	0.512893	1.04612
L-HDL-P	0.345435	-0.240822	-0.606	-0.900115	0.763908	2.38845	0.736273	-0.609947	0.621785	-1.73111	0.902083	0.3632	0.00197088	-0.276353	-0.75207	-0.228979	-1.73111	-0.54086	0.716533	0.963275	0.444131	-0.833001	-1.01855	0.0335538	0.26253	2.23646	-0.602052	-0.88235	1.514	1.514	-1.73111	0.412548	-0.791549	0.444131	-1.10935	-1.04224	-1.73111	-0.823132	-0.844845	1.32056	-0.0611949	0.913926	0.280295	0.153963	1.29489	-0.408607	-0.556651	-0.0177684	1.03039
L-HDL-L	0.340616	-0.240213	-0.614932	-0.905966	0.742609	2.40079	0.731761	-0.631358	0.606855	-1.72762	0.882392	0.373469	-0.00372854	-0.273687	-0.738908	-0.218517	-1.72762	-0.532797	0.68465	0.970725	0.441656	-0.824451	-1.01599	0.0316047	0.260031	2.25822	-0.603774	-0.868773	1.47717	1.52366	-1.72762	0.416241	-0.792837	0.459943	-1.10061	-1.03707	-1.72762	-0.826311	-0.846147	1.34885	-0.064167	0.931672	0.287616	0.156821	1.28222	-0.410681	-0.56875	-0.0409214	1.03674
L-HDL-PL	0.385086	-0.13902	-0.617066	-0.861323	0.76822	2.32658	0.819165	-0.659637	0.592355	-1.73227	0.990145	0.470227	0.0661556	-0.234629	-0.824336	-0.293949	-1.73227	-0.58287	0.706109	1.0376	0.463946	-0.817357	-1.09909	0.0829047	0.277612	2.17095	-0.59264	-0.939485	1.46819	1.55822	-1.73227	0.570721	-0.823638	0.345307	-1.176	-1.10705	-1.73227	-0.815263	-0.857136	1.20649	-0.00363209	0.807999	0.294361	0.207127	1.27279	-0.432827	-0.497729	0.0438236	1.01178
L-HDL-C	0.306308	-0.275339	-0.638195	-0.938284	0.660197	2.4679	0.684707	-0.68542	0.550802	-1.72378	0.753452	0.372662	-0.0517665	-0.277132	-0.632217	-0.15339	-1.72378	-0.459457	0.538249	0.973438	0.424669	-0.794815	-0.956816	0.00681655	0.256094	2.3615	-0.602926	-0.770306	1.34705	1.54014	-1.72378	0.361304	-0.772697	0.564552	-1.03094	-0.975347	-1.72378	-0.839649	-0.843834	1.50905	-0.100187	1.03381	0.312883	0.146101	1.2275	-0.403265	-0.644173	-0.162357	1.0643
L-HDL-CE	0.313011	-0.26142	-0.626967	-0.927823	0.68869	2.44394	0.698043	-0.655026	0.551513	-1.74933	0.761956	0.373805	-0.0447421	-0.269994	-0.6106	-0.169449	-1.74933	-0.442245	0.531248	0.979413	0.427585	-0.803895	-0.94419	0.0183908	0.275599	2.34028	-0.591894	-0.764924	1.36055	1.54293	-1.74933	0.366011	-0.765704	0.545277	-1.03258	-0.971782	-1.74933	-0.834293	-0.845984	1.48993	-0.0899483	1.02072	0.305996	0.146215	1.22103	-0.399377	-0.638659	-0.140611	1.05736
L-HDL-FC	0.284	-0.32	-0.674	-0.972	0.566	2.54	0.642	-0.784	0.547	-1.64	0.725	0.367	-0.0758	-0.3	-0.702	-0.101	-1.64	-0.516	0.56	0.952	0.416	-0.765	-0.997	-0.0315	0.191	2.43	-0.639	-0.788	1.3	1.53	-1.64	0.345	-0.795	0.628	-1.02	-0.986	-1.64	-0.855	-0.835	1.57	-0.133	1.08	0.334	0.145	1.25	-0.417	-0.662	-0.233	1.09
L-HDL-TG	0.247446	-0.807652	-0.224996	-0.837135	1.33764	2.00594	0.294479	0.383632	1.31518	-1.46191	1.17197	-0.645491	-0.147777	-0.580907	-1.01832	-0.187791	-1.46191	-0.808564	2.08386	0.114769	0.347129	-1.122	-0.714988	-0.196215	0.0873909	1.54894	-0.634259	-1.17943	2.9052	0.737437	-1.46191	-0.55353	-0.596351	0.314837	-0.994171	-0.898209	-1.46191	-0.658127	-0.629345	0.690404	-0.239738	0.837823	-0.122505	-0.241142	1.82412	-0.210255	-0.31064	0.532455	0.804829
M-HDL-P	0.616982	0.856814	-0.180175	-0.125356	0.861382	0.980156	1.35247	-0.168754	0.336035	-2.71094	1.3913	1.22684	0.55531	0.230966	-0.716942	-0.881398	-1.13494	-0.37204	0.55531	1.34561	0.470798	-0.51594	-0.917944	0.562163	0.610129	1.03041	-0.241846	-0.927081	0.879655	1.4484	-2.71094	1.44155	-0.467973	-0.408586	-1.07326	-1.13494	-2.71094	-0.303517	-0.735215	0.0642256	0.530185	-0.280676	0.342888	0.532469	0.667232	-0.365188	0.256091	0.655812	0.616982
M-HDL-L	0.61479	0.860679	-0.209818	-0.138345	0.834543	1.00736	1.35886	-0.201817	0.310762	-2.65377	1.40259	1.25005	0.548117	0.241956	-0.7496	-0.893079	-1.17577	-0.3853	0.519848	1.38019	0.477177	-0.521846	-0.94055	0.567852	0.606789	1.07296	-0.261023	-0.947484	0.842544	1.4826	-2.65377	1.4762	-0.478642	-0.398635	-1.07656	-1.1667	-2.65377	-0.312227	-0.757067	0.080875	0.531049	-0.277557	0.369434	0.544383	0.665461	-0.385834	0.243023	0.631325	0.632925
M-HDL-PL	0.514542	0.834859	-0.23049	-0.206762	0.972476	1.08281	1.18602	-0.203203	0.438616	-2.83692	1.25127	1.09348	0.468274	0.161008	-0.65046	-0.791636	-0.99569	-0.347939	0.610637	1.23347	0.454038	-0.455897	-0.944676	0.502679	0.611824	1.01756	-0.304044	-0.901968	1.10416	1.39956	-2.83692	1.30466	-0.495047	-0.390648	-1.11907	-1.04077	-2.83692	-0.333703	-0.681305	0.0921994	0.437429	-0.132022	0.190667	0.548947	0.758932	-0.363362	0.145585	0.7008	0.654532
M-HDL-C	0.666172	0.874408	-0.296409	-0.120837	0.600843	1.03161	1.45318	-0.331115	0.108835	-2.36039	1.48483	1.41746	0.556951	0.347694	-0.880286	-0.959906	-1.35831	-0.429108	0.24868	1.57669	0.517141	-0.558745	-0.967051	0.624321	0.580428	1.25617	-0.274973	-0.984404	0.448749	1.63284	-2.36039	1.68694	-0.479126	-0.335198	-0.994612	-1.30901	-2.36039	-0.310699	-0.855788	0.15579	0.594719	-0.346426	0.604926	0.577366	0.554909	-0.459731	0.252763	0.462019	0.661068
M-HDL-CE	0.689501	0.868678	-0.264426	-0.0713694	0.544393	0.970884	1.46299	-0.314898	0.0636441	-2.45745	1.46299	1.42892	0.569629	0.384143	-0.814574	-0.93697	-1.27993	-0.391869	0.160803	1.57529	0.525466	-0.535715	-0.899115	0.64029	0.582247	1.23965	-0.219001	-0.911734	0.305911	1.61441	-2.45745	1.69516	-0.438555	-0.312375	-0.916781	-1.26302	-2.45745	-0.275782	-0.825931	0.169636	0.620101	-0.366632	0.659217	0.56332	0.492659	-0.433508	0.280675	0.432092	0.635243
M-HDL-FC	0.554222	0.87528	-0.422482	-0.325176	0.820643	1.2541	1.3769	-0.3897	0.292484	-1.89873	1.53873	1.33527	0.491259	0.185291	-1.12964	-1.02661	-1.64661	-0.570263	0.607298	1.54185	0.470445	-0.642072	-1.22331	0.544856	0.552661	1.29052	-0.499495	-1.26129	1.02306	1.66258	-1.89873	1.61002	-0.632185	-0.423523	-1.28991	-1.46735	-1.89873	-0.445378	-0.957926	0.0916273	0.475648	-0.254928	0.365854	0.621348	0.797748	-0.555693	0.130134	0.577117	0.751436
M-HDL-TG	0.69733	0.553963	0.953718	0.355131	1.63393	-0.370079	1.29592	1.22371	1.1086	-2.84291	1.25615	0.344667	0.917091	-0.23613	0.0568848	-0.694488	-0.359614	-0.0864829	2.25658	0.0317692	0.0485129	-0.493564	-0.211014	0.297575	0.564427	-0.798089	0.378154	-0.534376	2.1938	0.0139791	-2.84291	0.158393	-0.115784	-0.94041	-1.06389	-0.282175	-2.84291	0.00246782	-0.0665998	-0.814833	0.466058	-0.718557	-0.632745	-0.0770646	0.668029	0.347806	0.898254	1.46754	-0.133575
S-HDL-P	0.524391	2.23286	-0.0401237	0.295601	0.7308	-0.360927	1.3351	-0.594691	-0.0127683	-1.45514	1.3923	1.97671	0.656194	0.750695	-0.771258	-1.60933	-0.865758	-0.664323	0.469681	1.49675	0.225969	-0.084887	-1.36064	0.840221	0.783024	-0.104782	-0.0923475	-1.22884	0.310522	1.05658	-1.80827	2.36466	-0.261453	-1.42033	-1.32831	-1.20646	-1.30096	-0.0625053	-0.49273	-1.14677	0.842708	-1.18407	0.37518	0.661168	0.0543766	-0.547441	0.994406	1.11875	0.101627
S-HDL-L	0.521148	2.19474	-0.0815656	0.264092	0.673194	-0.241268	1.30982	-0.655839	-0.000620395	-1.5178	1.41154	1.96175	0.631627	0.758514	-0.839606	-1.5703	-0.935865	-0.70725	0.483957	1.5089	0.247684	-0.0750025	-1.3745	0.815395	0.747576	0.00484887	-0.120944	-1.25855	0.284875	1.07354	-1.84267	2.36976	-0.259864	-1.34169	-1.30231	-1.23011	-1.38653	-0.0618762	-0.498324	-1.07478	0.825239	-1.13167	0.434733	0.673194	0.10439	-0.560674	0.979473	1.06589	0.145956
S-HDL-PL	0.505615	2.03549	0.0828114	0.459255	1.0916	-0.634841	1.4699	0.0957922	-0.356681	-1.206	1.11015	2.05404	0.692909	0.724434	-0.12859	-1.74006	-0.631133	0.138443	-0.575501	1.66832	0.292359	-0.479072	-0.913001	1.17134	1.23254	-0.154552	-0.0525598	-0.670075	-0.0877934	1.45692	-1.82907	2.11894	-0.276942	-1.40071	-1.12626	-1.2505	-0.811009	-0.104483	-0.846243	-1.19302	1.00445	-1.15778	-0.00249098	0.724434	-0.436421	-0.551393	0.598335	1.21029	0.0791026
S-HDL-C	0.461369	1.81606	-0.398923	-0.0482726	-0.131035	0.611648	0.849045	-1.5968	0.409098	-1.59027	1.54599	1.46323	0.404742	0.709656	-1.64036	-0.989149	-1.20912	-1.60769	1.43492	1.12782	0.274065	0.372073	-1.65778	0.217438	-0.0134253	0.533242	-0.246467	-1.72312	0.393852	0.559377	-1.58373	2.29956	-0.224687	-0.806201	-1.15685	-1.04795	-1.88429	-0.00689144	-0.0809419	-0.531779	0.435234	-0.7866	1.03199	0.526708	0.770639	-0.531779	1.14743	0.515818	0.298022
S-HDL-CE	0.452039	1.68885	-0.455508	-0.0930426	-0.447207	0.695527	0.681693	-1.97731	0.593152	-1.23024	1.54774	1.19634	0.371799	0.667858	-1.8445	-0.768169	-1.02273	-1.95794	1.81336	0.861542	0.258355	0.57655	-1.73936	-0.0515389	-0.342065	0.479708	-0.198185	-1.84726	0.405002	0.211318	-1.24131	2.23393	-0.234155	-0.762635	-1.12787	-0.837342	-1.75042	0.0259346	0.153213	-0.447207	0.274957	-0.793071	1.1825	0.391167	0.950083	-0.483177	1.26551	0.335829	0.208551
S-HDL-FC	0.383931	1.80261	-0.144643	0.0950312	0.823736	0.234639	1.15621	-0.147064	-0.216464	-2.3009	1.21189	1.93011	0.41621	0.679287	-0.700653	-1.41806	-1.50037	-0.251971	0.0296656	1.67107	0.262884	-0.302004	-1.0638	0.956082	0.950433	0.575186	-0.335897	-1.00327	0.278216	1.45641	-2.24602	1.99709	-0.152712	-0.769247	-0.996009	-1.44066	-1.88208	-0.1051	-0.753107	-0.66676	0.811632	-0.60543	0.380703	0.814053	0.0877684	-0.561852	0.558239	0.932679	0.498522
S-HDL-TG	-0.128286	1.37074	1.18989	0.291218	1.61871	-2.95294	0.268844	1.53108	0.0749402	-0.143202	-0.335241	0.253928	0.337829	-0.424735	1.03141	-0.801356	0.736824	0.31732	1.7455	-0.721184	-1.06611	0.35088	-0.0760811	0.252064	0.462748	-2.93057	0.57648	0.033922	2.38501	-1.12764	0.522411	-0.538467	0.289353	-1.8902	-0.972886	0.572751	0.658516	0.05816	0.716314	-1.77833	0.220368	-0.913224	-1.40358	-0.320325	-0.437786	0.544784	0.85242	1.59261	-0.872206
XL-HDL-PL_%	1.31552	-0.82101	0.512988	0.297414	0.549272	0.568482	1.41157	0.384924	0.109587	-3.37161	1.39236	-0.167885	1.35181	0.658127	-0.507253	-0.522194	-1.66836	0.542869	0.0242111	1.04659	0.64532	-1.71532	-0.733499	0.816072	0.880104	0.920657	0.434015	0.352908	0.431881	1.01884	-1.95437	0.478837	-0.724962	0.124528	-0.285276	-1.25216	-3.24355	-0.496581	-1.03872	0.775518	0.666664	0.455359	1.0786	-0.470969	0.355042	-0.214841	0.434015	-0.216976	0.101049
XL-HDL-C_%	-1.2914	1.02094	-0.625278	-0.181903	-0.74832	-0.565878	-1.36141	-0.841662	-0.25191	3.29509	-1.53536	0.376028	-1.28716	-0.514964	0.588169	0.556348	1.80162	-0.336766	-0.311309	-0.892575	-0.642249	1.82707	0.666661	-0.773776	-0.816205	-0.89894	-0.423744	-0.141596	-0.699527	-0.932882	1.71676	-0.226453	0.687875	-0.099168	0.320871	1.26066	3.24205	0.482098	0.989115	-0.701649	-0.650735	-0.485265	-0.981675	0.528769	-0.512843	0.125701	-0.5086	-0.0715897	-0.143718
XL-HDL-CE_%	-1.27404	0.833342	-0.591005	-0.113114	-0.733206	-0.588673	-1.3836	-0.852096	-0.460459	3.2531	-1.54445	0.388088	-1.27171	-0.516407	0.499984	0.523296	1.84274	-0.385861	-0.430154	-0.847434	-0.625972	1.65158	0.479004	-0.516407	-0.817128	-0.905713	-0.257647	-0.0245295	-0.763511	-0.908044	1.73084	-0.183049	0.651511	-0.157406	0.327478	1.07812	3.34168	0.509309	1.04781	-0.81946	-0.474446	-0.451134	-0.984973	0.506978	-0.611985	0.0640551	-0.509414	0.0827045	-0.255316
XL-HDL-FC_%	-1.05095	2.07968	-0.712507	-0.644817	-0.66174	-0.238681	-0.814041	-0.509439	1.3351	2.67196	-1.01711	0.2013	-1.03403	-0.357137	1.06434	0.641281	0.979728	0.116688	0.658204	-0.966342	-0.577128	2.57043	1.84277	-2.42166	-0.577128	-0.59405	-1.50786	-0.94942	-0.0525351	-0.847886	1.13203	-0.475594	0.759738	0.353601	0.184378	2.23198	1.58893	0.150533	0.285912	0.336679	-1.74477	-0.59405	-0.678662	0.55667	0.336679	0.539747	-0.357137	-1.16941	0.708971
XL-HDL-TG_%	-0.120638	-1.46957	0.838946	-0.810434	1.46743	0.0127229	-0.310715	3.30688	1.02902	0.411272	1.09187	-1.51863	-0.407286	-1.00664	-0.603495	-0.272393	-1.0373	-1.46191	2.07291	-1.07409	0.00659139	-0.882479	0.448061	-0.276992	-0.431813	-0.109908	-0.0593225	-1.50789	1.96715	-0.580502	1.62378	-1.80221	0.244188	-0.166624	-0.27086	-0.119105	-0.126769	0.0801697	0.319299	-0.503858	-0.0869143	0.231925	-0.655613	-0.448674	1.16392	0.635073	0.558428	2.07905	0.308569
L-HDL-PL_%	0.390872	0.554308	0.317287	0.516354	0.352143	0.251448	0.438121	0.235182	0.294825	-3.13035	0.45826	0.476076	0.459035	0.413335	0.0275957	0.14843	-3.13035	0.179413	0.346721	0.401716	0.352918	0.355242	-0.0700009	0.418757	0.348271	0.23983	0.35834	0.0461856	0.303345	0.351369	-3.13035	0.564377	0.21272	0.136811	-0.0785213	-0.0157806	-3.13035	0.370733	0.283981	0.155401	0.445093	0.155401	0.329681	0.409462	0.30412	0.263842	0.534944	0.492342	0.284755
L-HDL-C_%	0.241258	0.214707	0.221345	0.152976	0.184837	0.356755	0.233956	0.123106	0.217362	-3.1367	0.129743	0.297015	0.201431	0.287058	0.663419	0.443709	-3.1367	0.504113	0.0905807	0.302989	0.271792	0.403219	0.570491	0.248559	0.291041	0.391935	0.295687	0.682669	0.15895	0.31892	-3.1367	0.21006	0.365384	0.463623	0.666738	0.592395	-3.1367	0.239266	0.297679	0.480217	0.222008	0.431762	0.341488	0.277765	0.237939	0.314273	0.0686761	0.0500903	0.334186
L-HDL-CE_%	0.227888	0.238905	0.266869	0.23721	0.193992	0.290596	0.220262	0.232125	0.189755	-3.13207	0.110099	0.273648	0.200772	0.296528	0.749042	0.395674	-3.13207	0.554139	0.0541706	0.275343	0.249074	0.396522	0.678707	0.254158	0.301613	0.326187	0.339746	0.730399	0.136369	0.281275	-3.13207	0.192297	0.414317	0.402454	0.719383	0.662607	-3.13207	0.288054	0.320255	0.416012	0.228736	0.377879	0.305002	0.257548	0.193992	0.322798	0.0973882	0.0821349	0.289749
L-HDL-FC_%	0.285267	0.125336	0.0559328	-0.149864	0.149477	0.590039	0.276214	-0.26604	0.309407	-3.10646	0.197758	0.375793	0.200775	0.249056	0.348635	0.611162	-3.10646	0.31846	0.218881	0.396916	0.348635	0.421057	0.176635	0.224916	0.252074	0.620215	0.134389	0.50253	0.236986	0.448215	-3.10646	0.270179	0.18267	0.674531	0.469337	0.336565	-3.10646	0.0619679	0.212845	0.701689	0.19474	0.617197	0.46632	0.345618	0.390881	0.276214	-0.0345937	-0.0647693	0.49046
L-HDL-TG_%	0.174027	-0.911271	0.973218	-0.0109888	1.03553	0.211539	-0.141326	2.58114	1.19384	-2.14598	0.687112	-1.05496	-0.00590244	-0.445871	-0.886475	0.223619	-2.14598	-0.611177	1.97968	-0.505636	0.195008	-1.08929	0.800283	-0.126067	0.041782	-0.0249762	-0.0783828	-1.22281	1.67768	-0.246868	-2.14598	-0.956413	0.452504	0.133972	-0.0523153	0.145416	-2.14598	0.358407	0.505911	-0.182017	-0.0834692	0.281476	-0.280565	-0.327614	0.91854	0.521806	0.642606	1.17349	0.155589
M-HDL-PL_%	0.0318338	0.10486	0.187119	0.107378	0.283647	0.203067	-0.0537829	0.216497	0.332331	-3.8377	-0.0344772	-0.0386741	0.0570151	0.0696058	0.495171	0.545534	0.862819	0.301274	0.262663	-0.0294409	0.129202	0.377658	0.331492	0.0746421	0.153544	0.0645695	0.156901	0.441451	0.416269	0.0267975	-3.8377	-0.0529435	0.22573	0.256787	0.274414	0.720124	-3.8377	0.196352	0.450684	0.203906	0.0419063	0.457399	-0.0579798	0.157741	0.250912	0.278611	0.047782	0.22573	0.171171
M-HDL-C_%	0.473609	0.450253	0.105962	0.31271	0.125859	0.477069	0.584336	0.0298378	0.0540593	-3.71151	0.573955	0.66392	0.407	0.515997	-0.198536	-0.116356	-0.646632	0.137104	0.00475133	0.700253	0.443332	0.108557	-0.035041	0.477069	0.364613	0.675166	0.2288	-0.0670479	-0.0800237	0.65181	-3.71151	0.718419	0.198523	0.347312	0.203713	-0.516875	-3.71151	0.245236	-0.125871	0.446793	0.483125	0.118938	0.721879	0.440737	0.259076	0.0765506	0.365478	0.172571	0.444197
M-HDL-CE_%	0.44517	0.374481	0.159297	0.383837	-0.0039099	0.330821	0.508581	0.0553436	-0.0475704	-3.7847	0.461802	0.589665	0.369283	0.528332	0.00648546	0.00856453	-0.283545	0.216472	-0.15984	0.608377	0.402549	0.178009	0.213353	0.439972	0.313149	0.575112	0.326663	0.196721	-0.311613	0.540807	-3.7847	0.633326	0.293397	0.395272	0.509621	-0.255478	-3.7847	0.30899	-0.0039099	0.436853	0.461802	0.081332	0.744556	0.365125	0.120834	0.136427	0.368244	0.079253	0.349532
M-HDL-FC_%	0.509085	0.678953	-0.129945	-0.0358571	0.635528	0.992295	0.796031	-0.0805594	0.459699	-2.7661	0.932266	0.848822	0.490778	0.374552	-1.00313	-0.60464	-2.02149	-0.210409	0.679805	0.955682	0.535906	-0.193379	-1.0457	0.543995	0.514619	0.968454	-0.21424	-1.13596	0.881178	0.990592	-2.7661	0.941207	-0.225735	0.0888835	-1.08232	-1.50039	-2.7661	-0.0575697	-0.60166	0.410314	0.487372	0.252792	0.502273	0.672567	0.779427	-0.181459	0.290682	0.522708	0.752606
M-HDL-TG_%	0.0563491	-0.232083	1.22272	0.523288	0.552958	-0.953892	-0.0715725	1.48392	0.676015	-2.62855	-0.12313	-0.604661	0.282522	-0.39697	1.14733	0.395852	1.53791	0.383206	1.35502	-0.861963	-0.338603	0.104016	1.17895	-0.211654	-0.0375249	-1.26859	0.708117	0.725141	0.943046	-0.916439	-2.62855	-0.826943	0.479512	-0.537538	0.16822	1.63956	-2.62855	0.384179	0.999954	-0.789977	-0.0530896	-0.412535	-0.816242	-0.484521	-0.00590933	0.8589	0.572413	0.624458	-0.584718
S-HDL-PL_%	0.0958903	0.131894	0.427924	0.579939	1.204	-1.13623	0.67995	1.97608	-0.940215	0.527934	-0.364156	0.631945	0.315913	0.107892	1.84807	-1.04823	0.639945	2.24811	-2.54038	0.711953	0.183899	-1.09623	1.03199	1.07199	1.37602	-0.416162	0.159897	1.44403	-0.884209	1.168	-0.556176	-0.0321227	-0.112131	-0.592179	0.155896	-0.432163	1.38402	-0.124132	-1.11223	-0.672188	0.643946	-0.412161	-0.99222	0.299911	-1.38826	-0.124132	-0.672188	0.599941	-0.128132
S-HDL-C_%	0.0694147	0.00354992	-0.677052	-0.523368	-1.31374	1.74531	-0.417253	-2.33465	0.863451	-0.801464	0.680493	-0.270887	-0.219658	0.164553	-2.14071	0.815882	-0.980762	-2.2761	2.0417	-0.208681	0.153575	0.921997	-1.24056	-0.856351	-1.19665	1.11227	-0.289182	-1.61745	0.329214	-0.60021	-0.113543	0.545104	-0.00376838	0.771972	-0.164771	-0.0440191	-1.77846	0.109665	0.746358	0.870769	-0.457503	0.380443	1.33914	-0.0476782	1.41598	-0.12818	0.636583	-0.669734	0.376783
S-HDL-CE_%	0.0371393	-0.144756	-0.639513	-0.490358	-1.50897	1.48867	-0.552203	-2.52031	0.961169	0.0262256	0.542809	-0.548565	-0.22479	0.0662426	-2.06921	1.01938	-0.461255	-2.42573	2.17259	-0.523099	0.0844322	1.0412	-1.17429	-1.06879	-1.42894	0.771998	-0.162946	-1.53808	0.266328	-0.970563	0.553723	0.368189	-0.035619	0.648309	-0.115653	0.320897	-1.17429	0.124449	0.964807	0.801101	-0.595858	0.251776	1.27403	-0.246618	1.38317	-0.0428948	0.673774	-0.781391	0.139001
S-HDL-FC_%	0.124042	0.605806	-0.135718	-0.123636	0.841403	1.02112	0.580132	0.832341	-0.427193	-3.41745	0.545397	1.16006	0.0273871	0.403435	-0.239924	-0.868181	-2.13376	0.663195	-0.594829	1.31108	0.278086	-0.510256	-0.242945	0.901812	0.995446	1.3866	-0.519317	-0.292782	0.252412	1.53762	-2.76805	0.729645	0.133103	0.497069	-0.193107	-1.51456	-2.45846	-0.0737985	-0.930101	0.267514	0.584663	0.534825	0.249391	0.82177	0.107429	-0.360743	-0.171964	0.477436	0.974303
S-HDL-TG_%	-0.485146	-0.391013	0.894715	-0.0236619	0.660529	-2.2094	-0.64127	1.65008	-0.0133302	1.00262	-1.08898	-0.967294	-0.217669	-0.824946	1.40441	0.44471	1.24255	0.697264	0.884383	-1.38516	-1.01436	0.248407	0.930302	-0.385273	-0.199302	-2.2955	0.453894	0.924562	1.50199	-1.46207	1.95888	-1.62164	0.332209	-0.72048	0.0681758	1.37227	1.60301	0.0153691	0.853388	-0.800838	-0.412824	-0.0121822	-1.35646	-0.705557	-0.465631	0.764994	-0.0672848	0.383868	-0.814614
HDL-D	0.223172	-0.600455	-0.727711	-1.29329	0.612009	2.37945	0.435265	-0.706501	0.930148	-1.56901	0.435265	0.0110795	-0.179804	-0.593385	-0.501478	0.612009	-1.14129	-0.476734	0.859451	0.505963	0.435265	-0.58278	-0.922129	-0.289385	0.0464283	2.02596	-0.678222	-0.823152	1.49573	1.07154	-2.10985	-0.123246	-0.883245	1.14224	-1.37106	-0.646408	-1.54427	-1.00697	-0.731245	1.88457	-0.349478	1.46038	0.152475	0.117126	1.38968	-0.190409	-0.946873	-0.29292	1.14224
Serum-C	-0.0924	-0.0163	-0.532	-1.01	0.376	1.54	0.428	-0.647	1.38	-0.541	1.03	0.142	-0.0487	-0.714	-1.44	0.17	-1.31	-1.63	2.86	-0.18	0.0187	0.427	-1.07	-0.766	-0.836	0.579	-0.643	-1.71	2.35	-0.114	-0.979	0.297	-0.522	0.14	-1.25	-0.482	-1.36	-0.485	-0.02	0.336	-0.411	0.129	-0.267	0.465	2.17	0.122	0.0424	0.405	1.08
Remnant-C	-0.317524	-0.0576502	0.00273221	-0.679818	0.465918	0.481205	0.144898	0.274835	1.68885	0.618785	0.775474	-0.355358	-0.0354845	-1.02644	-1.11205	0.439167	-0.763512	-1.48848	3.74873	-1.07727	-0.321345	0.809869	-0.433702	-1.06581	-1.09065	-0.816634	-0.400454	-1.65129	2.74745	-1.22746	0.164007	-0.458543	-0.127969	-0.154721	-1.083	0.274835	-0.402365	-0.157778	0.481205	-0.468097	-0.559817	-0.434085	-0.922112	0.228975	1.96401	0.519422	0.335982	0.725792	0.599677
HDL-C	0.283513	0.31829	-0.782554	-0.955173	0.533274	2.39541	0.846265	-1.07247	0.618635	-1.59981	0.941111	0.849427	-0.0452853	-0.222331	-0.913125	-0.329823	-1.27828	-0.846416	0.808327	1.1308	0.387844	-0.43605	-1.26911	-0.0389623	0.157052	2.16778	-0.697825	-1.22137	1.26991	1.53232	-1.97824	0.928465	-0.805	0.27719	-1.39083	-1.04401	-1.58938	-0.823337	-0.80342	1.16874	-0.0642545	0.583859	0.356229	0.368875	1.26043	-0.517618	-0.449012	-0.0421238	1.10235
HDL2-C	0.325862	0.270275	-0.724554	-0.90142	0.536754	2.38121	0.896887	-1.04561	0.592677	-1.67963	0.956853	0.850396	0.019631	-0.188566	-0.872448	-0.349935	-1.31647	-0.787889	0.7244	1.15157	0.420191	-0.518716	-1.23561	0.00177595	0.203235	2.20603	-0.662567	-1.14971	1.14922	1.56258	-2.02433	0.920469	-0.801701	0.305986	-1.33331	-1.08031	-1.68704	-0.810123	-0.832695	1.20548	-0.0278702	0.603794	0.377069	0.344728	1.21558	-0.503219	-0.426071	-0.0639172	1.09026
HDL3-C	-0.31633	0.871849	-1.36176	-1.44993	0.410013	2.11881	0.0615364	-1.21061	0.842459	-0.31633	0.556961	0.703908	-0.832746	-0.585034	-1.2526	-0.0224338	-0.56824	-1.42054	1.70735	0.67032	-0.081213	0.67032	-1.45413	-0.538851	-0.45488	1.31689	-1.00908	-1.89077	2.55125	0.876047	-1.04267	0.876047	-0.698394	-0.119	-1.85298	-0.404498	-0.081213	-0.841143	-0.291138	0.468792	-0.505262	0.212683	0.0489408	0.603144	1.5772	-0.601828	-0.65221	0.216881	1.04819
EstC	-0.0499267	0.0173165	-0.543043	-0.956847	0.391464	1.5277	0.439741	-0.663736	1.36046	-0.613735	1.08114	0.22077	-0.0688927	-0.649942	-1.42927	0.106974	-1.35858	-1.68618	2.81567	-0.0895829	0.0500759	0.353532	-1.08271	-0.703392	-0.832706	0.625953	-0.639597	-1.73273	2.29841	-0.0602718	-1.01202	0.382843	-0.498214	0.117319	-1.24479	-0.57063	-1.40513	-0.436144	-0.0206156	0.229391	-0.365452	0.103526	-0.193034	0.496639	2.14496	0.134561	0.0707661	0.424224	1.08114
FreeC	-0.199404	-0.104359	-0.496196	-1.14178	0.331413	1.54189	0.394178	-0.597966	1.42981	-0.346007	0.887336	-0.0631135	0.0041353	-0.870099	-1.43947	0.331413	-1.16061	-1.48386	2.9586	-0.414152	-0.0631135	0.613858	-1.03688	-0.917173	-0.83513	0.447977	-0.648178	-1.65108	2.46993	-0.253652	-0.884446	0.0713841	-0.577791	0.192432	-1.26194	-0.244237	-1.23817	-0.604691	-0.018281	0.609375	-0.522199	0.196915	-0.455847	0.376245	2.2099	0.0893171	-0.0317307	0.349346	1.05322
Serum-TG	-0.462	0.874	0.541	-0.798	0.958	-1.52	0.895	0.831	0.475	2.07	-0.565	0.479	2.76e-05	-1.45	0.39	-0.0937	1.17	-0.559	2.6	-0.903	-1.29	1.09	-0.462	-0.405	-0.562	-1.7	0.411	-0.773	3.02	-1.13	0.416	-0.771	-0.291	-1.31	-1.95	0.706	1.42	-0.656	0.603	-0.583	-0.247	-0.695	-1.77	-0.308	0.407	0.596	0.0586	1.07	0.0697
VLDL-TG	-0.500457	1.05439	0.713756	-0.309641	0.457348	-2.09108	0.7309	0.812145	0.0921148	2.73894	-0.952899	0.674251	-0.0949739	-1.14073	0.805437	-0.0927378	1.73268	-0.314114	1.68051	-0.981968	-1.30397	1.34583	0.0339757	-0.265664	-0.533253	-2.01356	0.674251	-0.320077	1.60597	-1.35167	0.9001	-0.693509	0.0950963	-1.28384	-1.33602	1.00967	2.16574	-0.291007	0.798729	-0.908922	-0.0688858	-1.07663	-1.56112	-0.321567	-0.38716	0.625802	0.243426	0.9001	-0.223924
LDL-TG	-0.291987	0.142054	-0.416455	-1.53986	0.962266	0.442054	0.54099	-0.199434	0.623968	-0.0749665	0.202693	0.0239695	0.106948	-1.24784	-0.700497	0.221841	-0.333477	-0.809008	2.51333	-0.148371	-0.607944	0.413331	-1.39082	-0.550498	-0.518583	-0.0685836	-0.42603	-1.17316	3.6846	-0.0143283	-0.818582	-0.231349	-1.01645	-0.493051	-2.0706	-0.196243	-0.681349	-1.10518	-0.00475388	0.678224	-0.595178	0.611203	-1.13454	0.113331	1.68992	0.164395	-0.572838	0.429288	0.751628
HDL-TG	0.286796	-0.260279	0.370382	-0.65021	2.02958	0.796674	0.662935	1.05579	1.53642	-1.12707	1.19371	-0.466738	0.148878	-0.843295	-0.546563	-0.584595	-1.10492	-0.781023	3.02844	-0.272817	-0.0600888	-0.97996	-0.699526	-0.163318	0.207388	0.211568	-0.304162	-1.25997	3.78908	0.165595	-0.721677	-0.724184	-0.523577	-0.570385	-1.54333	-0.627642	-1.11579	-0.613432	-0.347627	-0.188394	-0.108987	0.182312	-0.826996	-0.367688	1.67433	0.0987258	0.148878	1.32327	0.420534
TotPG	0.172812	0.331828	-0.557482	-1.05514	1.20347	1.64223	0.779427	-0.725332	0.953167	-1.37877	1.22408	0.785317	0.166922	-0.695885	-0.631101	-0.289511	-1.67913	-1.48861	2.16345	0.614522	0.287657	-0.248285	-1.29278	-0.171722	-0.324848	1.25647	-0.380798	-1.42058	2.09572	0.764704	-1.68708	0.629246	-0.790116	-0.0127063	-1.35403	-0.978579	-1.58784	-0.554537	-0.13933	0.720533	-0.280677	0.437838	-0.0745457	0.399557	1.48027	0.396612	-0.103993	0.685196	1.03856
TG/PG	-0.258147	1.27003	1.27213	-0.0225574	0.228808	-1.22259	1.23111	1.83481	-0.321251	1.98521	-0.408545	0.568519	0.322412	-0.823981	1.2532	-0.18137	1.7065	-0.120369	1.01761	-0.720911	-1.45607	1.41096	0.504363	-0.368579	-0.299164	-1.70428	1.35417	-1.02697	0.768349	-1.27833	1.59712	-0.761929	0.164652	-1.33933	-1.68641	1.27108	2.66989	-0.22975	0.388672	-1.24573	0.164652	-1.18893	-1.40033	-0.462184	-0.319147	0.377103	0.606381	0.706296	-0.323354
PC	0.210832	0.222674	-0.496742	-1.05777	1.13157	1.52828	0.740772	-0.674376	0.903603	-1.47728	1.17301	0.767417	0.136818	-0.621086	-0.872734	-0.410886	-1.78577	-1.39024	2.01085	0.530572	0.302609	-0.262858	-1.183	-0.0615399	-0.22141	1.24999	-0.458255	-1.38669	2.12928	0.797023	-1.76505	0.791102	-0.677337	-0.0082498	-1.23807	-1.0101	-1.77008	-0.621086	-0.22141	0.646034	-0.16516	0.521691	0.0835276	0.364781	1.6171	0.349978	-0.153317	0.527612	1.05755
SM	-0.764306	0.371832	-0.924877	-1.21498	-0.256957	1.38113	-0.385144	-0.426973	1.35819	1.9546	0.0857732	-0.325773	-0.536269	-1.10299	-1.04092	1.28803	-0.093688	-1.12458	2.52267	-1.00719	-0.344664	1.86284	-0.557858	-1.50644	-0.727874	-0.355459	-1.04362	-1.65891	1.69283	-0.839869	0.0560879	-0.343315	-0.399987	0.521608	-1.03552	1.01816	0.640349	-0.319027	0.471682	0.761789	-1.29324	-0.065352	-1.36611	0.521608	1.61996	-0.337917	-0.702237	-0.408083	1.1342
TotCho	0.117282	0.350698	-0.662603	-1.16239	1.03722	1.78415	0.707687	-0.852081	0.949342	-1.33814	0.987787	0.540177	0.133758	-0.714778	-0.78343	-0.11888	-1.65668	-1.37658	2.08896	0.41935	0.394635	-0.0941657	-1.27772	-0.2452	-0.297375	1.21022	-0.429186	-1.43974	2.12466	0.743386	-1.6759	0.611575	-0.824621	0.0403918	-1.33264	-0.846589	-1.59077	-0.591205	-0.10515	0.982294	-0.377011	0.671988	-0.157325	0.438572	1.6441	0.232617	-0.283645	0.41935	1.09214
ApoA1	0.256491	0.289016	-0.649566	-0.900474	0.600328	2.208	0.883761	-0.830777	0.7676	-1.55934	1.15325	0.7676	0.000936224	-0.268558	-1.11003	-0.370779	-1.51938	-1.11235	1.36699	0.934872	0.340127	-0.384719	-1.20156	-0.101286	-0.00371022	1.90598	-0.654212	-1.46176	1.49709	1.25083	-1.87716	0.865175	-0.691384	0.219319	-1.35908	-1.04777	-1.74102	-0.69603	-0.663505	0.865175	-0.0269424	0.419116	0.312248	0.381945	1.45063	-0.375426	-0.2128	0.228612	1.11608
ApoB	-0.3137	-0.0716561	-0.154885	-0.810527	0.165292	0.361475	0.324956	-0.0563692	1.5598	0.905861	0.670612	-0.2551	-0.0555199	-1.04323	-1.34982	0.453197	-0.59566	-1.60545	3.53947	-0.992272	-0.422407	1.06977	-0.701819	-1.0772	-1.28272	-0.680588	-0.355315	-1.58762	2.63414	-1.19185	0.110089	-0.334932	-0.240662	-0.195651	-1.15788	0.138115	-0.562538	-0.282277	0.481223	-0.238114	-0.532813	-0.383341	-0.808828	0.252768	2.06088	0.444704	0.262959	0.527933	0.75469
ApoB/ApoA1	-0.594378	-0.414654	0.41861	0.0273934	-0.469116	-1.3278	-0.553532	0.739027	0.503026	3.02642	-0.485455	-0.92478	-0.15233	-0.821302	-0.330239	0.699088	1.09484	-0.614348	1.42706	-1.5992	-0.75504	1.30906	0.513011	-0.986503	-1.24429	-1.86334	0.224363	-0.197715	0.668227	-1.91326	2.66425	-1.05186	0.381395	-0.465485	0.187148	1.2428	1.50694	0.342364	1.08304	-0.977426	-0.55444	-0.779548	-1.05912	-0.2195	0.299702	0.69455	0.345087	0.151748	-0.396501
Glc	-0.638594	0.606093	-0.31746	-0.572961	1.00692	-0.0385193	0.406849	0.102123	-1.52464	-1.30665	-0.31746	0.327151	-0.530768	-0.27058	-2.46695	-0.741732	-0.865966	-0.790957	1.4476	-0.242451	-0.701883	-0.673755	-0.516704	0.0528984	0.788928	-0.235419	-0.49092	-3.7632	1.11475	0.495923	-1.12381	-0.174474	-0.521392	-0.158065	-0.898783	-0.469823	-0.451071	-0.0361752	0.887378	1.00692	-1.21757	0.270894	1.05849	0.732671	-0.0174229	0.692822	-0.0666478	2.00783	0.153692
Lac	0.31435	1.10063	-0.729113	-1.98553	0.0533479	0.756635	-1.27951	0.303976	-0.263349	0.521842	-0.361635	0.0478876	0.181119	-0.396581	-0.92077	-0.70072	1.2426	0.206782	1.188	0.925904	-1.14683	-0.290651	-1.15338	0.49454	0.035875	-1.18778	-0.842141	-0.860706	0.275582	2.18177	-0.837227	-0.226765	0.31162	0.352572	0.543683	0.641968	1.23714	-0.139401	-1.2129	-1.67211	-1.14191	1.14978	-0.332149	-0.477939	1.14432	0.215519	-1.29589	-0.989569	1.08425
Cit	-0.253729	1.07684	0.295646	0.590975	-0.741815	0.946639	0.37186	0.111463	1.0038	0.972044	-0.00920917	0.26389	0.590975	1.77546	-1.43504	0.0955848	-3.62301	-0.063194	1.92154	0.216257	-0.00603359	0.930761	-0.704343	0.549692	-0.0314382	-0.0441405	-1.15623	-0.820886	1.52777	0.120989	-0.380752	1.07366	-0.496342	0.308348	-0.215622	1.07684	-0.648453	-0.241026	-0.358523	0.664013	1.17846	-0.231499	0.419494	-0.710059	0.62273	-0.53572	-0.0536672	-0.997766	1.48014
Glol	0.123048	1.09249	-0.610672	0.139271	-0.53521	-0.731361	0.139762	-0.251309	-0.434432	0.398346	-0.00894793	0.196051	-0.188629	-0.611163	-0.429761	0.991713	1.85939	1.19573	-0.357987	-0.240494	0.225056	0.147382	0.398346	-0.636481	0.150086	-0.965119	-0.722266	-0.865077	0.372291	-0.823045	2.6263	-0.107023	-0.440822	0.597692	-0.0259083	-0.130374	3.81844	-0.235578	-0.223779	-1.63345	-0.770443	-0.5534	-0.96094	-0.385763	-0.7203	-0.612638	0.108791	-0.755449	-1.63345
Ala	-0.272774	-0.252172	-0.77887	-0.437591	-0.433112	-0.554038	-0.264712	0.00132356	-0.904274	3.97574	-0.50298	-0.0488381	-0.335476	-0.700044	-0.417885	0.486817	3.01192	-0.251276	-0.330102	0.2799	-0.684816	0.148226	-0.288898	0.550415	-0.705419	-0.753789	-0.735874	-1.01535	-0.213655	0.592515	0.243174	-0.723333	-0.324727	-0.170659	0.769872	-0.727812	2.12603	-0.70094	-0.442965	-0.663319	-0.612261	1.21506	-0.14737	-0.0345062	-0.257546	-0.00852962	-0.637342	-0.252172	0.0371533
Gln	0.620999	0.0482342	0.574942	0.707209	0.138578	0.710752	0.803457	0.126178	0.0877963	-1.68482	0.692447	0.135625	0.655837	0.641076	-0.638493	-1.68482	-1.68482	0.0659486	0.274388	0.731419	0.381855	-1.68482	-0.360377	0.946353	0.214159	0.726105	-0.0214423	-0.411749	0.674733	1.21679	-1.68482	0.566675	0.185225	-0.0987951	-1.68482	-1.68482	-1.68482	-0.0409282	-1.68482	0.675323	0.839477	0.977649	1.03965	0.305093	1.0119	-1.68482	0.481056	0.636352	0.405474
Gly	1.25496	1.0901	-1.32544	-0.738225	-0.78824	0.254664	-0.35663	0.938202	-1.68851	1.03082	1.04564	2.15709	-0.840108	-0.399235	-0.314024	0.454724	2.18858	-0.486298	0.141668	-0.215847	0.119439	1.09195	-0.867894	-0.191766	0.878925	-1.11426	-0.599295	-2.35167	-0.0528351	0.649227	1.03267	2.30528	-1.16984	-0.0991452	0.175011	1.26052	1.10677	-0.473331	-0.119522	-0.267714	-1.16428	0.139815	-0.113964	0.602917	-0.93458	-0.508527	-0.832698	0.678865	1.2068
His	0.288945	-0.604704	-0.146981	-0.0740475	-0.0748858	-0.34231	-0.233328	0.707267	-0.396801	-5.84672	0.890021	-0.0874606	0.00726962	-0.634884	-0.691051	0.493496	0.7408	0.736609	0.439005	0.413017	-1.04231	-0.829374	0.244514	-0.316322	0.147269	0.330023	-0.12267	-0.366621	-0.358238	0.000563051	0.596609	-0.623148	-0.289496	0.163197	1.7275	-0.349855	0.114575	-0.0363231	-0.853686	-1.93596	-0.461352	0.346789	-0.339795	-0.604704	1.32762	0.367747	0.285592	0.355173	0.521998
Ile	-0.438729	-0.33849	-0.0545425	0.383384	-0.503522	-0.203948	-0.445971	0.77062	-0.259594	3.80142	-0.362883	-0.677321	0.345652	-0.383845	-1.06837	0.528598	3.18779	0.46571	0.232454	-0.376222	-0.787851	0.335361	0.208061	0.278572	-0.649498	-0.900668	-0.580131	-0.692566	2.25782	-0.019859	-0.167359	-0.745163	-0.150208	-0.0884637	0.852946	0.514115	1.05342	-0.508096	-0.259213	-0.670842	-0.117811	0.692106	-0.625867	-0.463884	-0.153257	-0.454737	-0.539349	-0.384989	-0.217669
Leu	-0.246629	-0.220151	-0.375538	-0.133384	-0.418176	-0.363356	-0.383991	0.109019	-0.272361	3.8644	-0.239668	-0.279074	-0.336505	-0.494377	-0.729446	0.613714	3.90915	-0.119337	-0.0351795	-0.410593	-0.428991	0.413577	0.0592955	-0.306546	-0.339737	-0.545344	-0.507181	-0.710178	0.452112	-0.313756	0.381256	-0.45348	-0.374916	-0.0532043	-0.0435082	0.0170304	1.66661	-0.339115	-0.183356	-0.652747	-0.376532	0.0307044	-0.501836	-0.342596	-0.163964	-0.448134	-0.373549	-0.365966	0.00459944
Val	-0.151041	-0.630811	-0.374623	1.37056	-1.24504	0.968424	0.102042	1.57862	0.08341	2.63287	0.0973839	-0.859052	0.0197512	-0.453809	-1.76534	1.18114	2.69808	0.154832	0.345809	-0.705339	-0.543863	-0.0827241	0.210728	0.716893	-1.10592	-0.0982506	-0.877684	-0.646338	2.43724	-0.615285	0.251097	-1.03761	-0.359097	0.226254	0.985503	0.591128	1.2479	-0.373071	-0.206937	-1.17424	-0.532994	0.0989366	-0.619943	-0.599758	0.117568	-0.972396	-0.00353866	-0.359097	-0.0656449
Phe	0.853064	0.285352	-0.61441	0.15317	-0.331972	-0.357132	-0.437221	0.536605	-0.219989	-2.75803	0.504003	0.118441	-0.364574	-0.401075	-1.16334	1.13657	4.67324	-2.75803	0.36048	-0.232037	0.191443	1.58308	0.0883191	-0.49782	0.00574936	-0.420211	0.0255945	-0.966306	0.617758	-0.0488246	0.682254	-0.333035	-0.686702	-0.037839	0.613505	0.365442	2.47611	0.0759159	0.0429589	0.0107106	-0.61122	0.480968	-0.182779	-0.349336	0.32398	0.0160263	0.046857	-0.32134	0.141121
Tyr	-0.330987	-0.0991509	-0.438953	-0.259417	-0.597996	-0.433753	-0.48636	-0.0847758	-0.637145	4.20235	-0.518474	-0.298567	-0.315083	-0.63164	-1.02649	0.385625	3.80169	-0.329458	-0.233726	-0.141664	-0.504711	0.499402	0.0351182	0.376143	-0.592796	-0.666507	-0.34475	-0.76805	0.701264	-0.0960924	0.158377	-0.632863	-0.371971	-0.0847758	-0.182037	-0.175308	1.11355	-0.323035	-0.36616	-0.525509	-0.383899	0.555373	-0.445376	-0.313247	-0.186625	-0.0615311	-0.253912	-0.144111	-0.138606
Ace	-0.449479	0.299406	-0.0839955	-0.546185	-0.525895	-0.184655	-1.21154	-0.473721	-1.08769	-2.318	-0.219965	0.448814	-0.326158	-1.02682	-0.783341	1.12339	2.71233	-0.127211	-0.0152204	-0.867136	-1.29454	0.419828	0.609553	-1.18361	-0.70587	-0.439992	-0.468714	-1.01206	-0.263443	-1.29323	0.485705	-1.2537	-0.486106	0.778197	0.0717366	0.559486	1.15501	-0.151717	1.16819	1.82432	-0.816279	2.74922	-1.09718	0.152633	-0.568847	0.817722	-0.199148	-0.0489492	0.994272
AcAce	-0.385855	0.960327	-0.403753	-0.826502	-0.915991	2.97212	-0.550333	-0.505702	2.24036	-1.08205	0.471651	-0.523146	-1.155	0.428832	-1.15682	0.130461	-0.220017	-0.137552	2.19051	-0.545122	-0.203253	0.0779007	-0.256719	-0.804526	-0.247657	0.30672	-0.914405	-0.598136	0.860644	-0.728631	-0.848024	1.45648	-0.0224626	-0.192831	-0.998683	3.37312	-1.13847	-0.205971	-0.459258	0.2528	1.80084	-0.212994	-0.404659	-0.812682	2.16559	-0.523826	-0.547161	-0.573894	0.0513939
bOHBut	-0.647076	1.88678	-0.202132	-0.408287	-0.836524	3.36895	-0.0164945	-0.764321	3.39044	-0.198224	-0.312537	-0.54605	-0.280295	0.873589	-0.970671	0.242421	0.741688	0.497428	2.46225	-0.771746	0.0050004	0.476911	0.0782784	-0.849909	0.277594	0.00206928	-0.877559	-0.47668	0.106613	-0.941262	-0.689968	2.0988	0.237536	-0.482542	-0.805845	2.21995	-0.652059	-0.4503	-0.411218	0.0362657	1.94931	-0.622259	-0.639846	-0.751326	1.38556	-0.794023	-0.554843	-0.823431	-0.0702316
Crea	-0.19565	1.4874	0.693274	0.374394	-0.778006	-0.306458	2.04267	0.501207	-1.52904	0.240194	-0.00727692	0.828706	0.080138	-0.435733	-3.51865	-1.26064	-0.0491376	0.316528	-0.0922295	0.471659	-1.54012	0.289441	0.927201	0.575079	-1.0341	-1.92179	-0.179644	-2.62357	0.636639	1.57481	-0.173488	0.086294	1.30025	-0.482519	0.218032	-0.791549	-1.28649	0.543068	-0.148865	0.20572	1.33227	0.0715197	-0.0909983	1.05894	-0.0257449	0.114612	0.715436	0.187252	0.261124
Alb	-0.195509	0.34005	0.138495	0.332372	-0.489203	0.484018	0.126978	2.53604	0.363085	0.946634	2.07726	-0.542951	0.144254	0.125058	-3.53172	1.26912	-0.700356	0.182645	1.65879	-0.0342657	-0.23774	1.22113	0.597272	-1.1073	-0.0304266	0.186485	-2.05749	-3.31865	-0.669643	-0.462329	1.55514	-0.41434	0.460983	0.570398	0.378441	-0.886554	0.336211	0.103943	-0.581343	0.539685	-0.19359	-1.12842	0.0271605	0.543524	1.20961	-0.752184	0.0597931	-0.583262	1.05221
Gp	0.315665	1.63617	-0.170162	0.715884	0.651677	-0.361711	1.37935	0.46976	0.0181758	0.57677	1.65757	-0.0920449	0.651677	0.705182	-1.81491	0.694481	0.651677	-1.49816	2.52436	-0.530787	-0.415216	1.86089	0.243968	-0.859309	0.651677	-0.842188	1.34724	-3.18679	0.619574	-1.04337	1.60407	-0.0802738	-0.234369	-0.208686	-1.01768	0.630275	1.53986	0.822894	0.758688	-1.41148	-0.713775	-0.474072	-2.04605	-0.0963253	-0.14127	0.0545593	0.640976	0.630275	0.288912
[truncated: 18 more columns]

## Sheet: Figure7
Figure 7a
	Fed															Leptin															Placebo
	E137-01	E137-03	E137-05	E137-06	E137-07	E137-08	172-03	172-07	172-08	172-09	172-12	172-16	172-17			E137-01	E137-03	E137-05	E137-06	E137-07	E137-08	172-03	172-07	172-08	172-09	172-12	172-16	172-17			E137-01	E137-03	E137-05	E137-06	E137-07	E137-08	172-03	172-07	172-08	172-09	172-12	172-16	172-17
Total FA (ratio)
Baseline	1	1	1	1	1	1	1	1	1	1	1	1	1			1	1	1	1	1	1	1	1	1	1	1	1	1			1	1	1	1	1	1	1	1	1	1	1		1
Day 1						1.52388	1.57947	2.25676	0.59283	0.89711	1.20118	0.63995	0.66214			0.573736	2.07299	1.76125	2.23851	1.30993	1.58687	1.48276	1.76282	1.08026	1.35117	1.51957	0.96575	0.79525											1.16919	1.26289	1.74978		0.79879
Day 2	0.881847	1.54951	1.00878	1.11629	0.91246	1.18265	0.81376	0.95064	0.67644	0.97596	0.83066	0.53901	0.58903			0.74063	1.91403	1.60043	1.91231	1.33473	1.53707	1.90086	1.43454	1.09386	1.74985	1.13098	1.02111	1.01334			1.16909	1.50702	1.31612	2.02527	1.09063	1.38074	1.75084	0.89961	0.857	1.37091	2.12538		0.83022
Day 3	0.266255	0.82316	0.86646		0.38497	0.38009	0.69448	1.11101	0.60141	1.39624	0.76841	0.55745	0.72189			0.808692	1.35204	1.22307	1.26753	1.96146	1.59708	1.59527	2.01946	0.90775	1.77975	1.2569	2.15865	0.70126			0.840904		1.40679	0.77475		0.47371	0.78076	0.87572	0.47352	1.29985	1.62472		0.52329
SFA (ratio)
Baseline	1	1	1	1	1	1	1	1	1	1	1	1	1			1	1	1	1	1	1	1	1	1	1	1	1	1			1	1	1	1	1	1	1	1	1	1	1		1
Day 1						1.76222	1.71617	1.78259	0.67588	0.91039	1.21738	0.73705	0.74092			0.63783	1.71124	1.55079	2.11829	1.23368	1.62901	1.66592	1.88929	1.0791	1.44926	1.72634	1.17659	0.85662											1.13291	1.18458	2.08655		0.85843
Day 2	0.996937	1.57943	1.01271	1.15418	0.95759	1.09292	0.9081	1.09834	0.74746	1.07179	1.05481	0.63616	0.77546			0.85067	1.628	1.61425	1.7543	1.30703	1.67146	2.13203	1.67496	1.16059	1.70455	1.55008	1.17018	1.27048			1.25631	1.36863	1.08088	1.97989	1.20114	1.59606	2.2552	0.94282	1.03147	1.38805	2.84465		1.06095
Day 3	0.351374	0.74188	0.87205		0.3887	0.33403	0.70628	1.24697	0.68496	1.28979	0.90698	0.66079	0.80024			0.886941	1.5033	1.16806	1.41191	2.01023	1.58252	1.93026	2.26387	1.06645	2.00474	1.54189	2.20193	0.88602			0.988767		1.25096	0.63693		0.40776	1.14324	0.92712	0.62129	1.35124	2.19809		0.68591
MUFA (ratio)
Baseline	1	1	1	1	1	1	1	1	1	1	1		1			1	1	1	1	1	1	1	1	1	1	1		1			1	1	1	1	1	1	1	1	1	1	1		1
Day 1						1.82268	1.20944	2.50721	0.37418	0.6673	1.08198	0.45186	0.51668			0.460119	2.82343	2.15548	3.18723	1.43381	2.21709	2.18245	2.75046	1.01817	1.37719	1.62183	1.0046	0.90786											1.13346	1.30929	2.06134		0.95249
Day 2	0.718612	2.02006	1.11618	1.00057	0.99621	1.33211	0.75965	0.89283	0.51108	1.09465	0.76321	0.41593	0.52407			0.697796	2.74487	2.19612	2.44857	1.67195	2.18412	3.36124	2.24516	1.19893	2.28972	1.40183	1.18766	1.79329			1.29105	1.80479	2.09018	2.81468	0.92355	1.89396	2.03272	1.60149	0.89603	1.63201	2.939		1.20832
Day 3	0.199147	0.98362	0.76721		0.36779	0.38102	0.7255	1.44317	0.49159	1.56115	0.76147	0.44709	0.79554			0.817479	1.6133	1.5777	1.58041	2.40026	1.9476	2.64165	3.26674	0.93357	2.25827	1.65006	2.64375	1.07367			0.988803		2.21445	0.95466		0.65415	0.81525	1.57421	0.43742	1.49026	2.74635		0.79748
PUFA (ratio)
Baseline	1	1	1	1	1	1	1	1	1	1	1	1	1			1	1	1	1	1	1	1	1	1	1	1	1	1			1	1	1	1	1	1	1	1	1	1	1		1
[truncated: 94 more rows]

## Sheet: Sup.Figure1
Supplementary Figure 1a
[truncated: 60 more rows]

[truncated: 8 more sheets: Sup.Figure2, Sup.Figure3, Sup.Figure4, Sup.Figure5, Sup. Figure 6a, Supl.Figure6b-d, Sup.Table1, Sup.Data1]
